# Supplementary material for: Translational profiling of dorsal root ganglia and spinal cord in a mouse model of neuropathic pain
Source: Neurobiol Pain. 2018 Apr 18;4:35–44. doi: 10.1016/j.ynpai.2018.04.001 (PMC6428075; doi:10.1016/j.ynpai.2018.04.001)
Supplement: Supplementary data 1 [file mmc1.xml]

<?xml version="1.0" encoding="UTF-8" standalone="no"?><data:data><datasets><author>arkady.khoutorsky@mcgill.ca</author><type>0</type><dataset><value>1</value><reason>Data will be made available on request</reason><comments/></dataset></datasets></data:data>
