# Supplementary material for: Translational profiling of dorsal root ganglia and spinal cord in a mouse model of neuropathic pain
Source: Neurobiol Pain. 2018 Apr 18;4:35–44. doi: 10.1016/j.ynpai.2018.04.001 (PMC6428075; doi:10.1016/j.ynpai.2018.04.001)
Supplement: Supplementary Table 1 — Number of total sequenced reads, reads mapped to non-rDNA region, un-mapped reads and uniquely mapped reads and their proportion in each sample. [file mmc2.xlsx]

## Sheet: Sheet1
Sample Description	Total number of reads	Not maped to rDNA	Not maped to rDNA%	un-mapped	non-unique	uniquely mapped	uniquely mapped%
SC_Sham_mRNA_1	82647804	48133287	0.596	1385689	6320900	40426698	0.84
SC_Sham_mRNA_2	71069918	40358380	0.586	1075515	5252953	34029912	0.843
SC_SNI_mRNA_1	72644137	40765720	0.575	1129918	5351964	34283838	0.841
SC_SNI_mRNA_2	67808722	38399069	0.582	1352019	5106134	31940916	0.832
DRG_Sham_mRNA_1	70956972	35225963	0.514	1527306	5485505	28213152	0.801
DRG_Sham_mRNA_2	64839345	32744922	0.523	1325527	5081988	26337407	0.804
DRG_SNI_mRNA_1	96934224	51588734	0.553	3559183	7659026	40370525	0.783
DRG_SNI_mRNA_2	71849595	39488769	0.57	2788037	5899622	30801110	0.78
SC_Sham_RFP_1	56261200	11622385	0.212	1285619	2653768	7682998	0.661
SC_Sham_RFP_2	75547500	17138148	0.231	1933036	3737484	11467628	0.669
SC_SNI_RFP_1	70945007	12676586	0.185	1774180	2812381	8090025	0.638
SC_SNI_RFP_2	61891605	11135691	0.184	1455077	2348430	7332184	0.658
DRG_Sham_RFP_1	61282781	11632656	0.194	1775552	2111146	7745958	0.666
DRG_Sham_RFP_2	77732363	26537796	0.353	3531342	4872850	18133604	0.683
DRG_SNI_RFP_1	82695879	19033784	0.234	2830429	3417423	12785932	0.672
DRG_SNI_RFP_2	83803887	32839010	0.405	4442524	6091439	22305047	0.679
Supplementary table 1: Number of total sequenced reads, reads mapped to non- rDNA region, un-mapped reads and uniquely mapped reads and their proportion in each sample
The first column describes the samples used in the experiment, in the format 'Tissue type_Procedure_Type of read_Replicate number'. The procedure is either spared nerve injury (SNI) or Sham surgery (sham). Two replicates (# 1 and # 2) were used for each condition. Spinal cord (SC); dorsal root ganglion (DRG).
