# Supplementary material for: Translational profiling of dorsal root ganglia and spinal cord in a mouse model of neuropathic pain
Source: Neurobiol Pain. 2018 Apr 18;4:35–44. doi: 10.1016/j.ynpai.2018.04.001 (PMC6428075; doi:10.1016/j.ynpai.2018.04.001)
Supplement: Supplementary Table 2 — List of differentially translated or transcribed genes (upregulated and downregulated; p < 0.05 and 0.5 > fold change > 1.5) between sham and SNI-treated animals in spinal cord and DRG. [file mmc3.xlsx]

## Sheet: Description
Spinal Cord_DTG	Differentialy Translated Genes (TE) in Spinal Cord
DRG_DTG	Differentialy Translated Genes (TE) in DRG
Spinal Cord_DEG	Differentially Expressed (Transcribed) Genes (RPKM) in Spinal Cord
DRG_DEG	Differentially Expressed (Transcribed) Genes (RPKM) in DRG
Ensembl_gene_id
Entrez_gene_id
gene_symbol
gene_description
avg_Spinalcordsham	average between replicates
avg_SpinalcordSNI	average between replicates
ratio	ratio of SNI to sham
log2_ratio
z_score
p_value
fdr	false discovery rate

## Sheet: Spinal Cord_DTG
Ensembl_gene_id	Entrez_gene_id	gene_symbol	gene_description	avg_Spinalcordsham	avg_SpinalcordSNI	ratio	log2_ratio	z_score	p_value	fdr
ENSMUSG00000039795	66361	Zfand1	zinc finger, AN1-type domain 1	1.37787	8.97963	6.51703	2.70421	4.11827	3.81722e-05	0.00083647
ENSMUSG00000045282	68255	Tmem86b	transmembrane protein 86B	0.0271921	0.121118	4.45417	2.15516	3.27196	0.00106803	0.0101846
ENSMUSG00000032968	16322	Inha	inhibin alpha	0.0190825	0.0689846	3.61508	1.85403	2.77651	0.0054946	0.0306682
ENSMUSG00000028786	66260	Tmem54	transmembrane protein 54	0.889559	3.14646	3.5371	1.82257	4.46115	8.15228e-06	0.000273916
ENSMUSG00000037805	19896	Rpl10a	ribosomal protein L10A	0.0597689	0.192281	3.21707	1.68575	3.36218	0.000773297	0.00795391
ENSMUSG00000025473	11501	Adam8	a disintegrin and metallopeptidase domain 8	0.248235	0.790264	3.18353	1.67063	3.78644	0.000152823	0.00248461
ENSMUSG00000090862	68052	Rps13	ribosomal protein S13	0.0125925	0.0383812	3.04795	1.60784	2.37145	0.0177185	0.0605683
ENSMUSG00000036526	108723	Card11	caspase recruitment domain family, member 11	0.722331	2.15418	2.98227	1.57641	4.54231	5.56408e-06	0.000200307
ENSMUSG00000085007	100503068	Gm11549	predicted gene 11549	0.994531	2.8723	2.88809	1.53012	4.69647	2.6469e-06	0.000102618
ENSMUSG00000049409	58182	Prokr1	prokineticin receptor 1	0.960793	2.71885	2.8298	1.5007	5.12708	2.94271e-07	2.44596e-05
ENSMUSG00000033470	70086	Cysltr2	cysteinyl leukotriene receptor 2	0.656937	1.81659	2.76525	1.46741	5.0033	5.63571e-07	3.5505e-05
ENSMUSG00000067925	66158	Rtl8a	CAAX box 1A	0.00705833	0.0193448	2.7407	1.45454	2.11922	0.0340715	0.0903507
ENSMUSG00000003198	224893	Zfp959	zinc finger protein 959	0.342481	0.869679	2.53935	1.34446	5.29152	1.21303e-07	1.52145e-05
ENSMUSG00000022949	209195	Clic6	chloride intracellular channel 6	0.319061	0.804102	2.52022	1.33355	4.2326	2.31009e-05	0.000612782
ENSMUSG00000045288	16470	Ush1g	USH1 protein network component sans	0.519354	1.30276	2.50842	1.32678	3.97234	7.11712e-05	0.00137963
ENSMUSG00000062393	331374	Dgkk	diacylglycerol kinase kappa	0.0664059	0.164858	2.48258	1.31184	2.53567	0.0112234	0.0471674
ENSMUSG00000059430	11468	Actg2	actin, gamma 2, smooth muscle, enteric	1.37812	3.31662	2.40663	1.26702	2.75891	0.00579939	0.0310946
ENSMUSG00000045725	78004	Prr15	proline rich 15	0.231996	0.548439	2.364	1.24123	3.64296	0.000269519	0.00350931
ENSMUSG00000042622	17133	Maff	v-maf musculoaponeurotic fibrosarcoma oncogene family, protein F (avian)	0.435561	0.994086	2.28231	1.1905	4.84936	1.23859e-06	6.2425e-05
ENSMUSG00000021765	14313	Fst	follistatin	0.978037	2.22484	2.2748	1.18574	2.75056	0.00594929	0.0312338
ENSMUSG00000042485	66175	Mustn1	musculoskeletal, embryonic nuclear protein 1	0.391738	0.872689	2.22774	1.15558	3.4788	0.000503667	0.00576928
ENSMUSG00000068154	53626	Insm1	insulinoma-associated 1	0.585481	1.29823	2.21738	1.14885	3.74552	0.000180019	0.00283531
ENSMUSG00000074519	626848	Zfp971	zinc finger protein 971	0.299864	0.661115	2.20472	1.14059	2.63985	0.00829435	0.038707
ENSMUSG00000021565	74338	Slc6a19	solute carrier family 6 (neurotransmitter transporter), member 19	0.481604	1.04521	2.17027	1.11787	2.50195	0.0123511	0.0510243
ENSMUSG00000005124	22402	Wisp1	WNT1 inducible signaling pathway protein 1	0.29649	0.642248	2.16617	1.11515	2.65552	0.00791856	0.0384863
ENSMUSG00000090266	74319	Mettl23	methyltransferase like 23	0.402677	0.86832	2.15637	1.1086	3.2157	0.00130127	0.0115059
ENSMUSG00000053175	12051	Bcl3	B cell leukemia/lymphoma 3	0.682226	1.44918	2.12419	1.08691	4.08643	4.38071e-05	0.000919949
ENSMUSG00000044243	320522	Bhlha9	basic helix-loop-helix family, member a9	0.33861	0.712538	2.1043	1.07334	2.96212	0.00305533	0.0208093
ENSMUSG00000041012	70031	Cmtm8	CKLF-like MARVEL transmembrane domain containing 8	0.638201	1.30094	2.03844	1.02747	5.09997	3.39716e-07	2.44596e-05
ENSMUSG00000038010	76138	Ccdc138	coiled-coil domain containing 138	0.39398	0.794943	2.01772	1.01273	2.70625	0.0068047	0.0342957
ENSMUSG00000020641	58185	Rsad2	radical S-adenosyl methionine domain containing 2	0.424059	0.850558	2.00575	1.00415	2.94551	0.00322421	0.0216667
ENSMUSG00000054342	16534	Kcnn4	potassium intermediate/small conductance calcium-activated channel, subfamily N, member 4	0.964827	1.90525	1.9747	0.981637	4.18743	2.82131e-05	0.000677114
ENSMUSG00000028037	99899	Ifi44	interferon-induced protein 44	0.397775	0.781981	1.96589	0.975181	2.60132	0.00928647	0.0423361
ENSMUSG00000039883	74511	Lrrc17	leucine rich repeat containing 17	1.30213	2.55493	1.96211	0.972407	2.0466	0.0406971	0.0967516
ENSMUSG00000046607	12123	Hrk	harakiri, BCL2 interacting protein (contains only BH3 domain)	0.147572	0.283759	1.92286	0.943251	2.06243	0.0391668	0.0945263
ENSMUSG00000020364	21408	Zfp354a	zinc finger protein 354A	0.281875	0.540002	1.91575	0.937908	2.86842	0.00412526	0.0259891
ENSMUSG00000031491	11440	Chrna6	cholinergic receptor, nicotinic, alpha polypeptide 6	1.01196	1.93486	1.912	0.935079	3.85078	0.000117744	0.0019781
ENSMUSG00000043410	330149	Hfm1	HFM1, ATP-dependent DNA helicase homolog	0.151426	0.289335	1.91073	0.934127	2.0419	0.0411612	0.0969441
ENSMUSG00000031380	14205	Vegfd	vascular endothelial growth factor D	0.306957	0.586282	1.90998	0.933557	2.32291	0.020184	0.0659611
ENSMUSG00000033427	103149	Upb1	ureidopropionase, beta	0.682247	1.30271	1.90943	0.933145	3.27118	0.001071	0.0101846
ENSMUSG00000054580	18779	Pla2r1	phospholipase A2 receptor 1	2.16495	4.09316	1.89065	0.91888	2.04081	0.0412701	0.0969441
ENSMUSG00000020072	67307	Pbld2	phenazine biosynthesis-like protein domain containing 2	0.368318	0.679097	1.84378	0.882664	3.24139	0.00118947	0.0111017
ENSMUSG00000025577	12416	Cbx2	chromobox 2	0.213677	0.392405	1.83644	0.876911	1.97782	0.0479487	0.106968
ENSMUSG00000037661	71862	Gpr160	G protein-coupled receptor 160	0.712558	1.30444	1.83065	0.872355	3.71498	0.00020322	0.0028684
ENSMUSG00000029797	243369	Sspo	SCO-spondin	0.240508	0.434027	1.80462	0.851697	2.41019	0.0159441	0.0604197
ENSMUSG00000022978	66578	Mis18a	MIS18 kinetochore protein A	0.507345	0.909842	1.79334	0.842648	3.6345	0.000278517	0.00350931
ENSMUSG00000022686	108105	B3gnt5	UDP-GlcNAc:betaGal beta-1,3-N-acetylglucosaminyltransferase 5	0.263488	0.47019	1.78449	0.835509	2.0621	0.0391984	0.0945263
ENSMUSG00000031688	18997	Pou4f2	POU domain, class 4, transcription factor 2	0.540905	0.959023	1.773	0.826191	2.29007	0.0220172	0.0676625
ENSMUSG00000002565	20259	Scin	scinderin	1.14844	2.03102	1.76851	0.822531	3.73079	0.000190878	0.0028684
ENSMUSG00000043008	239743	Klhl6	kelch-like 6	0.775599	1.37044	1.76695	0.821258	2.83425	0.00459334	0.027501
ENSMUSG00000052056	228913	Zfp217	zinc finger protein 217	0.572148	1.01013	1.76551	0.820084	2.39847	0.0164636	0.0605683
ENSMUSG00000003531	13353	Dgcr6	DiGeorge syndrome critical region gene 6	0.573927	1.00603	1.75288	0.809728	2.4384	0.0147523	0.0578223
ENSMUSG00000026548	98365	Slamf9	SLAM family member 9	0.585721	1.02113	1.74338	0.801885	2.77008	0.00560418	0.0306682
ENSMUSG00000035778	14594	Ggta1	glycoprotein galactosyltransferase alpha 1, 3	0.523656	0.908687	1.73528	0.795165	2.69242	0.00709354	0.0350504
ENSMUSG00000110277	108168395	Gm45871	predicted gene 45871	0.448662	0.777757	1.7335	0.793688	2.3186	0.0204165	0.0659611
ENSMUSG00000041481	20715	Serpina3g	serine (or cysteine) peptidase inhibitor, clade A, member 3G	0.54477	0.943007	1.73102	0.791621	2.11325	0.0345797	0.0903507
ENSMUSG00000024691	107373	Fam111a	family with sequence similarity 111, member A	0.69292	1.19823	1.72925	0.790149	3.88605	0.000101888	0.00190191
ENSMUSG00000063320	544717	1190007I07Rik	RIKEN cDNA 1190007I07 gene	0.426448	0.736035	1.72597	0.787404	2.07654	0.0378442	0.0929302
ENSMUSG00000031492	108043	Chrnb3	cholinergic receptor, nicotinic, beta polypeptide 3	0.661861	1.13394	1.71326	0.776741	2.12205	0.0338338	0.0903507
ENSMUSG00000038742	70726	Angptl6	angiopoietin-like 6	0.549092	0.939445	1.71091	0.774762	2.06566	0.0388607	0.0945263
ENSMUSG00000022025	16840	Cnmd	chondromodulin	1.34731	2.30362	1.7098	0.773825	2.36516	0.0180224	0.0605683
ENSMUSG00000026315	20725	Serpinb8	serine (or cysteine) peptidase inhibitor, clade B, member 8	0.663011	1.13287	1.70867	0.772874	2.11094	0.0347778	0.0903507
ENSMUSG00000041390	16543	Mdfic	MyoD family inhibitor domain containing	0.396258	0.675995	1.70595	0.770574	2.29672	0.0216349	0.0673087
ENSMUSG00000025747	22171	Tyms	thymidylate synthase	0.592237	1.00299	1.69356	0.76006	3.01749	0.00254877	0.0188909
ENSMUSG00000107877		Gm43951	predicted gene, 43951	0.320878	0.542311	1.69008	0.757094	2.03995	0.0413551	0.0969441
ENSMUSG00000029591	22256	Ung	uracil DNA glycosylase	0.521678	0.88059	1.68799	0.755309	2.59359	0.00949791	0.0423871
ENSMUSG00000026638	54139	Irf6	interferon regulatory factor 6	1.14839	1.92676	1.6778	0.746567	2.7101	0.00672623	0.0342426
ENSMUSG00000090877	15511	Hspa1b	heat shock protein 1B	0.44555	0.747026	1.67664	0.745572	2.5635	0.0103623	0.0446376
ENSMUSG00000039813	381605	Tbc1d2	TBC1 domain family, member 2	0.402878	0.674596	1.67444	0.743681	2.82465	0.00473327	0.0277392
ENSMUSG00000091243	73569	Vgll3	vestigial like family member 3	0.279509	0.46515	1.66417	0.734799	2.05658	0.0397265	0.0953437
ENSMUSG00000027208	14178	Fgf7	fibroblast growth factor 7	0.46066	0.765182	1.66106	0.732102	2.14408	0.0320264	0.0892471
ENSMUSG00000021359	21418	Tfap2a	transcription factor AP-2, alpha	0.751915	1.2407	1.65006	0.722515	3.21628	0.00129862	0.0115059
ENSMUSG00000035929	15015	H2-Q4	histocompatibility 2, Q region locus 4	1.11793	1.83775	1.64388	0.717109	2.58195	0.00982446	0.0426856
ENSMUSG00000032952	67489	Ap4b1	adaptor-related protein complex AP-4, beta 1	0.878105	1.44102	1.64106	0.714628	2.6503	0.00804201	0.0384863
ENSMUSG00000050390	97130	C77080	expressed sequence C77080	0.519501	0.851041	1.63819	0.712102	3.03936	0.00237081	0.0178342
ENSMUSG00000032860	18442	P2ry2	purinergic receptor P2Y, G-protein coupled 2	0.483017	0.788819	1.63311	0.707621	3.65392	0.000258267	0.00350931
ENSMUSG00000018927	20305	Ccl6	chemokine (C-C motif) ligand 6	0.620462	1.01308	1.63278	0.707333	2.37484	0.0175567	0.0605683
ENSMUSG00000024043	268970	Arhgap28	Rho GTPase activating protein 28	0.997347	1.6248	1.62912	0.704095	3.37508	0.000737934	0.00774831
ENSMUSG00000072568	399603	Fam84b	family with sequence similarity 84, member B	0.36298	0.591179	1.62868	0.703705	2.55213	0.0107067	0.0457302
ENSMUSG00000034532	50759	Fbxo16	F-box protein 16	0.471036	0.766494	1.62725	0.702436	2.02602	0.0427626	0.0993105
ENSMUSG00000028813	635169	CK137956	cDNA sequence CK137956	0.834273	1.35597	1.62533	0.700731	3.44764	0.000565501	0.00619592
ENSMUSG00000034664	16399	Itga2b	integrin alpha 2b	0.69947	1.12897	1.61404	0.690676	3.13438	0.00172215	0.014466
ENSMUSG00000020562	75040	Efcab10	EF-hand calcium binding domain 10	1.26133	2.02352	1.60427	0.681919	3.09612	0.00196071	0.0156857
ENSMUSG00000031669	78833	Gins3	GINS complex subunit 3 (Psf3 homolog)	0.434102	0.688968	1.58711	0.666403	1.97767	0.0479657	0.106968
ENSMUSG00000049115	11607	Agtr1a	angiotensin II receptor, type 1a	0.780216	1.23128	1.57813	0.658213	2.79749	0.00515011	0.0294961
ENSMUSG00000033114	70484	Slc35d2	solute carrier family 35, member D2	0.426777	0.670838	1.57187	0.652481	2.14377	0.032051	0.0892471
ENSMUSG00000025355	58223	Mmp19	matrix metallopeptidase 19	0.964171	1.5043	1.5602	0.641731	2.8493	0.0043815	0.0266058
ENSMUSG00000005611	17540	Mrvi1	MRV integration site 1	0.46332	0.721066	1.5563	0.638122	2.16508	0.0303819	0.0865111
ENSMUSG00000051811	333182	Cox6b2	cytochrome c oxidase subunit VIb polypeptide 2	0.881525	1.36377	1.54706	0.629525	2.37627	0.0174888	0.0605683
ENSMUSG00000056313	69068	Tcim	RIKEN cDNA 1810011O10 gene	0.438932	0.678415	1.54561	0.628173	2.38726	0.0169746	0.0605683
ENSMUSG00000035834	67486	Polr3g	polymerase (RNA) III (DNA directed) polypeptide G	0.329074	0.507765	1.54301	0.62575	2.13789	0.0325257	0.0896763
ENSMUSG00000071656	68852	Lrrn4cl	LRRN4 C-terminal like	0.671249	1.03389	1.54025	0.623164	2.38292	0.0171759	0.0605683
ENSMUSG00000029123	64293	Stk32b	serine/threonine kinase 32B	0.537358	0.827273	1.53952	0.62248	2.64493	0.0081707	0.0384863
ENSMUSG00000054381	269997	Zfp747	zinc finger protein 747	0.466893	0.717158	1.53602	0.619199	2.09491	0.0361788	0.0925591
ENSMUSG00000020491	69944	2810021J22Rik	RIKEN cDNA 2810021J22 gene	0.461338	0.704652	1.52741	0.611086	2.21133	0.0270128	0.0800849
ENSMUSG00000074682	67917	Zcchc3	zinc finger, CCHC domain containing 3	0.3307	0.504977	1.52699	0.610694	2.08712	0.0368776	0.0929302
ENSMUSG00000059447	231086	Hadhb	hydroxyacyl-Coenzyme A dehydrogenase/3-ketoacyl-Coenzyme A thiolase/enoyl-Coenzyme A hydratase (trifunctional protein), beta subunit	0.984932	1.49632	1.51921	0.603324	2.69285	0.00708442	0.0350504
ENSMUSG00000057409	24132	Zfp53	zinc finger protein 53	1.16063	1.7589	1.51547	0.599766	2.11813	0.0341637	0.0903507
ENSMUSG00000049999	228966	Ppp1r3d	protein phosphatase 1, regulatory subunit 3D	0.427398	0.647173	1.51422	0.598572	2.13099	0.0330901	0.0901482
ENSMUSG00000023348	22051	Trip6	thyroid hormone receptor interactor 6	0.614647	0.924695	1.50443	0.589219	2.1976	0.0279775	0.0815828
ENSMUSG00000003476	12922	Crhr2	corticotropin releasing hormone receptor 2	0.951803	1.43115	1.50362	0.58844	2.31301	0.0207222	0.0664933
ENSMUSG00000062488	667370	Ifit3b	interferon-induced protein with tetratricopeptide repeats 3B	0.505299	0.758849	1.50178	0.586675	3.00838	0.00262648	0.0191259
ENSMUSG00000052135	329934	Foxo6	forkhead box O6	0.516697	0.775592	1.50106	0.585981	2.23284	0.0255596	0.0766789
ENSMUSG00000030677	110033	Kif22	kinesin family member 22	0.974463	0.483422	0.49609	-1.01132	-3.27998	0.00103816	0.0101846
ENSMUSG00000022773	106369	Ypel1	yippee-like 1 (Drosophila)	0.468844	0.228684	0.487761	-1.03576	-2.99349	0.00275803	0.0193636
ENSMUSG00000024049	17929	Myom1	myomesin 1	0.926815	0.443233	0.478232	-1.06422	-3.86503	0.000111076	0.00197669
ENSMUSG00000044216	16520	Kcnj4	potassium inwardly-rectifying channel, subfamily J, member 4	1.06319	0.503841	0.473895	-1.07736	-3.39913	0.000676014	0.00724918
ENSMUSG00000052031	380608	Tagap1	T cell activation GTPase activating protein 1	0.0969259	0.0457786	0.472305	-1.08221	-2.25187	0.0243308	0.0734295
ENSMUSG00000110332	100503868	Gm19935	predicted gene, 19935	0.500262	0.235573	0.470899	-1.08651	-3.00493	0.00265638	0.0191259
ENSMUSG00000054763	619548	Defb42	defensin beta 42	0.576358	0.265342	0.460377	-1.11911	-3.7154	0.00020288	0.0028684
ENSMUSG00000038859	66898	Baiap2l1	BAI1-associated protein 2-like 1	2.55671	1.15952	0.453519	-1.14076	-3.85924	0.000113738	0.00197669
ENSMUSG00000063316	19942	Rpl27	ribosomal protein L27	0.513571	0.230469	0.448758	-1.15599	-3.18486	0.00144825	0.0125848
ENSMUSG00000039476	20204	Prrx2	paired related homeobox 2	0.701709	0.313815	0.447215	-1.16096	-2.775	0.00552012	0.0306682
ENSMUSG00000085584	209540	Rtl9	retrotransposon gag domain containing 1	1.80584	0.805227	0.445902	-1.1652	-4.87158	1.10709e-06	6.19969e-05
ENSMUSG00000049517	66475	Rps23	ribosomal protein S23	0.189838	0.0834453	0.43956	-1.18587	-2.98072	0.0028757	0.0198542
ENSMUSG00000079547	14999	H2-DMb1	histocompatibility 2, class II, locus Mb1	0.892919	0.391025	0.437918	-1.19127	-3.33593	0.000850154	0.00856955
ENSMUSG00000024497	18998	Pou4f3	POU domain, class 4, transcription factor 3	0.889516	0.376085	0.422797	-1.24196	-4.80626	1.53781e-06	7.04595e-05
ENSMUSG00000074676	14239	Foxs1	forkhead box S1	1.95145	0.803538	0.411764	-1.28011	-4.15222	3.2926e-05	0.000754304
ENSMUSG00000032489	16578	Kif9	kinesin family member 9	0.845175	0.33987	0.40213	-1.31427	-4.25166	2.1219e-05	0.000594133
ENSMUSG00000008590	57014	Htr3b	5-hydroxytryptamine (serotonin) receptor 3B	1.62408	0.651364	0.401065	-1.31809	-4.40912	1.03791e-05	0.000326943
ENSMUSG00000062778	81600	Chia1	chitinase, acidic 1	0.590825	0.233245	0.394778	-1.34089	-3.22964	0.00123945	0.0113579
ENSMUSG00000020325	83554	Fstl3	follistatin-like 3	0.842135	0.3288	0.390437	-1.35684	-4.72012	2.35709e-06	9.89977e-05
ENSMUSG00000031981	73647	Capn9	calpain 9	1.31878	0.494434	0.374918	-1.41535	-5.25141	1.50937e-07	1.52145e-05
ENSMUSG00000043091	22146	Tuba1c	tubulin, alpha 1C	3.48019	1.18927	0.341727	-1.54908	-3.47239	0.000515841	0.00577742
ENSMUSG00000038489	66491	Polr2l	polymerase (RNA) II (DNA directed) polypeptide L	0.103673	0.032218	0.310765	-1.6861	-3.0482	0.00230216	0.0175802
ENSMUSG00000001027	110880	Scn4a	sodium channel, voltage-gated, type IV, alpha	4.87227	1.40712	0.288801	-1.79185	-3.48084	0.000499847	0.00576928
ENSMUSG00000066258	76681	Trim12a	tripartite motif-containing 12A	0.43675	0.111374	0.255006	-1.9714	-4.34389	1.39981e-05	0.000415002
ENSMUSG00000039628	328779	Hs3st6	heparan sulfate (glucosamine) 3-O-sulfotransferase 6	2.17894	0.497458	0.228303	-2.13098	-6.06303	1.33582e-09	3.36626e-07
ENSMUSG00000037962	73121	Rflna	refilin A	0.725851	0.120277	0.165705	-2.59331	-5.65874	1.52488e-08	2.5618e-06
ENSMUSG00000050896	269295	Rtn4rl2	reticulon 4 receptor-like 2	5.43527	0.436376	0.0802859	-3.63871	-8.50403	1.83125e-17	9.22952e-15

## Sheet: DRG_DTG
Ensembl_gene_id	Entrez_gene_id	gene_symbol	gene_description	avg_DRGsham	avg_DRGSNI	ratio	log2_ratio	z_score	p_value	fdr
ENSMUSG00000025739	64337	Gng13	guanine nucleotide binding protein (G protein), gamma 13	0.133798	0.62987	4.70761	2.235	4.6536	3.26193e-06	0.000219947
ENSMUSG00000019772	22353	Vip	vasoactive intestinal polypeptide	0.364616	1.54286	4.23147	2.08116	4.51391	6.36446e-06	0.000273093
ENSMUSG00000048038	329366	Ccdc187	coiled-coil domain containing 187	0.225321	0.79853	3.54397	1.82537	5.07141	3.94878e-07	4.65956e-05
ENSMUSG00000050592	241303	Fam78a	family with sequence similarity 78, member A	0.129028	0.436594	3.38371	1.75861	3.68206	0.000231358	0.00496367
ENSMUSG00000051396	50497	Gm45902	heat shock protein 14	0.0285956	0.0953824	3.33556	1.73793	2.93402	0.00334608	0.0335297
ENSMUSG00000044122	216974	Proca1	protein interacting with cyclin A1	0.16606	0.551304	3.3199	1.73114	4.87392	1.09407e-06	0.00010328
ENSMUSG00000067879	76982	3110035E14Rik	RIKEN cDNA 3110035E14 gene	0.174173	0.563368	3.23453	1.69356	3.4072	0.000656335	0.0106824
ENSMUSG00000024766	381236	Lipo3	lipase, member O3	0.0201425	0.0631296	3.13415	1.64808	2.39983	0.0164028	0.0775945
ENSMUSG00000039830	50913	Olig2	oligodendrocyte transcription factor 2	0.192917	0.597553	3.09747	1.63109	4.46868	7.87028e-06	0.000309565
ENSMUSG00000018845	217012	Unc45b	unc-45 myosin chaperone B	0.0661532	0.201482	3.04569	1.60677	3.82049	0.000133186	0.00369788
ENSMUSG00000031844	15486	Hsd17b2	hydroxysteroid (17-beta) dehydrogenase 2	0.223261	0.673416	3.01628	1.59277	3.63183	0.00028142	0.00577523
ENSMUSG00000037578	329064	Pkd2l1	polycystic kidney disease 2-like 1	0.454742	1.24106	2.72915	1.44845	3.09546	0.00196508	0.0257643
ENSMUSG00000090862	68052	Rps13	ribosomal protein S13	0.0165578	0.0432697	2.61326	1.38585	1.99927	0.0455793	0.122934
ENSMUSG00000049929	78134	Lpar4	lysophosphatidic acid receptor 4	0.296858	0.772408	2.60195	1.37959	3.4603	0.000539578	0.00943263
ENSMUSG00000101174	15436	Hoxd4	homeobox D4	0.0416846	0.106112	2.54559	1.348	2.25781	0.0239575	0.0914708
ENSMUSG00000027517	70065	Ankrd60	ankyrin repeat domain 60	2.7671	7.04256	2.54511	1.34773	2.10607	0.0351983	0.1093
ENSMUSG00000040167	67143	Ikzf5	IKAROS family zinc finger 5	0.0517446	0.127715	2.46818	1.30345	2.18055	0.0292167	0.0999297
ENSMUSG00000035910	195208	Dcdc2a	doublecortin domain containing 2a	0.229904	0.560072	2.43612	1.28458	2.44302	0.0145649	0.0731345
ENSMUSG00000022382	22422	Wnt7b	wingless-type MMTV integration site family, member 7B	0.152499	0.369699	2.42427	1.27755	2.60405	0.00921293	0.0592827
ENSMUSG00000030209	14812	Grin2b	glutamate receptor, ionotropic, NMDA2B (epsilon 2)	0.0991873	0.22877	2.30644	1.20567	2.49374	0.0126405	0.069896
ENSMUSG00000031665	58198	Sall1	sal-like 1 (Drosophila)	0.446608	1.02855	2.30302	1.20353	2.70828	0.00676327	0.0532044
ENSMUSG00000068099	76505	1500009C09Rik	RIKEN cDNA 1500009C09 gene	0.0919783	0.208743	2.26948	1.18236	2.95644	0.00311218	0.0326817
ENSMUSG00000028654	16918	Mycl	v-myc avian myelocytomatosis viral oncogene lung carcinoma derived	0.230161	0.491414	2.13509	1.09429	2.95607	0.00311584	0.0326817
ENSMUSG00000015568	16956	Lpl	lipoprotein lipase	1.05098	2.16793	2.06276	1.04458	3.99167	6.56098e-05	0.00238214
ENSMUSG00000062209	13869	Erbb4	erb-b2 receptor tyrosine kinase 4	0.424409	0.859843	2.02598	1.01862	3.31142	0.000928236	0.0141331
ENSMUSG00000003038	15331	Hmgn2	high mobility group nucleosomal binding domain 2	0.290861	0.589171	2.02561	1.01836	2.63576	0.00839492	0.0574261
ENSMUSG00000051235	209334	Gen1	GEN1, Holliday junction 5' flap endonuclease	0.343831	0.693934	2.01824	1.0131	2.64191	0.00824408	0.0574261
ENSMUSG00000057278	68011	Snrpg	small nuclear ribonucleoprotein polypeptide G	0.107443	0.213779	1.9897	0.99255	2.01768	0.0436245	0.121977
ENSMUSG00000032517	17433	Mobp	myelin-associated oligodendrocytic basic protein	0.144251	0.28497	1.97552	0.98223	2.46374	0.0137497	0.0713173
ENSMUSG00000054939	385674	Zfp174	zinc finger protein 174	0.431382	0.849465	1.96917	0.97759	3.50525	0.000456181	0.00828144
ENSMUSG00000074519	626848	Zfp971	zinc finger protein 971	0.910565	1.78553	1.96091	0.971522	3.54932	0.000386222	0.00729188
ENSMUSG00000030226	109593	Lmo3	LIM domain only 3	0.274395	0.531251	1.93608	0.953138	2.92174	0.00348083	0.0335297
ENSMUSG00000073680	320587	Tmem88b	transmembrane protein 88B	0.149548	0.285015	1.90584	0.93043	2.33002	0.0198051	0.0834063
ENSMUSG00000021732	14165	Fgf10	fibroblast growth factor 10	0.482327	0.912786	1.89246	0.920264	2.43711	0.0148052	0.0735586
ENSMUSG00000000942	15401	Hoxa4	homeobox A4	0.188982	0.356016	1.88386	0.913691	2.11492	0.0344369	0.108362
ENSMUSG00000053093	140781	Myh7	myosin, heavy polypeptide 7, cardiac muscle, beta	2.51506	4.71357	1.87414	0.906226	2.01357	0.0440546	0.121977
ENSMUSG00000037010	30878	Apln	apelin	0.145792	0.272813	1.87124	0.903998	2.26179	0.0237106	0.0914708
ENSMUSG00000024521	58801	Pmaip1	phorbol-12-myristate-13-acetate-induced protein 1	0.254558	0.474342	1.86339	0.89793	2.72257	0.00647755	0.0518204
ENSMUSG00000055945	320111	Prr18	proline rich 18	0.226082	0.419626	1.85608	0.892255	2.68563	0.00723922	0.0542367
ENSMUSG00000038173	320981	Enpp6	ectonucleotide pyrophosphatase/phosphodiesterase 6	0.700646	1.29681	1.85088	0.888208	2.69353	0.00706999	0.0538232
ENSMUSG00000033007	241118	Asic4	acid-sensing (proton-gated) ion channel family member 4	0.682088	1.25973	1.84687	0.885083	2.90253	0.00370166	0.0348122
ENSMUSG00000044164	328234	Rnf182	ring finger protein 182	0.203411	0.367939	1.80884	0.855067	2.4148	0.015744	0.0766101
ENSMUSG00000029211	14397	Gabra4	gamma-aminobutyric acid (GABA) A receptor, subunit alpha 4	0.396395	0.714832	1.80333	0.850666	2.08632	0.0369501	0.112519
ENSMUSG00000025766	73852	D3Ertd751e	DNA segment, Chr 3, ERATO Doi 751, expressed	0.274051	0.488622	1.78296	0.834274	2.39719	0.0165213	0.0775945
ENSMUSG00000035504	70335	Reep6	receptor accessory protein 6	0.353924	0.627571	1.77318	0.82634	2.35313	0.018616	0.0818364
ENSMUSG00000007122	12372	Casq1	calsequestrin 1	0.816207	1.44265	1.7675	0.821714	2.58779	0.00965942	0.0592827
ENSMUSG00000036357	245424	Gpr101	G protein-coupled receptor 101	0.278491	0.487874	1.75184	0.808875	2.32364	0.0201447	0.0834063
ENSMUSG00000034796	102278	Cpne7	copine VII	0.190392	0.328658	1.72621	0.78761	2.06888	0.0385572	0.113468
ENSMUSG00000046093	170638	Hpcal4	hippocalcin-like 4	0.451535	0.775888	1.71833	0.781011	2.12988	0.0331814	0.106542
ENSMUSG00000034459	15957	Ifit1	interferon-induced protein with tetratricopeptide repeats 1	1.02872	1.76235	1.71316	0.776656	2.24915	0.0245027	0.0917877
ENSMUSG00000042333	230979	Tnfrsf14	tumor necrosis factor receptor superfamily, member 14 (herpesvirus entry mediator)	0.369426	0.632661	1.71255	0.776147	2.01444	0.0439636	0.121977
ENSMUSG00000031425	18823	Plp1	proteolipid protein (myelin) 1	0.920995	1.56698	1.7014	0.766721	2.51891	0.011772	0.0669442
ENSMUSG00000055541	52855	Lair1	leukocyte-associated Ig-like receptor 1	0.334478	0.567651	1.69713	0.763094	2.07262	0.038208	0.113423
ENSMUSG00000074579	624866	Lekr1	leucine, glutamate and lysine rich 1	0.571827	0.94266	1.6485	0.721158	2.48509	0.0129518	0.069896
ENSMUSG00000057396	268670	Zfp759	zinc finger protein 759	0.909518	1.49062	1.63892	0.712742	2.47888	0.0131795	0.069896
ENSMUSG00000090110	105886298	Cmc4	C-x(9)-C motif containing 4	0.551132	0.897607	1.62866	0.703686	2.73265	0.00628277	0.0515304
ENSMUSG00000040329	16196	Il7	interleukin 7	0.367192	0.59379	1.61711	0.69342	2.17729	0.0294586	0.100032
ENSMUSG00000030592	20190	Ryr1	ryanodine receptor 1, skeletal muscle	0.754096	1.21116	1.60611	0.683571	2.05632	0.0397519	0.113731
ENSMUSG00000041323	78801	Ak7	adenylate kinase 7	0.736743	1.1784	1.59947	0.677595	2.2337	0.0255025	0.0923923
ENSMUSG00000052551	94191	Adarb2	adenosine deaminase, RNA-specific, B2	1.08571	1.73647	1.59938	0.677515	2.93014	0.00338805	0.0335297
ENSMUSG00000040732	13876	Erg	avian erythroblastosis virus E-26 (v-ets) oncogene related	0.605944	0.959399	1.58331	0.662946	2.47951	0.0131562	0.069896
ENSMUSG00000062372	83762	Otof	otoferlin	0.926859	1.46366	1.57917	0.659162	2.29594	0.0216796	0.0859896
ENSMUSG00000019718	67217	L3hypdh	L-3-hydroxyproline dehydratase (trans-)	0.850916	1.33516	1.56909	0.649929	2.48473	0.0129649	0.069896
ENSMUSG00000019865	18101	Nmbr	neuromedin B receptor	2.60865	4.08209	1.56482	0.646001	2.02213	0.043163	0.121977
ENSMUSG00000052336	13051	Cx3cr1	chemokine (C-X3-C motif) receptor 1	1.0243	1.59866	1.56073	0.642223	2.56709	0.0102555	0.0617143
ENSMUSG00000032113	12649	Chek1	checkpoint kinase 1	0.408592	0.634664	1.5533	0.635332	2.1623	0.0305952	0.102418
ENSMUSG00000045441	243385	Gprin3	GPRIN family member 3	0.934037	1.44809	1.55035	0.632598	2.30046	0.0214223	0.0856891
ENSMUSG00000030730	11937	Atp2a1	ATPase, Ca++ transporting, cardiac muscle, fast twitch 1	1.95939	3.0375	1.55023	0.632481	2.32426	0.0201113	0.0834063
ENSMUSG00000030790	11535	Adm	adrenomedullin	0.947108	1.46492	1.54673	0.62922	2.22981	0.0257602	0.0923923
ENSMUSG00000079547	14999	H2-DMb1	histocompatibility 2, class II, locus Mb1	0.395982	0.609221	1.53851	0.62153	2.00497	0.044966	0.121977
ENSMUSG00000066613	69504	Zfp932	zinc finger protein 932	0.451804	0.693042	1.53394	0.617245	1.97657	0.0480908	0.128242
ENSMUSG00000057572	67106	Zbtb8os	zinc finger and BTB domain containing 8 opposite strand	0.439875	0.673181	1.53039	0.613901	3.00793	0.00263034	0.031038
ENSMUSG00000090673	381224	Gm340	predicted gene, 340	1.60435	2.43411	1.5172	0.601408	2.36337	0.0181095	0.0814063
ENSMUSG00000074283	56869	Zfp109	zinc finger protein 109	1.35184	2.04284	1.51116	0.595657	2.08089	0.037444	0.113292
ENSMUSG00000022949	209195	Clic6	chloride intracellular channel 6	0.926075	0.453764	0.489986	-1.02919	-3.78668	0.000152675	0.00400349
ENSMUSG00000110332	100503868	Gm19935	predicted gene, 19935	0.553852	0.270317	0.488067	-1.03485	-2.33605	0.0194886	0.0834063
ENSMUSG00000054958	230718	Nt5c1a	5'-nucleotidase, cytosolic IA	22.4483	10.8442	0.483073	-1.04969	-2.07396	0.038083	0.113423
ENSMUSG00000045534	16493	Kcna5	potassium voltage-gated channel, shaker-related subfamily, member 5	1.32622	0.640064	0.482623	-1.05103	-3.72553	0.000194908	0.00438116
ENSMUSG00000002578	22781	Ikzf4	IKAROS family zinc finger 4	0.277846	0.131033	0.471603	-1.08435	-2.50805	0.0121399	0.0682149
ENSMUSG00000046169	108154	Adamts6	a disintegrin-like and metallopeptidase (reprolysin type) with thrombospondin type 1 motif, 6	0.242854	0.113712	0.468231	-1.09471	-2.304	0.0212228	0.0856166
ENSMUSG00000033762	79456	Recql4	RecQ protein-like 4	0.596605	0.277796	0.465628	-1.10275	-2.9619	0.00305744	0.0326817
ENSMUSG00000061322	68922	Dnaic1	dynein, axonemal, intermediate chain 1	1.64754	0.764659	0.464122	-1.10742	-3.72551	0.000194925	0.00438116
ENSMUSG00000003271	54200	Sult2b1	sulfotransferase family, cytosolic, 2B, member 1	2.20236	1.01289	0.459911	-1.12057	-4.52563	6.02147e-06	0.000273093
ENSMUSG00000031340	14404	Gabre	gamma-aminobutyric acid (GABA) A receptor, subunit epsilon	0.682167	0.311264	0.456288	-1.13198	-3.2776	0.00104695	0.0154424
ENSMUSG00000038760	22045	Trhr	thyrotropin releasing hormone receptor	0.846079	0.385741	0.455916	-1.13316	-3.31893	0.000903629	0.0141331
ENSMUSG00000079283	69549	2310009B15Rik	RIKEN cDNA 2310009B15 gene	0.473686	0.210584	0.444565	-1.16953	-2.22279	0.02623	0.0923923
ENSMUSG00000075569	18861	Rsph10b	postmeiotic segregation increased 2 (S. cerevisiae)	0.0958749	0.0419583	0.437636	-1.1922	-2.14736	0.0317647	0.103779
ENSMUSG00000096883	435145	Shisa8	shisa family member 8	0.729232	0.313225	0.429527	-1.21918	-3.25489	0.00113437	0.016225
ENSMUSG00000031737	54352	Irx5	Iroquois related homeobox 5 (Drosophila)	0.403937	0.168349	0.416771	-1.26267	-3.06393	0.00218452	0.0278673
ENSMUSG00000002007	56504	Srpk3	serine/arginine-rich protein specific kinase 3	0.384644	0.157535	0.409561	-1.28785	-3.58556	0.000336362	0.00661512
ENSMUSG00000100241	20508	Slc18a3	solute carrier family 18 (vesicular monoamine), member 3	0.341032	0.132789	0.389375	-1.36077	-2.7786	0.00545929	0.047635
ENSMUSG00000064247	403178	Plcxd1	phosphatidylinositol-specific phospholipase C, X domain containing 1	1.04197	0.396196	0.380239	-1.39502	-2.66095	0.00779213	0.0565828
ENSMUSG00000074807		Gm10762	predicted gene, 10762	0.106782	0.0386968	0.36239	-1.46439	-2.61939	0.00880883	0.0585456
ENSMUSG00000022715	74720	Tmem114	transmembrane protein 114	0.906145	0.304243	0.335755	-1.57452	-4.53768	5.68764e-06	0.000273093
ENSMUSG00000000740	270106	Rpl13	ribosomal protein L13	0.030458	0.0101449	0.33308	-1.58606	-2.54041	0.0110721	0.0640715
ENSMUSG00000037771	22348	Slc32a1	solute carrier family 32 (GABA vesicular transporter), member 1	0.546467	0.181501	0.332134	-1.59016	-3.04991	0.0022891	0.028433
ENSMUSG00000000202	72014	Btbd17	BTB (POZ) domain containing 17	0.554169	0.183904	0.331855	-1.59138	-2.73007	0.00633212	0.0515304
ENSMUSG00000039795	66361	Zfand1	zinc finger, AN1-type domain 1	31.2744	9.86222	0.315344	-1.665	-3.23338	0.00122334	0.0164977
ENSMUSG00000044014	18168	Npy5r	neuropeptide Y receptor Y5	4.37539	1.34849	0.308199	-1.69806	-5.79879	6.67967e-09	3.1528e-06
ENSMUSG00000027400	18610	Pdyn	prodynorphin	0.780629	0.238069	0.304971	-1.71326	-4.59844	4.25676e-06	0.000251149
ENSMUSG00000036760	223604	Kcnk9	potassium channel, subfamily K, member 9	7.33777	2.10194	0.286455	-1.80362	-3.93137	8.44644e-05	0.00265781
ENSMUSG00000046516	12856	Cox17	cytochrome c oxidase assembly protein 17	0.0204208	0.00547723	0.268218	-1.89852	-3.01771	0.0025469	0.030824
ENSMUSG00000039546	230959	Ajap1	adherens junction associated protein 1	0.426697	0.0836689	0.196085	-2.35045	-5.50807	3.62795e-08	7.68818e-06
ENSMUSG00000000263	14654	Glra1	glycine receptor, alpha 1 subunit	0.828485	0.157236	0.189788	-2.39754	-4.68922	2.74249e-06	0.000215743
ENSMUSG00000036949	277468	Slc39a12	solute carrier family 39 (zinc transporter), member 12	0.83663	0.119015	0.142255	-2.81345	-5.45539	4.88656e-08	7.68818e-06

## Sheet: Spinal Cord_DEG
Ensembl_gene_id	Entrez_gene_id	gene_symbol	gene_description	avg_Spinalcordsham	avg_SpinalcordSNI	ratio	log2_ratio	z_score	p_value	fdr
ENSMUSG00000050359	20753	Sprr1a	small proline-rich protein 1A	0.0689928	11.0786	160.577	7.32712	8.93789	3.96667e-19	5.27568e-17
ENSMUSG00000044303	12578	Cdkn2a	cyclin-dependent kinase inhibitor 2A	0.293605	3.88936	13.2469	3.72758	7.54983	4.35826e-14	1.44912e-12
ENSMUSG00000026628	11910	Atf3	activating transcription factor 3	1.45261	9.10811	6.27017	2.6485	8.06053	7.59653e-16	3.3678e-14
ENSMUSG00000001027	110880	Scn4a	sodium channel, voltage-gated, type IV, alpha	0.0159047	0.0607248	3.81804	1.93283	2.37793	0.0174102	0.0514569
ENSMUSG00000025196	93721	Cpn1	carboxypeptidase N, polypeptide 1	0.083855	0.239872	2.86056	1.5163	2.24675	0.0246562	0.0683183
ENSMUSG00000050896	269295	Rtn4rl2	reticulon 4 receptor-like 2	0.236841	0.67457	2.8482	1.51005	2.93915	0.00329115	0.0112237
ENSMUSG00000050335	16854	Lgals3	lectin, galactose binding, soluble 3	6.10962	17.116	2.80148	1.48619	8.16484	3.21873e-16	2.14045e-14
ENSMUSG00000042816	240239	Gpr151	G protein-coupled receptor 151	0.370039	1.01907	2.75395	1.4615	3.6892	0.00022496	0.00115076
ENSMUSG00000006546	12958	Cryba2	crystallin, beta A2	0.150265	0.405308	2.69729	1.43151	2.14736	0.0317646	0.0862182
ENSMUSG00000044258	13024	Ctla2a	cytotoxic T lymphocyte-associated protein 2 alpha	0.395732	0.985784	2.49104	1.31675	3.06323	0.00218961	0.00787075
ENSMUSG00000001473	67951	Tubb6	tubulin, beta 6 class V	0.633947	1.50777	2.37838	1.24998	3.11234	0.00185611	0.00685731
ENSMUSG00000030124	16768	Lag3	lymphocyte-activation gene 3	7.39681	14.6415	1.97944	0.985089	4.46293	8.08467e-06	0.000107526
ENSMUSG00000048779	233571	P2ry6	pyrimidinergic receptor P2Y, G-protein coupled, 6	2.8181	5.40696	1.91865	0.940093	3.50767	0.000452047	0.00214722
ENSMUSG00000054204	100294583	Alkal2	family with sequence similarity 150, member B	2.31333	4.29861	1.85819	0.893898	4.21221	2.52884e-05	0.000207342
ENSMUSG00000008590	57014	Htr3b	5-hydroxytryptamine (serotonin) receptor 3B	1.28783	2.37896	1.84727	0.885393	2.64216	0.00823787	0.0260866
ENSMUSG00000058057	668178	Mettl7a3	methyltransferase like 7A3	2.99953	5.4839	1.82825	0.870467	3.49459	0.000474795	0.00217751
ENSMUSG00000020155	16533	Kcnmb1	potassium large conductance calcium-activated channel, subfamily M, beta member 1	5.22249	9.53622	1.82599	0.868679	5.25905	1.44799e-07	2.40728e-06
ENSMUSG00000039628	328779	Hs3st6	heparan sulfate (glucosamine) 3-O-sulfotransferase 6	2.13211	3.76585	1.76625	0.820692	3.80209	0.000143483	0.00076333
ENSMUSG00000026271	64095	Gpr35	G protein-coupled receptor 35	7.62799	12.7995	1.67797	0.746714	5.40073	6.63699e-08	1.26103e-06
ENSMUSG00000018654	22778	Ikzf1	IKAROS family zinc finger 1	1.91337	3.20185	1.67341	0.742788	3.39561	0.00068476	0.00300759
ENSMUSG00000037921	234311	Ddx60	DEAD (Asp-Glu-Ala-Asp) box polypeptide 60	3.53973	5.64279	1.59413	0.672768	3.85535	0.000115566	0.000663974
ENSMUSG00000001020	20198	S100a4	S100 calcium binding protein A4	6.7987	10.6124	1.56094	0.642416	4.41862	9.9333e-06	0.000120103
ENSMUSG00000042228	17096	Lyn	LYN proto-oncogene, Src family tyrosine kinase	6.83364	10.4337	1.52681	0.610521	4.19182	2.76725e-05	0.000207342
ENSMUSG00000027315	20732	Spint1	serine protease inhibitor, Kunitz type 1	8.4866	12.9008	1.52014	0.604208	3.59539	0.000323906	0.00159554
ENSMUSG00000028197	71355	Col24a1	collagen, type XXIV, alpha 1	13.2196	20.0077	1.51349	0.597876	3.91799	8.92894e-05	0.000593775
ENSMUSG00000032318	104360	Isl2	insulin related protein 2 (islet 2)	3.82952	1.87123	0.488633	-1.03318	-4.32949	1.49453e-05	0.000141981
ENSMUSG00000022860	246048	Chodl	chondrolectin	9.15617	4.29714	0.469317	-1.09137	-5.55796	2.7294e-08	6.05016e-07
ENSMUSG00000057003	17884	Myh4	myosin, heavy polypeptide 4, skeletal muscle	0.64135	0.270132	0.421193	-1.24745	-2.96652	0.00301188	0.0105416
ENSMUSG00000054580	18779	Pla2r1	phospholipase A2 receptor 1	1.03162	0.407441	0.394953	-1.34025	-3.33187	0.000862641	0.0034767
ENSMUSG00000061780	11537	Cfd	complement factor D (adipsin)	0.111043	0.039643	0.357005	-1.48598	-2.01769	0.043624	0.113764
ENSMUSG00000028786	66260	Tmem54	transmembrane protein 54	0.0810614	0.027737	0.342172	-1.5472	-2.28971	0.022038	0.0637187
ENSMUSG00000022209	71412	Dhrs2	dehydrogenase/reductase member 2	0.406178	0.114731	0.282464	-1.82386	-3.38918	0.000701017	0.00300759

## Sheet: DRG_DEG
Ensembl_gene_id	Entrez_gene_id	gene_symbol	gene_description	avg_DRGsham	avg_DRGSNI	ratio	log2_ratio	z_score	p_value	fdr
ENSMUSG00000050359	20753	Sprr1a	small proline-rich protein 1A	4.93181	96.0207	19.4697	4.28316	9.01956	1.88854e-19	8.68728e-17
ENSMUSG00000029819	109648	Npy	neuropeptide Y	54.485	906.906	16.6451	4.05702	8.77519	1.70615e-18	2.6161e-16
ENSMUSG00000031074	14174	Fgf3	fibroblast growth factor 3	0.501084	7.41981	14.8075	3.88826	6.66793	2.59429e-11	9.94477e-10
ENSMUSG00000030898	12426	Cckbr	cholecystokinin B receptor	4.94942	60.5929	12.2424	3.61382	8.85556	8.32627e-19	1.91504e-16
ENSMUSG00000042816	240239	Gpr151	G protein-coupled receptor 151	1.04836	12.2561	11.6908	3.5473	7.29302	3.03089e-13	1.74276e-11
ENSMUSG00000026628	11910	Atf3	activating transcription factor 3	14.7937	111.353	7.52708	2.91209	8.35343	6.63063e-17	7.62523e-15
ENSMUSG00000026247	13599	Ecel1	endothelin converting enzyme-like 1	4.75282	34.3608	7.22956	2.85391	8.09981	5.50453e-16	5.06417e-14
ENSMUSG00000020838	15567	Slc6a4	solute carrier family 6 (neurotransmitter transporter, serotonin), member 4	0.119763	0.847347	7.07519	2.82277	4.28805	1.8025e-05	0.000148062
ENSMUSG00000019890	67405	Nts	neurotensin	13.7935	66.6764	4.83389	2.27318	7.45702	8.85045e-14	5.81601e-12
ENSMUSG00000024907	14419	Gal	galanin	9.89933	42.8321	4.32677	2.11329	6.70538	2.00876e-11	8.40028e-10
ENSMUSG00000046607	12123	Hrk	harakiri, BCL2 interacting protein (contains only BH3 domain)	12.6509	52.4551	4.14636	2.05185	7.59805	3.00621e-14	2.30476e-12
ENSMUSG00000052942	226075	Glis3	GLIS family zinc finger 3	0.279389	1.14228	4.08849	2.03157	3.26081	0.00111095	0.00448276
ENSMUSG00000021765	14313	Fst	follistatin	12.2172	45.3783	3.71429	1.89309	6.48359	8.95657e-11	2.57501e-09
ENSMUSG00000030399	12715	Ckm	creatine kinase, muscle	11.5847	41.8635	3.61368	1.85347	3.59513	0.000324225	0.00179691
ENSMUSG00000017300	21925	Tnnc2	troponin C2, fast	19.3669	63.9848	3.30382	1.72413	7.23117	4.78862e-13	2.44752e-11
ENSMUSG00000026834	269275	Acvr1c	activin A receptor, type IC	2.48715	8.12005	3.26481	1.707	5.11055	3.21224e-07	4.47766e-06
ENSMUSG00000001473	67951	Tubb6	tubulin, beta 6 class V	2.7106	8.82446	3.25554	1.7029	5.67011	1.42704e-08	2.62575e-07
ENSMUSG00000030730	11937	Atp2a1	ATPase, Ca++ transporting, cardiac muscle, fast twitch 1	11.6623	37.7534	3.23723	1.69476	5.34813	8.8869e-08	1.45999e-06
ENSMUSG00000061723	21957	Tnnt3	troponin T3, skeletal, fast	51.6724	161.854	3.1323	1.64722	6.63801	3.17952e-11	1.07831e-09
ENSMUSG00000031097	21953	Tnni2	troponin I, skeletal, fast 2	9.34645	29.1849	3.12256	1.64273	6.61222	3.7859e-11	1.16101e-09
ENSMUSG00000031574	20845	Star	steroidogenic acute regulatory protein	0.37847	1.15286	3.04611	1.60697	3.12729	0.00176428	0.00624285
ENSMUSG00000007888	12931	Crlf1	cytokine receptor-like factor 1	0.438012	1.30006	2.9681	1.56954	3.54179	0.000397418	0.00210129
ENSMUSG00000034205	94352	Loxl2	lysyl oxidase-like 2	1.05536	3.02784	2.86901	1.52055	3.74179	0.000182712	0.00115134
ENSMUSG00000030672	17907	Mylpf	myosin light chain, phosphorylatable, fast skeletal muscle	10.8099	30.8971	2.85824	1.51513	6.63334	3.28182e-11	1.07831e-09
ENSMUSG00000027559	12350	Car3	carbonic anhydrase 3	4.57611	13.043	2.85024	1.51108	5.2582	1.45475e-07	2.23062e-06
ENSMUSG00000018845	217012	Unc45b	unc-45 myosin chaperone B	1.15295	3.15282	2.73457	1.45131	2.12233	0.0338099	0.0573895
ENSMUSG00000006457	11474	Actn3	actinin alpha 3	30.9663	84.1586	2.71775	1.44241	6.08599	1.15775e-09	2.66282e-08
ENSMUSG00000058153	56747	Sez6l	seizure related 6 homolog like	53.6392	145.542	2.71335	1.44007	6.88801	5.6578e-12	2.60259e-10
ENSMUSG00000057003	17884	Myh4	myosin, heavy polypeptide 4, skeletal muscle	1.87874	5.08219	2.70511	1.43569	4.35597	1.32479e-05	0.000114982
ENSMUSG00000025473	11501	Adam8	a disintegrin and metallopeptidase domain 8	6.59559	17.0866	2.59061	1.37329	5.71753	1.08083e-08	2.16165e-07
ENSMUSG00000033060	380928	Lmo7	LIM domain only 7	7.03463	18.1242	2.57643	1.36537	5.47512	4.37214e-08	7.44884e-07
ENSMUSG00000019647	20358	Sema6a	sema domain, transmembrane domain (TM), and cytoplasmic domain, (semaphorin) 6A	141.494	363.948	2.57218	1.36299	2.88178	0.00395434	0.0116602
ENSMUSG00000029005	70433	Draxin	dorsal inhibitory axon guidance protein	2.39129	6.12349	2.56074	1.35656	4.19014	2.78777e-05	0.000217352
ENSMUSG00000020911	16669	Krt19	keratin 19	0.81913	2.07118	2.52851	1.33829	2.10865	0.034975	0.0585036
ENSMUSG00000028713	13120	Cyp4b1	cytochrome P450, family 4, subfamily b, polypeptide 1	4.16623	10.403	2.49698	1.32018	4.27256	1.93245e-05	0.000155952
ENSMUSG00000044014	18168	Npy5r	neuropeptide Y receptor Y5	0.997727	2.48555	2.49122	1.31685	2.93579	0.00332699	0.0103406
ENSMUSG00000028226	17389	Mmp16	matrix metallopeptidase 16	9.82894	24.2576	2.46798	1.30333	5.12909	2.91147e-07	4.18524e-06
ENSMUSG00000004098	53867	Col5a3	collagen, type V, alpha 3	40.0665	98.0007	2.44595	1.2904	6.36134	2e-10	5.41176e-09
ENSMUSG00000030677	110033	Kif22	kinesin family member 22	1.86428	4.52568	2.42757	1.27951	3.25566	0.00113128	0.00452512
ENSMUSG00000015647	16776	Lama5	laminin, alpha 5	2.60262	6.31298	2.42562	1.27835	2.70554	0.00681926	0.0166854
ENSMUSG00000061816	17901	Myl1	myosin, light polypeptide 1	4.77504	11.5162	2.41174	1.27008	5.59261	2.23676e-08	3.95735e-07
ENSMUSG00000051379	71436	Flrt3	fibronectin leucine rich transmembrane protein 3	28.2254	65.7955	2.33107	1.22099	6.14033	8.23516e-10	1.99378e-08
ENSMUSG00000031972	11459	Acta1	actin, alpha 1, skeletal muscle	4.40875	10.2236	2.31892	1.21346	4.89093	1.00359e-06	1.2477e-05
ENSMUSG00000063632	20666	Sox11	SRY (sex determining region Y)-box 11	20.3316	47.1163	2.31739	1.2125	3.73608	0.000186909	0.00116187
ENSMUSG00000037280	207839	Galnt6	UDP-N-acetyl-alpha-D-galactosamine:polypeptide N-acetylgalactosaminyltransferase 6	23.9564	55.2452	2.30607	1.20544	6.25184	4.05646e-10	1.03665e-08
ENSMUSG00000020123	54140	Avpr1a	arginine vasopressin receptor 1A	2.18098	5.00242	2.29366	1.19765	4.32052	1.55659e-05	0.000132599
ENSMUSG00000037578	329064	Pkd2l1	polycystic kidney disease 2-like 1	2.93001	6.36289	2.17163	1.11878	4.01545	5.93317e-05	0.000407352
ENSMUSG00000044017	243277	Adgrd1	adhesion G protein-coupled receptor D1	6.51835	14.0188	2.15067	1.10478	4.67287	2.97018e-06	3.25306e-05
ENSMUSG00000023992	83433	Trem2	triggering receptor expressed on myeloid cells 2	36.1927	76.8226	2.1226	1.08583	4.83568	1.32689e-06	1.60623e-05
ENSMUSG00000024659	16952	Anxa1	annexin A1	10.674	22.5026	2.10818	1.076	3.4583	0.000543602	0.00257791
ENSMUSG00000037946	30938	Fgd3	FYVE, RhoGEF and PH domain containing 3	5.34397	11.1973	2.09531	1.06716	3.59879	0.000319702	0.00179691
ENSMUSG00000068735	277414	Trp53i11	transformation related protein 53 inducible protein 11	5.6622	11.5688	2.04317	1.03081	3.55007	0.000385127	0.00208422
ENSMUSG00000050335	16854	Lgals3	lectin, galactose binding, soluble 3	47.5925	96.4932	2.02749	1.01969	4.66495	3.08696e-06	3.30233e-05
ENSMUSG00000022044	56471	Stmn4	stathmin-like 4	26.6577	53.9505	2.02382	1.01708	4.49775	6.86764e-06	6.86764e-05
ENSMUSG00000038943	233406	Prc1	protein regulator of cytokinesis 1	3.40682	6.82085	2.00212	1.00152	3.94528	7.97071e-05	0.00053138
ENSMUSG00000054855	223881	Rnd1	Rho family GTPase 1	0.810799	1.6184	1.99606	0.997156	2.47811	0.0132082	0.0272455
ENSMUSG00000015484	329274	Fam163a	family with sequence similarity 163, member A	13.3904	26.7213	1.99556	0.996795	4.65768	3.19796e-06	3.34333e-05
ENSMUSG00000038670	233199	Mybpc2	myosin binding protein C, fast-type	8.27116	16.4171	1.98486	0.98904	3.44503	0.000571	0.00268021
ENSMUSG00000030917	233806	Tmem159	transmembrane protein 159	3.71435	7.34833	1.97836	0.984304	2.85437	0.0043122	0.0122504
ENSMUSG00000059430	11468	Actg2	actin, gamma 2, smooth muscle, enteric	3.80051	7.45487	1.96154	0.971989	3.00241	0.00267849	0.00861613
ENSMUSG00000026418	21952	Tnni1	troponin I, skeletal, slow 1	11.2049	21.8481	1.94987	0.96338	3.06084	0.00220716	0.00730426
ENSMUSG00000050321	246317	Neto1	neuropilin (NRP) and tolloid (TLL)-like 1	57.4522	111.923	1.9481	0.962066	5.02976	4.91089e-07	6.27503e-06
ENSMUSG00000038059	106878	Smim3	small integral membrane protein 3	2.44946	4.7138	1.92442	0.944424	2.87258	0.0040713	0.0119287
ENSMUSG00000030102	16438	Itpr1	inositol 1,4,5-trisphosphate receptor 1	2.46837	4.6621	1.88874	0.917423	2.78335	0.00538003	0.013982
ENSMUSG00000014599	12977	Csf1	colony stimulating factor 1 (macrophage)	23.8299	44.8916	1.88384	0.913674	4.30742	1.6517e-05	0.000138142
ENSMUSG00000059173	18573	Pde1a	phosphodiesterase 1A, calmodulin-dependent	2.68885	5.03553	1.87275	0.905156	2.88554	0.0039074	0.0116166
ENSMUSG00000029762	14187	Akr1b8	aldo-keto reductase family 1, member B8	4.63844	8.68444	1.87228	0.904793	3.24866	0.00115949	0.00454654
ENSMUSG00000037568	226841	Vash2	vasohibin 2	1.58362	2.95053	1.86315	0.897745	2.4649	0.0137052	0.0281446
ENSMUSG00000024066	22436	Xdh	xanthine dehydrogenase	3.87749	7.21986	1.86199	0.896847	2.74304	0.00608727	0.0153013
ENSMUSG00000026950	17996	Neb	nebulin	1.71748	3.12143	1.81744	0.861908	2.33323	0.0196359	0.0367176
ENSMUSG00000015852	80891	Fcrls	Fc receptor-like S, scavenger receptor	149.167	269.795	1.80868	0.854937	5.13542	2.81521e-07	4.1774e-06
ENSMUSG00000058420	110058	Syt17	synaptotagmin XVII	2.79293	5.0412	1.80498	0.851986	2.69933	0.00694801	0.0169105
ENSMUSG00000020592	20969	Sdc1	syndecan 1	7.39042	13.0189	1.76159	0.816877	3.27662	0.00105059	0.00435381
ENSMUSG00000023905	27279	Tnfrsf12a	tumor necrosis factor receptor superfamily, member 12a	11.0842	19.2497	1.73669	0.796336	3.54259	0.000396217	0.00210129
ENSMUSG00000029581	14086	Fscn1	fascin actin-bundling protein 1	7.22983	12.5144	1.73094	0.791555	3.26698	0.00108703	0.00442508
ENSMUSG00000038642	13040	Ctss	cathepsin S	44.4589	76.8731	1.72908	0.790006	4.47355	7.69305e-06	7.37251e-05
ENSMUSG00000000278	74617	Scpep1	serine carboxypeptidase 1	90.724	156.776	1.72805	0.789147	4.44464	8.80394e-06	8.09962e-05
ENSMUSG00000044303	12578	Cdkn2a	cyclin-dependent kinase inhibitor 2A	28.7923	49.705	1.72633	0.787707	3.40746	0.000655711	0.00301627
ENSMUSG00000021565	74338	Slc6a19	solute carrier family 6 (neurotransmitter transporter), member 19	35.3568	61.0082	1.7255	0.787014	4.37754	1.20028e-05	0.000106179
ENSMUSG00000039883	74511	Lrrc17	leucine rich repeat containing 17	3.33917	5.76138	1.7254	0.786927	2.73851	0.00617192	0.0154298
ENSMUSG00000030077	12661	Chl1	cell adhesion molecule L1-like	689.852	1186.76	1.72031	0.782667	5.03073	4.88626e-07	6.27503e-06
ENSMUSG00000046854	227733	Pip5kl1	phosphatidylinositol-4-phosphate 5-kinase-like 1	10.9405	18.7128	1.71041	0.774339	3.7302	0.000191331	0.0011735
ENSMUSG00000035673	216161	Sbno2	strawberry notch homolog 2 (Drosophila)	4.95155	8.4528	1.7071	0.771548	2.44121	0.014638	0.0295351
ENSMUSG00000024376	13824	Epb41l4a	erythrocyte membrane protein band 4.1 like 4a	12.9851	22.0247	1.69616	0.76227	3.50617	0.000454602	0.00231687
ENSMUSG00000026042	12832	Col5a2	collagen, type V, alpha 2	6.05593	10.2467	1.69202	0.758744	2.37973	0.0173252	0.0333831
ENSMUSG00000017057	16164	Il13ra1	interleukin 13 receptor, alpha 1	107.164	181.202	1.69089	0.757783	4.53548	5.74732e-06	5.87504e-05
ENSMUSG00000047141	72020	Zfp654	zinc finger protein 654	21.9987	37.0848	1.68577	0.753406	3.4327	0.000597607	0.00277676
ENSMUSG00000073418	12268	C4b	complement component 4B (Chido blood group)	71.075	119.426	1.68029	0.748706	2.88499	0.00391429	0.0116166
ENSMUSG00000029193	12425	Cckar	cholecystokinin A receptor	6.06735	10.1698	1.67615	0.745148	2.33017	0.0197973	0.0368694
ENSMUSG00000005124	22402	Wisp1	WNT1 inducible signaling pathway protein 1	4.25848	7.11952	1.67185	0.741442	2.86861	0.00412277	0.012003
ENSMUSG00000027995	24088	Tlr2	toll-like receptor 2	10.2553	17.1232	1.66969	0.73958	3.61441	0.000301029	0.00175283
ENSMUSG00000021411	66895	Pxdc1	PX domain containing 1	6.71595	11.1195	1.65568	0.727424	2.21395	0.0268324	0.0471104
ENSMUSG00000037447	214855	Arid5a	AT rich interactive domain 5A (MRF1-like)	7.70335	12.7335	1.65298	0.725065	2.86517	0.00416782	0.0120578
ENSMUSG00000020427	16009	Igfbp3	insulin-like growth factor binding protein 3	9.57502	15.7361	1.64345	0.71673	3.16312	0.00156088	0.00561511
ENSMUSG00000073530	23850	Pappa2	pappalysin 2	5.93088	9.71604	1.63821	0.712123	2.62658	0.00862477	0.0199367
ENSMUSG00000059498	14131	Fcgr3	Fc receptor, IgG, low affinity III	6.8822	11.2571	1.63568	0.709894	3.06974	0.00214248	0.00714161
ENSMUSG00000030223	19277	Ptpro	protein tyrosine phosphatase, receptor type, O	14.6855	24.0126	1.63512	0.709397	3.25071	0.00115117	0.00454654
ENSMUSG00000032648	19309	Pygm	muscle glycogen phosphorylase	7.63928	12.4835	1.63412	0.708513	2.58169	0.0098319	0.0222792
ENSMUSG00000025348	16404	Itga7	integrin alpha 7	1461.95	2385.74	1.63189	0.706544	4.17533	2.97548e-05	0.00022438
ENSMUSG00000002111	20375	Spi1	spleen focus forming virus (SFFV) proviral integration oncogene	5.48742	8.95182	1.63134	0.706053	2.9242	0.00345345	0.0105906
ENSMUSG00000037428	381677	Vgf	VGF nerve growth factor inducible	114.418	186.255	1.62785	0.702965	3.83865	0.000123714	0.000790394
ENSMUSG00000028862	53608	Map3k6	mitogen-activated protein kinase kinase kinase 6	7.61719	12.3868	1.62616	0.701472	2.55157	0.010724	0.023603
ENSMUSG00000004328	53417	Hif3a	hypoxia inducible factor 3, alpha subunit	3.98601	6.46288	1.62139	0.697233	2.36929	0.0178222	0.0341592
ENSMUSG00000073680	320587	Tmem88b	transmembrane protein 88B	3.67014	5.93539	1.61721	0.693509	2.84448	0.00444835	0.0124771
ENSMUSG00000075602	110454	Ly6a	lymphocyte antigen 6 complex, locus A	364.869	589.792	1.61645	0.692827	4.13367	3.57024e-05	0.000260684
ENSMUSG00000023067	12575	Cdkn1a	cyclin-dependent kinase inhibitor 1A (P21)	8.29659	13.3752	1.61214	0.688973	2.69351	0.00707039	0.0170282
ENSMUSG00000022098	12153	Bmp1	bone morphogenetic protein 1	14.8238	23.8915	1.6117	0.688584	3.14882	0.00163933	0.00584567
ENSMUSG00000026676	74186	Ccdc3	coiled-coil domain containing 3	7.68308	12.3744	1.61061	0.687605	2.49225	0.0126937	0.0265415
ENSMUSG00000028494	11520	Plin2	perilipin 2	4.9102	7.90729	1.61038	0.6874	2.356	0.0184728	0.0348257
ENSMUSG00000030272	52163	Camk1	calcium/calmodulin-dependent protein kinase I	22.8651	36.7777	1.60846	0.685684	3.30458	0.000951184	0.00405134
ENSMUSG00000045179	20675	Sox3	SRY (sex determining region Y)-box 3	7.18238	11.5518	1.60836	0.685586	2.5181	0.0117989	0.0250116
ENSMUSG00000028100	78373	Nudt17	nudix (nucleoside diphosphate linked moiety X)-type motif 17	34.7784	55.8358	1.60547	0.682998	3.66073	0.000251494	0.00148317
ENSMUSG00000002897	16172	Il17ra	interleukin 17 receptor A	17.9368	28.5538	1.59191	0.670754	2.3645	0.0180542	0.0342225
ENSMUSG00000026072	16177	Il1r1	interleukin 1 receptor, type I	3.82637	6.0905	1.59172	0.670583	2.58592	0.00971206	0.0221498
ENSMUSG00000071637	12609	Cebpd	CCAAT/enhancer binding protein (C/EBP), delta	41.7814	66.3594	1.58825	0.667439	2.84022	0.00450823	0.0125503
ENSMUSG00000037490	353169	Slc2a12	solute carrier family 2 (facilitated glucose transporter), member 12	9.21758	14.6345	1.58767	0.666911	2.2245	0.026115	0.0462035
ENSMUSG00000046805	17476	Mpeg1	macrophage expressed gene 1	37.7502	59.6108	1.57909	0.65909	3.04435	0.00233183	0.00766174
ENSMUSG00000028364	21923	Tnc	tenascin C	18.5639	29.2333	1.57474	0.65511	2.08798	0.0367995	0.0611111
ENSMUSG00000021250	14281	Fos	FBJ osteosarcoma oncogene	54.7167	86.044	1.57254	0.653093	2.89804	0.00375503	0.0112896
ENSMUSG00000053158	14159	Fes	feline sarcoma oncogene	5.63563	8.84995	1.57036	0.651092	2.67295	0.00751876	0.0177366
ENSMUSG00000029135	14284	Fosl2	fos-like antigen 2	13.5099	21.1901	1.56848	0.649367	2.9365	0.0033194	0.0103406
ENSMUSG00000015085	12496	Entpd2	ectonucleoside triphosphate diphosphohydrolase 2	9.00249	14.1059	1.56689	0.647902	2.39973	0.0164071	0.0322533
ENSMUSG00000024621	12978	Csf1r	colony stimulating factor 1 receptor	5.24035	8.17213	1.55946	0.641047	2.00648	0.0448055	0.0723177
ENSMUSG00000040312	240084	Cchcr1	coiled-coil alpha-helical rod protein 1	5.63969	8.79021	1.55863	0.640281	2.62353	0.00870239	0.0200155
ENSMUSG00000020573	30955	Pik3cg	phosphoinositide-3-kinase, catalytic, gamma polypeptide	4.57249	7.08973	1.55052	0.63275	2.37932	0.0173447	0.0333831
ENSMUSG00000019866	11630	Crybg1	absent in melanoma 1	5.81105	8.99874	1.54856	0.630924	2.97204	0.00295828	0.0093206
ENSMUSG00000001435	12822	Col18a1	collagen, type XVIII, alpha 1	38.3601	59.3654	1.54758	0.630017	3.52986	0.000415785	0.00217342
ENSMUSG00000032515	215418	Csrnp1	cysteine-serine-rich nuclear protein 1	55.3418	85.4912	1.54478	0.627406	2.77423	0.00553317	0.0141403
ENSMUSG00000021708	19418	Rasgrf2	RAS protein-specific guanine nucleotide-releasing factor 2	35.8251	55.1358	1.53903	0.622018	3.29956	0.000968371	0.00408671
ENSMUSG00000045672	373864	Col27a1	collagen, type XXVII, alpha 1	2.09596	3.21792	1.5353	0.618518	2.19252	0.0283423	0.049572
ENSMUSG00000002233	11853	Rhoc	ras homolog family member C	86.3177	132.45	1.53445	0.617717	3.84846	0.000118865	0.000770109
ENSMUSG00000024143	104215	Rhoq	ras homolog family member Q	872.128	1337.07	1.53311	0.616461	4.46443	8.02826e-06	7.53673e-05
ENSMUSG00000041594	70551	Tmtc4	transmembrane and tetratricopeptide repeat containing 4	136.404	208.546	1.52888	0.612475	4.11229	3.9176e-05	0.000277246
ENSMUSG00000078789	116905	Dph1	diphthamide biosynthesis 1	8.07675	12.3399	1.52782	0.611478	2.99687	0.00272768	0.00871342
ENSMUSG00000041731	226041	Pgm5	phosphoglucomutase 5	5.0138	7.63816	1.52343	0.607321	2.39117	0.0167948	0.032689
ENSMUSG00000036390	13197	Gadd45a	growth arrest and DNA-damage-inducible 45 alpha	23.078	34.9807	1.51576	0.600043	2.66053	0.00780175	0.0183102
ENSMUSG00000041696	70784	Rasl12	RAS-like, family 12	60.058	91.0323	1.51574	0.600022	3.46483	0.000530561	0.00254227
ENSMUSG00000003746	17155	Man1a	mannosidase 1, alpha	3.81755	5.78471	1.5153	0.599599	2.42228	0.0154235	0.0305812
ENSMUSG00000018774	12514	Cd68	CD68 antigen	30.6162	46.2612	1.511	0.595508	2.63443	0.00842781	0.0195798
ENSMUSG00000024256	11516	Adcyap1	adenylate cyclase activating polypeptide 1	50.7738	76.5899	1.50845	0.593069	2.79508	0.00518876	0.0137174
ENSMUSG00000018381	66610	Abi3	ABI gene family, member 3	15.3615	23.1697	1.50829	0.592916	2.68047	0.00735183	0.0174322
ENSMUSG00000034116	22324	Vav1	vav 1 oncogene	25.5888	38.5592	1.50688	0.591561	2.82313	0.00475577	0.0129447
ENSMUSG00000004609	12489	Cd33	CD33 antigen	40.5202	61.0345	1.50627	0.590983	2.5854	0.00972665	0.0221498
ENSMUSG00000067786	18111	Nnat	neuronatin	22.2846	33.5161	1.504	0.588809	3.46912	0.000522159	0.00252835
ENSMUSG00000047344	236285	Lancl3	LanC lantibiotic synthetase component C-like 3 (bacterial)	2.06778	1.02949	0.49787	-1.00616	-3.31414	0.000919246	0.00402717
ENSMUSG00000025400	21334	Tac2	tachykinin 2	1.52198	0.738451	0.48519	-1.04338	-2.39534	0.0166049	0.0325032
ENSMUSG00000039257	58188	Vstm2b	V-set and transmembrane domain containing 2B	49.3875	23.4553	0.474923	-1.07423	-5.67087	1.42074e-08	2.62575e-07
ENSMUSG00000024565	20689	Sall3	sal-like 3 (Drosophila)	2.34673	1.06724	0.454776	-1.13677	-2.69696	0.00699756	0.0169415
ENSMUSG00000052301	13446	Doc2a	double C2, alpha	1.1685	0.519303	0.44442	-1.17	-3.247	0.00116629	0.00454654
ENSMUSG00000031665	58198	Sall1	sal-like 1 (Drosophila)	0.406089	0.180468	0.444405	-1.17005	-2.09059	0.0365649	0.0609416
ENSMUSG00000039728	104245	Slc6a5	solute carrier family 6 (neurotransmitter transporter, glycine), member 5	9.89609	4.38624	0.44323	-1.17387	-4.1818	2.8921e-05	0.000221727
ENSMUSG00000067860	22773	Zic3	zinc finger protein of the cerebellum 3	0.475624	0.208441	0.438248	-1.19018	-2.11734	0.0342311	0.0576788
ENSMUSG00000027359	26458	Slc27a2	solute carrier family 27 (fatty acid transporter), member 2	2.83262	1.24132	0.438225	-1.19026	-2.28343	0.0224049	0.0408978
ENSMUSG00000026241	18159	Nppc	natriuretic peptide type C	0.3197	0.133553	0.417747	-1.2593	-1.98499	0.0471451	0.0758278
ENSMUSG00000055945	320111	Prr18	proline rich 18	0.491671	0.202615	0.412095	-1.27895	-2.25837	0.0239227	0.0431547
ENSMUSG00000053093	140781	Myh7	myosin, heavy polypeptide 7, cardiac muscle, beta	0.34391	0.141574	0.411659	-1.28048	-2.29984	0.0214575	0.0394818
ENSMUSG00000069132	18232	Nxph2	neurexophilin 2	0.386213	0.158134	0.409447	-1.28825	-2.24251	0.0249283	0.0446187
ENSMUSG00000038760	22045	Trhr	thyrotropin releasing hormone receptor	0.547469	0.21735	0.397009	-1.33276	-2.81936	0.00481189	0.0130204
ENSMUSG00000046160	50914	Olig1	oligodendrocyte transcription factor 1	0.577153	0.226508	0.392458	-1.34939	-2.42478	0.0153178	0.0305812
ENSMUSG00000020037	71137	Rfx4	regulatory factor X, 4 (influences HLA class II expression)	1.17147	0.444609	0.379532	-1.39771	-2.75694	0.00583449	0.014828
ENSMUSG00000026830	77767	Ermn	ermin, ERM-like protein	0.698725	0.249097	0.356502	-1.48802	-2.44263	0.0145808	0.0295351
ENSMUSG00000030209	14812	Grin2b	glutamate receptor, ionotropic, NMDA2B (epsilon 2)	4.06334	1.42631	0.351018	-1.51038	-4.15525	3.24926e-05	0.000241074
ENSMUSG00000033007	241118	Asic4	acid-sensing (proton-gated) ion channel family member 4	0.669649	0.207507	0.309874	-1.69025	-2.4223	0.0154228	0.0305812
ENSMUSG00000001504	16372	Irx2	Iroquois related homeobox 2 (Drosophila)	1.52052	0.471159	0.309866	-1.69028	-3.66335	0.000248941	0.00148317
ENSMUSG00000018698	16869	Lhx1	LIM homeobox protein 1	0.113401	0.0351255	0.309746	-1.69084	-2.2329	0.0255554	0.0455639
ENSMUSG00000068099	76505	1500009C09Rik	RIKEN cDNA 1500009C09 gene	0.310948	0.0960106	0.308768	-1.69541	-2.91219	0.00358908	0.0109336
ENSMUSG00000041380	15560	Htr2c	5-hydroxytryptamine (serotonin) receptor 2C	18.8036	5.7572	0.306176	-1.70757	-6.03725	1.56761e-09	3.27773e-08
ENSMUSG00000036192	225998	Rorb	RAR-related orphan receptor beta	10.8971	3.27419	0.300465	-1.73473	-6.0662	1.30969e-09	2.86885e-08
ENSMUSG00000003657	12308	Calb2	calbindin 2	3.59238	1.02966	0.286622	-1.80278	-3.30503	0.000949655	0.00405134
ENSMUSG00000076439	17441	Mog	myelin oligodendrocyte glycoprotein	2.56019	0.727294	0.284078	-1.81564	-3.49538	0.000473387	0.00236419
ENSMUSG00000047428	106565	Dlk2	delta-like 2 homolog (Drosophila)	0.277874	0.0770425	0.277257	-1.85071	-2.68816	0.00718473	0.0171466
ENSMUSG00000045515	18993	Pou3f3	POU domain, class 3, transcription factor 3	0.387828	0.102267	0.263692	-1.92307	-3.01771	0.00254694	0.00830917
ENSMUSG00000050121	226115	Opalin	oligodendrocytic myelin paranodal and inner loop protein	0.280951	0.0735833	0.261908	-1.93287	-2.81092	0.00494006	0.013289
ENSMUSG00000038255	18013	Neurod2	neurogenic differentiation 2	0.0212422	0.00524786	0.247049	-2.01713	-2.16746	0.0302	0.05203
ENSMUSG00000039830	50913	Olig2	oligodendrocyte transcription factor 2	1.81642	0.411045	0.226293	-2.14373	-4.48116	7.42378e-06	7.26583e-05
ENSMUSG00000032517	17433	Mobp	myelin-associated oligodendrocytic basic protein	3.48107	0.500115	0.143667	-2.7992	-5.30492	1.12725e-07	1.78806e-06
ENSMUSG00000067879	76982	3110035E14Rik	RIKEN cDNA 3110035E14 gene	0.229486	0.0287061	0.125089	-2.99898	-3.47923	0.000502863	0.00246082
