# Supplementary material for: Translational profiling of dorsal root ganglia and spinal cord in a mouse model of neuropathic pain
Source: Neurobiol Pain. 2018 Apr 18;4:35–44. doi: 10.1016/j.ynpai.2018.04.001 (PMC6428075; doi:10.1016/j.ynpai.2018.04.001)
Supplement: Supplementary Table 3 — List of genes showing changes in different directions in TE and mRNA levels. [file mmc4.xlsx]

## Sheet: Sheet3
			Gene symbol	Gene name	Transcription	Translation
		DRG	Pkd2l1	polycystic kidney disease 2-like 1	UP	UP
			Unc45b	unc-45 myosin chaperone B
			Tmem88b	transmembrane protein 88B
			Trhr	thyrotropin releasing hormone receptor	DOWN	DOWN
			Myh7	myosin, heavy polypeptide 7, cardiac muscle, beta	DOWN	UP
			Mobp	myelin-associated oligodendrocytic basic protein
			1500009C09Rik	RIKEN cDNA 1500009C09 gene
			Sall1	sal-like 1 (Drosophila)
			Grin2b	glutamate receptor, ionotropic, NMDA2B (epsilon 2)
			Olig2	oligodendrocyte transcription factor 2
			3110035E14Rik	RIKEN cDNA 3110035E14 gene
		Spinal cord	Tmem54	transmembrane protein 54	DOWN	UP
			Scn4a	sodium channel, voltage-gated, type IV, alpha	UP	DOWN
			Htr3b	5-hydroxytryptamine (serotonin) receptor 3B
			Sprr1a	small proline-rich protein 1A
			Rtn4rl2	reticulon 4 receptor-like 2
		Supplementary Table 3 - List of genes showing changes in different directions in TE and mRNA levels.
