# Supplementary material for: Translational profiling of dorsal root ganglia and spinal cord in a mouse model of neuropathic pain
Source: Neurobiol Pain. 2018 Apr 18;4:35–44. doi: 10.1016/j.ynpai.2018.04.001 (PMC6428075; doi:10.1016/j.ynpai.2018.04.001)
Supplement: Supplementary Table 4 — The table includes RPKM abundances for all genes for all experiments. [file mmc5.xlsx]

## Sheet: Supplementary table number
Ensembl_gene_id	Entrez_gene_id	gene_symbol	gene_type	gene_description	chromosome	non_coding	pseudogene	gene_length	exonic_length	counts_DRGsham1F	counts_DRGsham1T	counts_DRGsham2F	counts_DRGsham2T	counts_DRGSNI1F	counts_DRGSNI1T	counts_DRGSNI2F	counts_DRGSNI2T	counts_Spinalcordsham1F	counts_Spinalcordsham1T	counts_Spinalcordsham2F	counts_Spinalcordsham2T	counts_SpinalcordSNI1F	counts_SpinalcordSNI1T	counts_SpinalcordSNI2F	counts_SpinalcordSNI2T	RPKM_DRGsham1F	RPKM_DRGsham1T	RPKM_DRGsham2F	RPKM_DRGsham2T	RPKM_DRGSNI1F	RPKM_DRGSNI1T	RPKM_DRGSNI2F	RPKM_DRGSNI2T	RPKM_Spinalcordsham1F	RPKM_Spinalcordsham1T	RPKM_Spinalcordsham2F	RPKM_Spinalcordsham2T	RPKM_SpinalcordSNI1F	RPKM_SpinalcordSNI1T	RPKM_SpinalcordSNI2F	RPKM_SpinalcordSNI2T	TE_DRGsham1	TE_DRGsham2	TE_DRGSNI1	TE_DRGSNI2	TE_Spinalcordsham1	TE_Spinalcordsham2	TE_SpinalcordSNI1	TE_SpinalcordSNI2
ENSMUSG00000102693		4933401J01Rik	TEC		chr1	0	0	1070	1070	0	0	0	0	0	0	0	0	0	0	0	0	0	0	0	0	0	0	0	0	0	0	0	0	0	0	0	0	0	0	0	0	0	0	0	0	0	0	0	0
ENSMUSG00000064842		Gm26206	snRNA		chr1	1	0	110	110	1	5	0	0	1	6	0	2	2	3	5	0	10	1	5	0	0.0216	0.04	0	0	0.0131	0.0339	0	0.0145	0.0447	0.0178	0.0755	0	0.2113	0.0069	0.117	0	0.5401	0	0.3849	0	2.5166	0	30.788	0
ENSMUSG00000051951	497097	Xkr4	protein_coding	X-linked Kx blood group related 4	chr1	0	0	465598	6094	33	126	101	109	74	176	139	136	87	299	166	229	106	250	88	266	0.7356	1.0402	0.9564	0.9983	0.9963	1.0261	1.0706	1.0162	2.0076	1.8277	2.5854	1.7015	2.3106	1.77	2.1237	1.9964	0.7072	0.958	0.9709	1.0536	1.0984	1.5195	1.3054	1.0638
ENSMUSG00000102851		Gm18956	processed_pseudogene		chr1	0	1	480	480	0	0	0	0	0	0	0	0	0	0	0	0	0	0	0	0	0	0	0	0	0	0	0	0	0	0	0	0	0	0	0	0	0	0	0	0	0	0	0	0
ENSMUSG00000103377		Gm37180	TEC		chr1	0	0	2819	2819	0	12	0	7	0	19	2	6	1	21	0	7	0	14	0	14	0	9.4458	0	6.1129	0	10.5623	1.4688	4.2746	2.2002	12.2398	0	4.9592	0	9.451	0	10.0185	0	0	0	0.3436	0.1798	0	0	0
ENSMUSG00000104017		Gm37363	TEC		chr1	0	0	2233	2233	0	14	0	10	0	18	0	8	0	43	0	25	0	28	0	27	0	2.1167	0	1.6773	0	1.922	0	1.0947	0	4.8138	0	3.4019	0	3.6306	0	3.7111	0	0	0	0	0	0	0	0
ENSMUSG00000103025		Gm37686	TEC		chr1	0	0	2309	2309	0	3	0	2	0	1	0	2	0	8	0	7	0	5	0	7	0	0.0565	0	0.0418	0	0.0133	0	0.0341	0	0.1115	0	0.1186	0	0.0807	0	0.1198	0	0	0	0	0	0	0	0
ENSMUSG00000089699		Gm1992	antisense_RNA		chr1	1	0	46967	250	3	25	14	15	4	37	11	32	3	7	4	8	3	7	1	5	0.8868	2.7368	1.7579	1.8217	0.7141	2.8606	1.1235	3.1706	0.918	0.5674	0.8261	0.7882	0.8671	0.6572	0.32	0.4976	0.324	0.965	0.2497	0.3544	1.6178	1.0481	1.3195	0.6431
ENSMUSG00000103201		Gm37329	TEC		chr1	0	0	2057	2057	0	2	0	2	0	4	0	2	0	7	0	7	0	6	0	5	0	0.2802	0	0.3108	0	0.3957	0	0.2536	0	0.7261	0	0.8826	0	0.7208	0	0.6368	0	0	0	0	0	0	0	0
ENSMUSG00000103147		Gm7341	processed_pseudogene		chr1	0	1	926	926	0	0	0	1	0	1	0	0	0	2	0	0	0	0	1	0	0	0	0	0.2015	0	0.1283	0	0	0	0.269	0	0	0	0	0.531	0	0	0	0	0	0	0	0	0
ENSMUSG00000103161		Gm38148	TEC		chr1	0	0	3012	3012	0	6	0	5	0	14	0	9	2	24	0	7	1	29	0	25	0	0.8829	0	0.8163	0	1.4549	0	1.1987	0.8226	2.615	0	0.9271	0.3885	3.6598	0	3.3444	0	0	0	0	0.3146	0	0.1062	0
ENSMUSG00000102331		Gm19938	sense_intronic		chr1	1	0	11596	3259	2	42	0	37	0	51	0	23	1	65	0	54	0	47	0	49	4.3196	33.5936	0	32.8322	0	28.8088	0	16.6502	2.2357	38.4963	0	38.8738	0	32.2401	0	35.6302	0.1286	0	0	0	0.0581	0	0	0
ENSMUSG00000102348		Gm10568	TEC		chr1	0	0	1634	1634	0	4	0	1	0	1	0	0	0	44	0	40	0	37	0	33	0	0.2049	0	0.0568	0	0.0362	0	0	0	1.6691	0	1.8443	0	1.6256	0	1.5369	0	0	0	0	0	0	0	0
ENSMUSG00000102592		Gm38385	TEC		chr1	0	0	2351	2351	0	1	0	0	0	0	0	0	0	0	0	0	0	0	0	0	0	0.0494	0	0	0	0	0	0	0	0	0	0	0	0	0	0	0	0	0	0	0	0	0	0
ENSMUSG00000088333		Gm27396	snRNA		chr1	1	0	58	58	0	0	0	0	0	0	0	0	0	0	0	0	0	0	0	0	0	0	0	0	0	0	0	0	0	0	0	0	0	0	0	0	0	0	0	0	0	0	0	0
ENSMUSG00000102343		Gm37381	lincRNA		chr1	1	0	80477	1364	0	0	0	0	0	0	0	1	0	0	0	0	0	0	0	1	0	0	0	0	0	0	0	0.3772	0	0	0	0	0	0	0	0.3789	0	0	0	0	0	0	0	0
ENSMUSG00000025900	19888	Rp1	protein_coding	retinitis pigmentosa 1 (human)	chr1	0	0	409685	12311	0	2	4	1	4	9	3	3	1	3	0	5	0	3	1	2	0	0.0351	0.0806	0.0195	0.1146	0.1117	0.0492	0.0477	0.0491	0.039	0	0.0791	0	0.0452	0.0514	0.0319	0	4.1356	1.0263	1.0308	1.2583	0	0	1.6078
ENSMUSG00000102948		Gm6101	processed_pseudogene		chr1	0	1	4286	1867	0	0	1	0	0	0	1	0	0	0	0	0	0	1	0	0	0	0	0.8618	0	0	0	0.701	0	0	0	0	0	0	0.6444	0	0	0	0	0	0	0	0	0	0
ENSMUSG00000104123		Gm37483	TEC		chr1	0	0	1484	1484	0	0	0	0	0	0	0	0	0	0	0	0	0	0	0	0	0	0	0	0	0	0	0	0	0	0	0	0	0	0	0	0	0	0	0	0	0	0	0	0
ENSMUSG00000025902	20671	Sox17	protein_coding	SRY (sex determining region Y)-box 17	chr1	0	0	6424	4772	39	127	82	121	57	227	96	200	23	97	35	81	24	86	18	86	1.848	2.2286	1.6505	2.3556	1.6313	2.8132	1.5717	3.1764	1.1281	1.2604	1.1587	1.2793	1.112	1.2942	0.9234	1.372	0.8292	0.7007	0.5799	0.4948	0.8951	0.9058	0.8592	0.673
ENSMUSG00000104238		Gm37587	processed_transcript		chr1	1	0	3008	2917	0	0	0	0	0	0	0	1	0	0	0	1	0	0	0	0	0	0	0	0	0	0	0	0.0175	0	0	0	0.0174	0	0	0	0	0	0	0	0	0	0	0	0
ENSMUSG00000102269		Gm7357	processed_pseudogene		chr1	0	1	3833	2991	1	1	1	0	0	2	1	4	0	0	0	0	0	0	0	1	0.3543	0.1312	0.1505	0	0	0.1853	0.1224	0.475	0	0	0	0	0	0	0	0.1193	2.7003	0	0	0.2577	0	0	0	0
ENSMUSG00000096126		Gm22307	snRNA		chr1	1	0	107	107	23	65	3	9	40	57	3	8	25	5	31	3	33	8	8	4	0.5629	0.5892	0.0312	0.0905	0.5913	0.3649	0.0254	0.0656	0.6334	0.0336	0.5301	0.0245	0.7898	0.0622	0.212	0.033	0.9555	0.3446	1.6205	0.3866	18.8746	21.6606	12.7	6.4312
ENSMUSG00000103003		Gm38076	processed_pseudogene		chr1	0	1	450	450	0	0	0	0	0	0	0	0	0	0	0	0	0	0	0	0	0	0	0	0	0	0	0	0	0	0	0	0	0	0	0	0	0	0	0	0	0	0	0	0
ENSMUSG00000104328		Gm37323	lincRNA		chr1	1	0	3124	2773	0	0	0	0	0	0	0	0	0	0	0	1	0	0	0	0	0	0	0	0	0	0	0	0	0	0	0	0.0151	0	0	0	0	0	0	0	0	0	0	0	0
ENSMUSG00000102735		Gm7369	processed_pseudogene		chr1	0	1	936	936	0	0	0	1	0	1	0	0	0	3	0	0	3	1	0	1	0	0	0	0.0392	0	0.0249	0	0	0	0.0784	0	0	0.2796	0.0303	0	0.0321	0	0	0	0	0	0	9.2364	0
ENSMUSG00000098104		Gm6085	processed_pseudogene		chr1	0	1	1470	1470	1	11	9	2	3	7	4	10	3	8	1	11	0	4	4	5	0.045	0.1834	0.1721	0.037	0.0816	0.0824	0.0622	0.1509	0.1398	0.0987	0.0314	0.165	0	0.0572	0.1949	0.0758	0.2455	4.6526	0.9897	0.4123	1.4156	0.1906	0	2.5725
ENSMUSG00000102175		Gm6119	processed_pseudogene		chr1	0	1	1206	1206	0	1	1	1	0	0	0	0	0	0	0	0	0	1	0	0	0	0.1429	0.1639	0.1585	0	0	0	0	0	0	0	0	0	0.1226	0	0	0	1.0339	0	0	0	0	0	0
ENSMUSG00000088000		Gm25493	snRNA		chr1	1	0	103	103	0	0	0	0	0	0	0	0	0	0	0	0	0	0	0	0	0	0	0	0	0	0	0	0	0	0	0	0	0	0	0	0	0	0	0	0	0	0	0	0
ENSMUSG00000103265		Gm2053	processed_pseudogene		chr1	0	1	631	631	0	1	0	0	0	0	0	0	0	0	0	0	0	1	0	0	0	0.1221	0	0	0	0	0	0	0	0	0	0	0	0.1048	0	0	0	0	0	0	0	0	0	0
ENSMUSG00000103922		Gm6123	processed_pseudogene		chr1	0	1	1069	1069	3	7	7	1	8	5	17	6	1	5	2	3	2	3	2	8	0.2378	0.2055	0.2357	0.0326	0.3831	0.1037	0.4657	0.1594	0.0821	0.1087	0.1108	0.0793	0.155	0.0755	0.1717	0.2135	1.1573	7.2374	3.6948	2.9207	0.755	1.3975	2.0525	0.8039
ENSMUSG00000033845	27395	Mrpl15	protein_coding	mitochondrial ribosomal protein L15	chr1	0	0	12534	8487	343	769	838	691	586	1159	1014	859	344	980	522	744	385	939	348	791	46.1613	38.3268	47.9064	38.2072	47.6316	40.795	47.1509	38.7484	47.9226	36.166	49.0832	33.3737	50.6651	40.1358	50.7025	35.84	1.2044	1.2539	1.1676	1.2168	1.3251	1.4707	1.2623	1.4147
ENSMUSG00000102275		Gm37144	TEC		chr1	0	0	1150	1150	0	14	1	11	0	14	3	10	1	27	0	11	0	21	1	21	0	1.7488	0.1433	1.5244	0	1.235	0.3496	1.1306	0.3492	2.4973	0	1.2367	0	2.2497	0.3652	2.3848	0	0.094	0	0.3093	0.1398	0	0	0.1531
ENSMUSG00000025903	18777	Lypla1	protein_coding	lysophospholipase 1	chr1	0	0	40623	7145	18	1008	31	861	19	1269	48	909	14	1224	27	917	18	960	20	873	0.3674	7.6189	0.2688	7.2198	0.2342	6.7739	0.3385	6.2184	0.2958	6.8503	0.385	6.2381	0.3592	6.2229	0.4419	5.9987	0.0482	0.0372	0.0346	0.0544	0.0432	0.0617	0.0577	0.0737
ENSMUSG00000104217		Gm37988	protein_coding		chr1	0	0	78879	825	0	0	0	0	0	0	0	0	0	0	0	0	0	0	0	0	0	0	0	0	0	0	0	0	0	0	0	0	0	0	0	0	0	0	0	0	0	0	0	0
ENSMUSG00000033813	21399	Tcea1	protein_coding	transcription elongation factor A (SII) 1	chr1	0	0	40096	3017	52	79	121	78	110	123	189	108	58	200	94	177	74	186	66	181	1.7369	0.9772	1.7168	1.0704	2.2191	1.0745	2.1812	1.2091	2.0054	1.8319	2.1937	1.9706	2.4169	1.9732	2.3866	2.0354	1.7774	1.6039	2.0652	1.804	1.0947	1.1132	1.2249	1.1725
ENSMUSG00000062588		Gm6104	processed_pseudogene		chr1	0	1	603	603	0	0	1	0	3	0	1	0	0	1	1	0	0	0	0	0	0	0	0.1589	0	0.6777	0	0.1292	0	0	0.1026	0.2613	0	0	0	0	0	0	0	0	0	0	0	0	0
ENSMUSG00000103280		Gm37277	TEC		chr1	0	0	1111	1111	0	3	0	1	0	4	0	4	1	22	0	10	1	13	0	17	0	0.3366	0	0.1245	0	0.3169	0	0.4062	0.3136	1.8277	0	1.0098	0.2962	1.2509	0	1.734	0	0	0	0	0.1716	0	0.2368	0
ENSMUSG00000002459	58175	Rgs20	protein_coding	regulator of G-protein signaling 20	chr1	0	0	160710	4239	27	68	63	46	72	105	100	83	63	276	112	259	95	230	84	259	1.6033	1.4954	1.5892	1.1223	2.5823	1.6308	2.0518	1.652	3.8726	4.4943	4.6468	5.1263	5.5163	4.3378	5.4002	5.1781	1.0722	1.416	1.5835	1.242	0.8617	0.9065	1.2717	1.0429
ENSMUSG00000091305		Gm17100	processed_pseudogene		chr1	0	1	272	272	0	0	0	0	0	0	0	0	0	1	0	0	0	0	0	0	0	0	0	0	0	0	0	0	0	0.2339	0	0	0	0	0	0	0	0	0	0	0	0	0	0
ENSMUSG00000102653		Gm37079	TEC		chr1	0	0	2135	2135	0	0	0	2	0	0	0	0	0	3	0	3	0	2	0	2	0	0	0	0.9094	0	0	0	0	0	0.9104	0	1.1066	0	0.703	0	0.7452	0	0	0	0	0	0	0	0
ENSMUSG00000085623		Gm16041	antisense_RNA		chr1	1	0	5964	3725	0	0	0	0	0	0	0	0	0	0	0	0	0	0	0	0	0	0	0	0	0	0	0	0	0	0	0	0	0	0	0	0	0	0	0	0	0	0	0	0
ENSMUSG00000091665		Gm17101	processed_pseudogene		chr1	0	1	1588	1588	0	0	0	0	0	0	0	0	0	1	0	0	0	0	0	1	0	0	0	0	0	0	0	0	0	0.0299	0	0	0	0	0	0.0367	0	0	0	0	0	0	0	0
ENSMUSG00000033793	108664	Atp6v1h	protein_coding	ATPase, H+ transporting, lysosomal V1 subunit H	chr1	0	0	92512	9746	2907	4439	7046	3988	4626	5940	8329	4607	2787	4886	4156	3928	2998	4070	2744	3948	120.183	67.9631	123.738	67.7384	115.509	64.2277	118.975	63.8397	119.27	55.391	120.047	54.1272	121.197	53.4409	122.814	54.9516	1.7683	1.8267	1.7984	1.8637	2.1532	2.2179	2.2679	2.2349
ENSMUSG00000104352		Gm7182	processed_pseudogene		chr1	0	1	1232	732	1	0	3	0	0	1	4	0	0	0	0	0	0	0	0	2	0.099	0	0.1262	0	0	0.0259	0.1369	0	0	0	0	0	0	0	0	0.0667	0	0	0	0	0	0	0	0
ENSMUSG00000104046		Gm37567	TEC		chr1	0	0	2279	2279	0	0	0	0	0	0	0	0	0	1	0	0	0	0	0	0	0	0	0	0	0	0	0	0	0	0.0164	0	0	0	0	0	0	0	0	0	0	0	0	0	0
ENSMUSG00000102907		Gm38264	TEC		chr1	0	0	2032	2032	0	0	0	0	0	0	0	0	0	0	0	0	0	0	0	0	0	0	0	0	0	0	0	0	0	0	0	0	0	0	0	0	0	0	0	0	0	0	0	0
ENSMUSG00000025905	18387	Oprk1	protein_coding	opioid receptor, kappa 1	chr1	0	0	17666	9151	24	45	54	59	38	81	85	60	84	430	147	355	103	393	83	365	2.4552	1.7048	2.3465	2.4797	2.3478	2.1672	3.0044	2.0573	8.895	12.0622	10.5066	12.1044	10.3031	12.7686	9.192	12.5709	1.4401	0.9463	1.0834	1.4604	0.7374	0.868	0.8069	0.7312
ENSMUSG00000103936		Gm36965	processed_pseudogene		chr1	0	1	394	394	0	0	1	1	1	0	0	1	0	0	0	0	1	1	1	1	0	0	0.1497	0.1448	0.2128	0	0	0.1181	0	0	0	0	0.3446	0.1119	0.3815	0.1186	0	1.0339	0	0	0	0	3.0788	3.2156
ENSMUSG00000093015		Gm22463	miRNA		chr1	1	0	101	101	0	0	0	0	0	0	0	0	0	0	0	0	0	0	0	0	0	0	0	0	0	0	0	0	0	0	0	0	0	0	0	0	0	0	0	0	0	0	0	0
ENSMUSG00000103519		Gm37429	TEC		chr1	0	0	1799	1799	0	0	1	0	0	0	0	0	0	0	0	0	0	0	0	0	0	0	0.0134	0	0	0	0	0	0	0	0	0	0	0	0	0	0	0	0	0	0	0	0	0
ENSMUSG00000033774	226304	Npbwr1	protein_coding	neuropeptides B/W receptor 1	chr1	0	0	3692	3692	0	2	0	0	0	2	0	1	19	64	19	38	10	51	12	42	0	0.0112	0	0	0	0.0079	0	0.0051	0.2964	0.2645	0.2001	0.1909	0.1474	0.2441	0.1958	0.2131	0	0	0	0	1.1207	1.0481	0.6037	0.9187
ENSMUSG00000103090		Gm19214	processed_pseudogene		chr1	0	1	1083	1083	0	0	0	0	0	0	0	0	0	0	0	0	0	0	0	0	0	0	0	0	0	0	0	0	0	0	0	0	0	0	0	0	0	0	0	0	0	0	0	0
ENSMUSG00000025907	12421	Rb1cc1	protein_coding	RB1-inducible coiled-coil 1	chr1	0	0	70452	14690	846	1980	1994	1883	1354	2347	2483	1854	609	1954	910	1677	549	1627	504	1454	53.3866	46.2721	53.4506	48.8197	51.6053	38.736	54.1385	39.2146	39.7811	33.8124	40.1219	35.273	33.8764	32.6086	34.4317	30.8911	1.1538	1.0949	1.3322	1.3806	1.1765	1.1375	1.0389	1.1146
ENSMUSG00000090031		4732440D04Rik	antisense_RNA		chr1	1	0	5428	5428	2	71	3	75	5	96	12	75	3	94	3	90	5	81	1	67	0.0446	0.5863	0.0284	0.6871	0.0673	0.5599	0.0925	0.5606	0.0692	0.5748	0.0467	0.6689	0.109	0.5737	0.0241	0.503	0.0761	0.0414	0.1203	0.1649	0.1205	0.0699	0.19	0.048
ENSMUSG00000087247	620393	Alkal1	protein_coding	family with sequence similarity 150, member A	chr1	0	0	35514	971	0	0	0	0	0	0	0	0	0	0	0	0	0	0	0	0	0	0	0	0	0	0	0	0	0	0	0	0	0	0	0	0	0	0	0	0	0	0	0	0
ENSMUSG00000103355		Gm2147	processed_pseudogene		chr1	0	1	639	639	0	0	0	0	0	0	1	0	0	0	1	1	0	0	0	0	0	0	0	0	0	0	0.7711	0	0	0	1.5593	0.7439	0	0	0	0	0	0	0	0	0	2.0962	0	0
ENSMUSG00000102706		Gm7417	processed_pseudogene		chr1	0	1	473	473	0	0	0	0	0	0	0	0	0	1	0	0	0	1	0	0	0	0	0	0	0	0	0	0	0	0.0208	0	0	0	0.0241	0	0	0	0	0	0	0	0	0	0
ENSMUSG00000103845		Gm19026	processed_pseudogene		chr1	0	1	11642	4530	2	4	1	11	2	11	5	10	3	26	7	12	6	9	5	17	0.0361	0.0267	0.0077	0.0815	0.0218	0.0519	0.0312	0.0604	0.056	0.1286	0.0882	0.0721	0.1058	0.0515	0.0976	0.1032	1.3501	0.094	0.4199	0.5154	0.4356	1.2228	2.0525	0.9458
ENSMUSG00000033740	240690	St18	protein_coding	suppression of tumorigenicity 18	chr1	0	0	373710	6464	0	9	1	5	3	8	0	0	94	601	143	511	92	494	93	456	0	0.0953	0.0121	0.0587	0.0518	0.0598	0	0	2.7811	4.7104	2.8557	4.8682	2.5713	4.4844	2.8777	4.388	0	0.2068	0.866	0	0.5904	0.5866	0.5734	0.6558
ENSMUSG00000103329		Gm42492	TEC		chr1	0	0	2915	2915	0	0	0	0	0	0	0	0	0	0	0	0	0	0	0	0	0	0	0	0	0	0	0	0	0	0	0	0	0	0	0	0	0	0	0	0	0	0	0	0
ENSMUSG00000104385		Gm7449	processed_pseudogene		chr1	0	1	663	663	0	0	1	0	0	0	0	0	0	1	0	0	0	0	1	1	0	0	0.1188	0	0	0	0	0	0	0.0767	0	0	0	0	0.3026	0.0941	0	0	0	0	0	0	0	3.2156
ENSMUSG00000102135		Gm37108	processed_pseudogene		chr1	0	1	7030	626	0	1	2	0	0	6	2	8	1	1	2	0	0	1	0	4	0	0.0596	0.1367	0	0	0.2526	0.1112	0.4316	0.1666	0.0441	0.2249	0	0	0.0511	0	0.2167	0	0	0	0.2577	3.7749	0	0	0
ENSMUSG00000103282		Gm37275	processed_pseudogene		chr1	0	1	30	30	0	0	0	0	0	0	0	0	0	0	0	0	0	0	0	0	0	0	0	0	0	0	0	0	0	0	0	0	0	0	0	0	0	0	0	0	0	0	0	0
ENSMUSG00000102534		Gm37225	processed_pseudogene		chr1	0	1	325	325	0	0	0	0	0	0	0	0	0	0	0	0	0	0	0	0	0	0	0	0	0	0	0	0	0	0	0	0	0	0	0	0	0	0	0	0	0	0	0	0
ENSMUSG00000102213		Gm37489	processed_pseudogene		chr1	0	1	159	159	0	0	0	0	0	0	0	0	0	0	0	0	0	0	1	0	0	0	0	0	0	0	0	0	0	0	0	0	0	0	2.101	0	0	0	0	0	0	0	0	0
ENSMUSG00000103629		Gm5694	processed_pseudogene		chr1	0	1	1303	641	0	1	0	1	0	0	0	2	2	0	0	0	0	0	0	0	0	0.011	0	0.0122	0	0	0	0.02	0.0616	0	0	0	0	0	0	0	0	0	0	0	0	0	0	0
ENSMUSG00000051285	319263	Pcmtd1	protein_coding	protein-L-isoaspartate (D-aspartate) O-methyltransferase domain containing 1	chr1	0	0	84709	6654	235	859	652	800	417	1092	736	874	418	2320	631	1857	403	1996	370	1762	12.2255	16.5495	14.4083	17.099	13.1023	14.858	13.2295	15.2401	22.5099	33.0961	22.9354	32.2002	20.5006	32.9793	20.8385	30.8611	0.7387	0.8426	0.8818	0.8681	0.6801	0.7123	0.6216	0.6752
ENSMUSG00000098201		Gm26983	processed_pseudogene		chr1	0	1	388	388	0	1	0	0	0	2	0	3	0	0	0	0	0	0	0	0	0	0.1401	0	0	0	0.1979	0	0.3804	0	0	0	0	0	0	0	0	0	0	0	0	0	0	0	0
ENSMUSG00000103509		Gm38372	TEC		chr1	0	0	4028	4028	0	49	2	51	1	72	6	52	0	130	1	88	1	105	0	88	0	0.8804	0.0412	1.0166	0.0293	0.9136	0.1006	0.8456	0	1.7295	0.0339	1.4231	0.0474	1.618	0	1.4374	0	0.0405	0.0321	0.1189	0	0.0238	0.0293	0
ENSMUSG00000048538		Gm9826	processed_pseudogene		chr1	0	1	1299	1299	0	0	0	0	0	0	0	0	0	0	0	0	0	0	0	0	0	0	0	0	0	0	0	0	0	0	0	0	0	0	0	0	0	0	0	0	0	0	0	0
ENSMUSG00000103709		Nras-ps2	processed_pseudogene		chr1	0	1	178	178	0	0	0	0	0	0	0	0	0	0	0	0	0	0	0	0	0	0	0	0	0	0	0	0	0	0	0	0	0	0	0	0	0	0	0	0	0	0	0	0
ENSMUSG00000077244		Gm23274	snoRNA		chr1	1	0	130	130	0	0	0	0	0	0	0	0	0	0	0	0	0	0	0	0	0	0	0	0	0	0	0	0	0	0	0	0	0	0	0	0	0	0	0	0	0	0	0	0
ENSMUSG00000102768		Gm19002	processed_pseudogene		chr1	0	1	1012	1012	0	0	0	0	0	0	0	0	0	0	0	0	0	0	0	0	0	0	0	0	0	0	0	0	0	0	0	0	0	0	0	0	0	0	0	0	0	0	0	0
ENSMUSG00000097797		Gm26901	lincRNA		chr1	1	0	48464	4339	0	15	1	8	2	11	0	16	0	21	2	25	2	16	1	24	0	2.1499	0.1644	1.2721	0.4675	1.1134	0	2.0755	0	2.2286	0.5408	3.2249	0.7569	1.9667	0.419	3.1272	0	0.1292	0.4199	0	0	0.1677	0.3848	0.134
ENSMUSG00000103498		Gm18984	processed_pseudogene		chr1	0	1	1315	1124	0	0	0	0	0	0	0	0	0	0	0	0	0	0	0	0	0	0	0	0	0	0	0	0	0	0	0	0	0	0	0	0	0	0	0	0	0	0	0	0
ENSMUSG00000103067		Gm30414	lincRNA		chr1	1	0	20182	2596	0	0	1	0	0	0	1	0	0	0	0	0	0	0	0	0	0	0	0.0749	0	0	0	0.061	0	0	0	0	0	0	0	0	0	0	0	0	0	0	0	0	0
ENSMUSG00000102320		Gm37791	processed_pseudogene		chr1	0	1	286	286	0	0	0	0	0	0	0	0	0	0	0	0	0	0	0	0	0	0	0	0	0	0	0	0	0	0	0	0	0	0	0	0	0	0	0	0	0	0	0	0
ENSMUSG00000104226		Gm7470	processed_pseudogene		chr1	0	1	2095	2095	0	0	0	0	1	1	0	0	0	0	0	0	0	0	0	0	0	0	0	0	0.1304	0.0565	0	0	0	0	0	0	0	0	0	0	0	0	2.3093	0	0	0	0	0
ENSMUSG00000103903		Rps2-ps2	processed_pseudogene		chr1	0	1	881	881	0	0	0	0	0	4	0	1	0	0	0	0	0	1	0	1	0	0	0	0	0	1.629	0	0.5219	0	0	0	0	0	0.4945	0	0.5242	0	0	0	0	0	0	0	0
ENSMUSG00000103557		Gm38216	processed_pseudogene		chr1	0	1	1705	1214	0	0	0	0	0	0	0	0	0	0	0	0	0	0	0	0	0	0	0	0	0	0	0	0	0	0	0	0	0	0	0	0	0	0	0	0	0	0	0	0
ENSMUSG00000025909	71096	Sntg1	protein_coding	syntrophin, gamma 1	chr1	0	0	938404	10908	36	94	95	66	38	106	114	59	159	538	192	421	157	449	149	412	1.1795	1.1406	1.3222	0.8884	0.752	0.9083	1.2906	0.6479	5.3926	4.8336	4.3952	4.5976	5.03	4.6723	5.2851	4.5447	1.0341	1.4882	0.8279	1.9918	1.1156	0.956	1.0766	1.1629
ENSMUSG00000102647		Gm38024	TEC		chr1	0	0	2532	2532	0	1	0	3	0	0	0	1	0	2	0	3	0	7	0	1	0	0.0353	0	0.1176	0	0	0	0.032	0	0.0523	0	0.0954	0	0.2122	0	0.0321	0	0	0	0	0	0	0	0
ENSMUSG00000086235		Gm16284	processed_pseudogene		chr1	0	1	400	400	0	0	0	0	0	2	0	1	0	0	0	0	0	0	0	1	0	0	0	0	0	0.0411	0	0.0263	0	0	0	0	0	0	0	0.0265	0	0	0	0	0	0	0	0
ENSMUSG00000102253		Gm38259	TEC		chr1	0	0	3534	3534	0	6	0	2	0	1	0	5	0	8	0	9	1	3	0	12	0	0.0175	0	0.0065	0	0.0021	0	0.0132	0	0.0173	0	0.0237	0.0077	0.0075	0	0.0319	0	0	0	0	0	0	1.0263	0
ENSMUSG00000093970		Gm23358	miRNA		chr1	1	0	110	110	0	0	0	0	0	0	0	0	0	0	0	0	0	0	0	0	0	0	0	0	0	0	0	0	0	0	0	0	0	0	0	0	0	0	0	0	0	0	0	0
ENSMUSG00000103884		Gm37005	TEC		chr1	0	0	1164	1164	0	1	0	1	0	2	0	2	0	8	0	2	0	6	0	3	0	0.0179	0	0.0199	0	0.0253	0	0.0325	0	0.1062	0	0.0323	0	0.0923	0	0.0489	0	0	0	0	0	0	0	0
ENSMUSG00000084353		Gm15452	processed_pseudogene		chr1	0	1	240	240	0	0	0	1	0	0	0	0	0	0	0	0	0	0	0	0	0	0	0	0.0338	0	0	0	0	0	0	0	0	0	0	0	0	0	0	0	0	0	0	0	0
ENSMUSG00000103933		Gm36964	processed_pseudogene		chr1	0	1	198	198	1	0	0	1	0	2	1	0	0	2	0	1	1	0	0	0	0.1359	0	0	0.0559	0	0.0711	0.047	0	0	0.0746	0	0.0453	0.1329	0	0	0	0	0	0	0	0	0	0	0
ENSMUSG00000076135		Gm24276	miRNA		chr1	1	0	110	110	0	0	0	1	0	0	0	1	0	0	0	0	0	0	0	0	0	0	0	0.0136	0	0	0	0.0111	0	0	0	0	0	0	0	0	0	0	0	0	0	0	0	0
ENSMUSG00000086195		Gm6152	processed_pseudogene		chr1	0	1	340	340	0	0	0	0	0	0	1	0	0	0	2	1	0	0	0	0	0	0	0	0	0	0	0.0087	0	0	0	0.035	0.0084	0	0	0	0	0	0	0	0	0	4.1924	0	0
ENSMUSG00000104504		Gm7445	processed_pseudogene		chr1	0	1	340	340	0	0	0	0	0	0	0	0	0	0	0	0	0	0	0	0	0	0	0	0	0	0	0	0	0	0	0	0	0	0	0	0	0	0	0	0	0	0	0	0
ENSMUSG00000066693		Gm7493	processed_pseudogene		chr1	0	1	626	626	0	0	0	0	0	0	0	0	0	0	0	3	0	2	0	3	0	0	0	0	0	0	0	0	0	0	0	0.1339	0	0.0851	0	0.1352	0	0	0	0	0	0	0	0
ENSMUSG00000102316		Gm37629	TEC		chr1	0	0	1050	1050	0	1	0	2	0	3	0	3	0	6	0	8	0	3	0	8	0	0.0095	0	0.0211	0	0.0202	0	0.0259	0	0.0423	0	0.0686	0	0.0245	0	0.0693	0	0	0	0	0	0	0	0
ENSMUSG00000103819		Gm38008	processed_pseudogene		chr1	0	1	518	518	0	0	0	1	0	1	0	0	0	0	0	2	0	0	0	0	0	0	0	0.0273	0	0.0174	0	0	0	0	0	0.0442	0	0	0	0	0	0	0	0	0	0	0	0
ENSMUSG00000102871		Gm37143	TEC		chr1	0	0	3259	3259	0	0	0	0	0	0	0	0	0	0	0	0	0	0	0	0	0	0	0	0	0	0	0	0	0	0	0	0	0	0	0	0	0	0	0	0	0	0	0	0
ENSMUSG00000101571		Gm6187	processed_pseudogene		chr1	0	1	1915	960	0	0	0	0	0	3	1	4	0	0	0	5	0	1	0	1	0	0	0	0	0	0.1676	0.0738	0.2863	0	0	0	0.3559	0	0.0678	0	0.0719	0	0	0	0.2577	0	0	0	0
ENSMUSG00000104428		Gm18299	processed_pseudogene		chr1	0	1	636	636	1	0	0	0	1	0	1	0	0	0	0	0	0	1	1	0	0.3057	0	0	0	0.1846	0	0.1056	0	0	0	0	0	0	0.0971	0.331	0	0	0	0	0	0	0	0	0
ENSMUSG00000102272		Gm7512	processed_pseudogene		chr1	0	1	1170	1170	2	0	0	0	1	2	2	1	0	2	0	0	0	0	0	0	0.1242	0	0	0	0.0375	0.0325	0.0429	0.0208	0	0.034	0	0	0	0	0	0	0	0	1.1546	2.0617	0	0	0	0
ENSMUSG00000065625		Gm24765	snRNA		chr1	1	0	103	103	0	0	0	0	0	0	0	0	0	0	0	0	0	0	0	0	0	0	0	0	0	0	0	0	0	0	0	0	0	0	0	0	0	0	0	0	0	0	0	0
ENSMUSG00000103411		Gm18300	processed_pseudogene		chr1	0	1	2185	1406	0	0	0	1	0	1	0	1	0	1	0	0	0	0	0	0	0	0	0	0.0244	0	0.0156	0	0.0199	0	0.0163	0	0	0	0	0	0	0	0	0	0	0	0	0	0
ENSMUSG00000061024	59014	Rrs1	protein_coding	ribosome biogenesis regulator 1	chr1	0	0	2048	2048	106	312	185	279	151	457	233	364	172	645	253	571	181	608	168	592	26.2857	28.6523	19.4873	28.425	22.6154	29.6394	19.9635	30.2546	44.1509	43.8594	43.8341	47.1951	43.889	47.885	45.1013	49.4245	0.9174	0.6856	0.763	0.6599	1.0066	0.9288	0.9165	0.9125
ENSMUSG00000025911	76187	Adhfe1	protein_coding	alcohol dehydrogenase, iron containing, 1	chr1	0	0	32726	3780	22	49	36	33	23	54	58	42	225	469	340	422	236	423	210	399	0.6605	0.5448	0.4591	0.4071	0.4171	0.424	0.6017	0.4227	6.9928	3.8613	7.1323	4.2231	6.9286	4.0336	6.8259	4.0332	1.2124	1.1279	0.9836	1.4235	1.811	1.6889	1.7177	1.6924
ENSMUSG00000079671	72481	2610203C22Rik	processed_transcript	RIKEN cDNA 2610203C22 gene	chr1	1	0	70344	4910	6	9	18	4	17	25	22	16	5	12	6	10	7	10	4	11	1.4503	0.8056	1.8481	0.3972	2.4818	1.5804	1.8373	1.2963	1.251	0.7954	1.0133	0.8056	1.6545	0.7677	1.0467	0.8952	1.8002	4.6526	1.5703	1.4174	1.5729	1.2577	2.1552	1.1693
ENSMUSG00000081441		Gm6161	processed_pseudogene		chr1	0	1	1102	1102	0	0	0	0	0	1	0	0	0	0	0	1	0	1	0	0	0	0	0	0	0	0.0045	0	0	0	0	0	0.0057	0	0.0054	0	0	0	0	0	0	0	0	0	0
ENSMUSG00000067879	76982	3110035E14Rik	protein_coding	RIKEN cDNA 3110035E14 gene	chr1	0	0	25945	3256	2	23	3	24	2	5	1	3	255	2256	403	1891	246	2025	247	1840	0.0501	0.2133	0.0319	0.2469	0.0303	0.0327	0.0087	0.0252	6.6105	15.4927	7.0515	15.7847	6.0241	16.1066	6.6967	15.5139	0.2348	0.1292	0.9237	0.3436	0.4267	0.4467	0.374	0.4317
ENSMUSG00000099827		Gm29520	lincRNA		chr1	1	0	1328	1067	0	0	0	0	0	0	0	0	0	0	0	0	0	0	0	0	0	0	0	0	0	0	0	0	0	0	0	0	0	0	0	0	0	0	0	0	0	0	0	0
ENSMUSG00000025912	17864	Mybl1	protein_coding	myeloblastosis oncogene-like 1	chr1	0	0	32795	5402	42	144	114	130	68	215	129	140	72	399	108	342	66	268	74	258	0.6733	0.8549	0.7763	0.8562	0.6584	0.9015	0.7145	0.7523	1.1948	1.754	1.2097	1.8274	1.0346	1.3645	1.2843	1.3925	0.7876	0.9067	0.7304	0.9498	0.6812	0.662	0.7582	0.9223
ENSMUSG00000045210	70675	Vcpip1	protein_coding	valosin containing protein (p97)/p47 complex interacting protein 1	chr1	0	0	29761	9749	1014	1910	2346	1679	1554	2374	2792	1781	1065	2967	1594	2319	1058	2412	938	2154	28.0254	19.5496	27.5427	19.0655	25.9405	17.1606	26.6623	16.4989	30.4692	22.4864	30.7808	21.363	28.5932	21.1726	28.0661	20.0432	1.4335	1.4446	1.5116	1.616	1.355	1.4408	1.3505	1.4003
ENSMUSG00000097893		1700034P13Rik	antisense_RNA		chr1	1	0	44277	3101	1	3	3	3	3	5	2	1	1	7	2	8	2	6	3	2	0.4852	0.539	0.6183	0.598	0.8791	0.6345	0.3353	0.1626	0.5022	0.9313	0.678	1.2937	0.9488	0.9246	1.5757	0.3267	0.9001	1.0339	1.3856	2.0617	0.5393	0.524	1.0263	4.8234
ENSMUSG00000025915	170755	Sgk3	protein_coding	serum/glucocorticoid regulated kinase 3	chr1	0	0	102739	14311	70	322	169	271	100	431	258	314	94	525	135	384	107	455	90	449	2.9626	5.0468	3.0382	4.7122	2.5561	4.7708	3.7728	4.4543	4.1181	6.0928	3.9919	5.4169	4.4281	6.116	4.1236	6.3977	0.587	0.6448	0.5358	0.847	0.6759	0.7369	0.724	0.6445
ENSMUSG00000046334		Gm6195	processed_pseudogene		chr1	0	1	357	357	0	1	0	0	0	0	0	1	0	2	0	0	0	0	0	2	0	0.012	0	0	0	0	0	0.0109	0	0.0178	0	0	0	0	0	0.0219	0	0	0	0	0	0	0	0
ENSMUSG00000088916		Gm22607	snRNA		chr1	1	0	105	105	0	0	0	0	0	0	0	0	0	0	0	0	0	0	0	0	0	0	0	0	0	0	0	0	0	0	0	0	0	0	0	0	0	0	0	0	0	0	0	0
ENSMUSG00000046101	240697	Mcmdc2	protein_coding	minichromosome maintenance domain containing 2	chr1	0	0	33448	5916	2	26	7	14	11	30	7	15	3	39	5	18	5	22	3	25	0.0598	0.2881	0.089	0.1721	0.1988	0.2347	0.0724	0.1504	0.0929	0.3199	0.1045	0.1795	0.1463	0.209	0.0972	0.2518	0.2077	0.517	0.8467	0.4811	0.2904	0.5823	0.6997	0.3859
ENSMUSG00000098234	73824	Snhg6	lincRNA	small nucleolar RNA host gene 6	chr1	1	0	2160	1146	52	492	120	423	84	640	160	468	51	282	69	295	43	303	49	287	7.5278	26.3768	7.3793	25.1588	7.3444	24.2317	8.003	22.7085	7.6425	11.1945	6.979	14.2343	6.0869	13.9313	7.6794	13.988	0.2854	0.2933	0.3031	0.3524	0.6827	0.4903	0.4369	0.549
ENSMUSG00000093178	266793	Snord87	snoRNA	small nucleolar RNA, C/D box 87	chr1	1	0	87	87	260	309	587	316	358	540	630	440	491	248	837	158	625	198	560	183	36.3425	15.9953	34.8534	18.1473	30.2231	19.7413	30.4264	20.6144	71.043	9.5057	81.742	7.3612	85.4251	8.79	84.7414	8.6119	2.2721	1.9206	1.531	1.476	7.4737	11.1045	9.7184	9.84
ENSMUSG00000099032	100039596	Tcf24	protein_coding	transcription factor 24	chr1	0	0	7770	4193	0	6	5	12	4	13	5	16	0	7	0	5	1	2	0	3	0	0.8526	0.8149	1.8917	0.9269	1.3046	0.6629	2.0577	0	0.7365	0	0.6394	0.3752	0.2437	0	0.3875	0	0.4308	0.7105	0.3221	0	0	1.5394	0
ENSMUSG00000104025		E330040D14Rik	TEC		chr1	0	0	1374	1374	0	0	0	0	0	0	0	0	0	0	0	1	0	0	0	0	0	0	0	0	0	0	0	0	0	0	0	0.0122	0	0	0	0	0	0	0	0	0	0	0	0
ENSMUSG00000025916	69312	Ppp1r42	protein_coding	protein phosphatase 1, regulatory subunit 42	chr1	0	0	40513	1523	2	2	1	3	0	0	0	2	0	4	0	7	0	5	0	4	0.0801	0.0297	0.017	0.0494	0	0	0	0.0268	0	0.0439	0	0.0934	0	0.0636	0	0.0539	2.7003	0.3446	0	0	0	0	0	0
ENSMUSG00000087199		Gm15818	antisense_RNA		chr1	1	0	9980	656	0	0	0	0	0	0	0	0	0	0	0	0	0	0	0	0	0	0	0	0	0	0	0	0	0	0	0	0	0	0	0	0	0	0	0	0	0	0	0	0
ENSMUSG00000095780		Gm24674	snRNA		chr1	1	0	104	104	0	0	0	0	0	0	0	0	0	0	0	0	0	0	0	0	0	0	0	0	0	0	0	0	0	0	0	0	0	0	0	0	0	0	0	0	0	0	0	0
ENSMUSG00000025917	26754	Cops5	protein_coding	COP9 signalosome subunit 5	chr1	0	0	13568	3766	1813	2838	4474	2500	3131	3944	5430	3037	927	2210	1387	1822	974	1973	912	1894	128.385	74.4252	134.579	72.7342	133.91	73.0452	132.857	72.0837	67.9506	42.9139	68.6231	43.0043	67.4432	44.3737	69.916	45.1547	1.725	1.8503	1.8332	1.8431	1.5834	1.5957	1.5199	1.5484
ENSMUSG00000056763	211660	Cspp1	protein_coding	centrosome and spindle pole associated protein 1	chr1	0	0	98782	17553	50	629	147	548	84	800	182	666	79	1021	122	803	107	820	79	781	16.4103	76.4521	20.4942	73.8943	16.651	68.6715	20.6389	73.2652	26.8394	91.8888	27.976	87.8436	34.3395	85.4759	28.0699	86.2989	0.2146	0.2773	0.2425	0.2817	0.2921	0.3185	0.4017	0.3253
ENSMUSG00000102356		1700047N06Rik	TEC		chr1	0	0	920	920	0	0	0	0	0	0	0	0	0	0	0	0	0	0	0	0	0	0	0	0	0	0	0	0	0	0	0	0	0	0	0	0	0	0	0	0	0	0	0	0
ENSMUSG00000067851	211673	Arfgef1	protein_coding	ADP-ribosylation factor guanine nucleotide-exchange factor 1(brefeldin A-inhibited)	chr1	0	0	95100	11318	1625	3028	3897	2632	2621	3986	4733	3079	909	2531	1304	2023	865	2078	805	1864	1892.18	1305.74	1927.55	1259.15	1843.28	1213.91	1904.21	1201.7	1095.65	808.149	1060.88	785.15	984.893	768.489	1014.78	730.739	1.4491	1.5308	1.5185	1.5846	1.3558	1.3512	1.2816	1.3887
ENSMUSG00000088153		Gm26348	misc_RNA		chr1	0	0	240	240	0	0	0	0	0	0	0	0	0	0	0	0	0	0	0	0	0	0	0	0	0	0	0	0	0	0	0	0	0	0	0	0	0	0	0	0	0	0	0	0
ENSMUSG00000102556		Gm37569	TEC		chr1	0	0	1722	1722	0	8	1	5	0	4	0	7	0	4	0	4	1	1	0	2	0	0.0455	0.0065	0.0316	0	0.0161	0	0.0361	0	0.0169	0	0.0205	0.015	0.0049	0	0.0103	0	0.2068	0	0	0	0	3.0788	0
ENSMUSG00000042501	329093	Cpa6	protein_coding	carboxypeptidase A6	chr1	0	0	395226	6840	0	3	1	3	0	4	4	6	3	7	6	8	5	8	4	6	0	0.0822	0.0314	0.0912	0	0.0774	0.1022	0.1488	0.2297	0.142	0.3101	0.1973	0.3617	0.188	0.3204	0.1494	0	0.3446	0	0.6872	1.6178	1.5721	1.9242	2.1437
ENSMUSG00000103810		Gm38005	TEC		chr1	0	0	2745	2745	0	0	0	0	0	0	0	0	0	0	0	0	0	1	0	0	0	0	0	0	0	0	0	0	0	0	0	0	0	0.0179	0	0	0	0	0	0	0	0	0	0
ENSMUSG00000083422		Gm15604	processed_pseudogene		chr1	0	1	1456	1456	2	5	10	2	6	12	5	5	1	8	2	5	2	7	0	3	1.7504	1.6206	3.7178	0.7192	3.1716	2.7469	1.512	1.4668	0.906	1.92	1.223	1.4586	1.7116	1.9458	0	0.884	1.0801	5.1695	1.1546	1.0308	0.4719	0.8385	0.8797	0
ENSMUSG00000094979		Gm25253	snRNA		chr1	1	0	107	107	0	0	0	0	0	0	0	0	0	0	0	1	0	0	0	0	0	0	0	0	0	0	0	0	0	0	0	0.0143	0	0	0	0	0	0	0	0	0	0	0	0
ENSMUSG00000081417		Gm15603	processed_pseudogene		chr1	0	1	492	492	0	0	0	0	0	1	0	0	0	0	0	0	0	0	0	0	0	0	0	0	0	0.0081	0	0	0	0	0	0	0	0	0	0	0	0	0	0	0	0	0	0
ENSMUSG00000103448		Gm37133	TEC		chr1	0	0	1922	1922	0	0	0	0	0	0	0	0	0	0	0	0	0	0	0	0	0	0	0	0	0	0	0	0	0	0	0	0	0	0	0	0	0	0	0	0	0	0	0	0
ENSMUSG00000100212		Gm5522	processed_pseudogene		chr1	0	1	1242	1242	0	0	0	0	0	0	0	0	0	0	0	0	0	0	0	0	0	0	0	0	0	0	0	0	0	0	0	0	0	0	0	0	0	0	0	0	0	0	0	0
ENSMUSG00000100648		Gm28659	processed_pseudogene		chr1	0	1	759	759	1	9	1	1	1	15	4	8	1	7	0	4	2	4	1	11	0.3315	1.1047	0.1408	0.1362	0.2002	1.3003	0.4581	0.8888	0.3431	0.6362	0	0.4419	0.6482	0.4211	0.3588	1.2275	0.3	1.0339	0.154	0.5154	0.5393	0	1.5394	0.2923
ENSMUSG00000088585		Gm22963	snoRNA		chr1	1	0	91	91	0	0	0	0	0	0	1	0	0	0	0	0	0	0	0	0	0	0	0	0	0	0	0.0478	0	0	0	0	0	0	0	0	0	0	0	0	0	0	0	0	0
ENSMUSG00000048960	109294	Prex2	protein_coding	phosphatidylinositol-3,4,5-trisphosphate-dependent Rac exchange factor 2	chr1	0	0	310217	16609	250	741	658	650	519	1084	919	792	511	1550	792	1222	580	1202	473	1159	224.678	246.621	251.196	240.004	281.71	254.794	285.368	238.574	475.379	381.982	497.307	366.049	509.698	343.09	460.202	350.68	0.911	1.0466	1.1056	1.1961	1.2445	1.3586	1.4856	1.3123
ENSMUSG00000077318		Gm24173	snoRNA		chr1	1	0	128	128	0	0	0	0	0	0	0	0	0	0	0	0	0	0	0	0	0	0	0	0	0	0	0	0	0	0	0	0	0	0	0	0	0	0	0	0	0	0	0	0
ENSMUSG00000101827		Gm28686	processed_pseudogene		chr1	0	1	609	609	4	10	9	8	8	28	10	16	11	25	21	20	12	31	6	17	1.5662	1.45	1.4969	1.2869	1.8918	2.8673	1.3528	2.0998	4.4583	2.6842	5.7448	2.6101	4.5944	3.855	2.5433	2.241	1.0801	1.1631	0.6598	0.6443	1.661	2.201	1.1918	1.1349
ENSMUSG00000103494		Gm37410	TEC		chr1	0	0	3039	3039	0	0	0	0	0	0	0	0	0	0	0	0	0	0	0	0	0	0	0	0	0	0	0	0	0	0	0	0	0	0	0	0	0	0	0	0	0	0	0	0
ENSMUSG00000057715	320492	A830018L16Rik	protein_coding	RIKEN cDNA A830018L16 gene	chr1	0	0	561797	9183	450	1297	1050	1095	611	1621	1092	1245	285	1229	425	1033	299	1033	294	940	21.3003	22.7356	21.112	21.2947	17.4674	20.0677	17.8593	19.7524	13.9642	15.952	14.0553	16.2975	13.8391	15.5295	15.0656	14.9799	0.9369	0.9914	0.8704	0.9042	0.8754	0.8624	0.8912	1.0057
ENSMUSG00000103825		Gm38178	TEC		chr1	0	0	2471	2471	0	13	0	15	0	23	1	23	0	7	1	11	0	6	0	16	0	4.8839	0	6.2518	0	6.1024	0.3505	7.8206	0	1.9472	0.7088	3.7194	0	1.9332	0	5.4646	0	0	0	0.0448	0	0.1906	0	0
ENSMUSG00000099845		Gm29273	processed_pseudogene		chr1	0	1	262	262	0	0	0	0	0	0	0	0	0	0	0	0	0	0	0	0	0	0	0	0	0	0	0	0	0	0	0	0	0	0	0	0	0	0	0	0	0	0	0	0
ENSMUSG00000103561		Gm38069	TEC		chr1	0	0	2144	2144	0	14	0	13	0	7	2	3	0	2	0	2	1	3	0	5	0	0.768	0	0.7912	0	0.2712	0.1024	0.1489	0	0.0812	0	0.0987	0.1448	0.1411	0	0.2494	0	0	0	0.6872	0	0	1.0263	0
ENSMUSG00000101610		Gm7560	processed_pseudogene		chr1	0	1	873	873	0	2	0	0	0	1	1	1	1	0	0	1	0	2	0	0	0	0.4065	0	0	0	0.1435	0.1896	0.1839	0.5681	0	0	0.1829	0	0.3486	0	0	0	0	0	1.0308	0	0	0	0
ENSMUSG00000093864		Gm22633	snRNA		chr1	1	0	107	107	0	0	1	2	1	0	3	2	0	0	1	0	0	1	0	0	0	0	0.2597	0.5024	0.3693	0	0.6338	0.4099	0	0	0.4272	0	0	0.1942	0	0	0	0.517	0	1.5463	0	0	0	0
ENSMUSG00000098555	102465961	Mir6341	miRNA	microRNA 6341	chr1	1	0	121	121	0	0	0	0	0	0	0	0	0	0	0	0	0	0	0	0	0	0	0	0	0	0	0	0	0	0	0	0	0	0	0	0	0	0	0	0	0	0	0	0
ENSMUSG00000097628		Gm2383	processed_pseudogene		chr1	0	1	807	807	3	3	10	2	4	0	18	4	2	3	4	3	1	4	4	3	0.2827	0.1047	0.4003	0.0774	0.2277	0	0.5861	0.1263	0.1951	0.0775	0.2634	0.0942	0.0921	0.1197	0.4081	0.0952	2.7003	5.1695	0	4.6388	2.5166	2.7949	0.7697	4.2874
ENSMUSG00000098163		Gm6216	processed_pseudogene		chr1	0	1	687	687	0	0	1	0	1	0	2	0	0	1	0	1	0	0	0	1	0	0	0.072	0	0.1024	0	0.1171	0	0	0.0465	0	0.0565	0	0	0	0.0571	0	0	0	0	0	0	0	0
ENSMUSG00000097171	329096	Gm17644	lincRNA	predicted gene, 17644	chr1	1	0	5528	3200	0	0	0	0	0	0	0	0	0	0	0	0	0	0	0	0	0	0	0	0	0	0	0	0	0	0	0	0	0	0	0	0	0	0	0	0	0	0	0	0
ENSMUSG00000101314		Gm29663	lincRNA		chr1	1	0	853	853	0	0	0	0	0	0	0	0	0	0	0	0	0	0	0	0	0	0	0	0	0	0	0	0	0	0	0	0	0	0	0	0	0	0	0	0	0	0	0	0
ENSMUSG00000016918	240725	Sulf1	protein_coding	sulfatase 1	chr1	0	0	168916	11294	772	934	1669	875	1297	1524	2201	1185	231	505	303	375	220	368	194	391	38.1606	17.0977	35.0445	17.7701	38.7215	19.7026	37.5912	19.6333	11.8197	6.8451	10.4645	6.1784	10.6337	5.7774	10.3816	6.507	2.2319	1.9721	1.9653	1.9147	1.7267	1.6937	1.8406	1.5955
ENSMUSG00000025938	240726	Slco5a1	protein_coding	solute carrier organic anion transporter family, member 5A1	chr1	0	0	126102	13137	261	1078	617	995	357	1095	563	798	10	146	25	117	9	117	13	113	6.9956	10.7003	7.0248	10.957	5.7792	7.6761	5.2139	7.1691	0.2774	1.0731	0.4682	1.0452	0.2359	0.996	0.3772	1.0197	0.6538	0.6411	0.7529	0.7273	0.2586	0.4479	0.2368	0.3699
ENSMUSG00000104518		Gm37162	TEC		chr1	0	0	551	551	0	0	0	0	0	0	0	0	0	0	0	0	0	0	0	0	0	0	0	0	0	0	0	0	0	0	0	0	0	0	0	0	0	0	0	0	0	0	0	0
ENSMUSG00000069620		Gm5250	processed_pseudogene		chr1	0	1	321	321	0	0	0	0	1	0	0	0	0	0	0	0	0	0	0	0	0	0	0	0	0.8604	0	0	0	0	0	0	0	0	0	0	0	0	0	0	0	0	0	0	0
ENSMUSG00000099498		Gm29283	lincRNA		chr1	1	0	9825	288	0	0	0	0	0	0	0	0	0	0	0	0	0	0	0	0	0	0	0	0	0	0	0	0	0	0	0	0	0	0	0	0	0	0	0	0	0	0	0	0
ENSMUSG00000042414	383491	Prdm14	protein_coding	PR domain containing 14	chr1	0	0	13707	2564	0	0	0	0	0	0	0	0	0	1	0	0	0	1	0	0	0	0	0	0	0	0	0	0	0	0.0234	0	0	0	0.0271	0	0	0	0	0	0	0	0	0	0
ENSMUSG00000005886	17978	Ncoa2	protein_coding	nuclear receptor coactivator 2	chr1	0	0	234979	15642	516	1605	1253	1547	957	2203	1649	1801	553	1935	783	1581	565	1530	483	1506	9.7829	11.269	10.091	12.0501	10.9583	10.9238	10.8021	11.4448	10.8528	10.0598	10.3719	9.9907	10.4744	9.2128	9.9136	9.6128	0.8681	0.8374	1.0032	0.9438	1.0788	1.0382	1.1369	1.0313
ENSMUSG00000103506		Gm38376	TEC		chr1	0	0	2253	2253	0	11	1	7	0	10	0	11	0	4	0	2	0	4	0	5	0	0.1725	0.018	0.1218	0	0.1108	0	0.1561	0	0.0465	0	0.0282	0	0.0538	0	0.0713	0	0.1477	0	0	0	0	0	0
ENSMUSG00000103495		Gm37409	TEC		chr1	0	0	1626	1626	0	2	0	4	0	11	1	11	0	9	0	2	0	5	0	4	0	0.0256	0	0.0567	0	0.0993	0.0119	0.1272	0	0.0852	0	0.023	0	0.0548	0	0.0465	0	0	0	0.0937	0	0	0	0
ENSMUSG00000099183		Gm27881	miRNA		chr1	1	0	82	82	0	0	0	0	0	0	0	0	0	0	0	0	0	0	0	0	0	0	0	0	0	0	0	0	0	0	0	0	0	0	0	0	0	0	0	0	0	0	0	0
ENSMUSG00000102639		Gm38223	TEC		chr1	0	0	695	695	0	1	0	1	1	2	0	0	0	1	1	0	0	2	0	1	0	0.0549	0	0.0609	0.0895	0.0775	0	0	0	0.0406	0.1035	0	0	0.0941	0	0.0499	0	0	1.1546	0	0	0	0	0
ENSMUSG00000104170		Gm37702	TEC		chr1	0	0	1872	1872	0	10	0	6	1	12	2	12	1	5	1	3	0	5	0	10	0	1.156	0	0.7695	0.1885	0.9796	0.2157	1.2555	0.3231	0.428	0.2181	0.3121	0	0.4957	0	1.0509	0	0	0.1924	0.1718	0.755	0.6987	0	0
ENSMUSG00000087782		Gm23169	snRNA		chr1	1	0	112	112	0	0	0	0	0	1	0	2	0	3	0	0	0	2	0	0	0	0	0	0	0	0.0049	0	0.0125	0	0.0154	0	0	0	0.0119	0	0	0	0	0	0	0	0	0	0
ENSMUSG00000103085		Gm38120	TEC		chr1	0	0	4642	4642	0	32	0	31	0	53	2	46	0	32	0	25	1	29	0	21	0	1.0037	0	1.0787	0	1.1741	0.0585	1.3059	0	0.7432	0	0.7058	0.0828	0.7801	0	0.5988	0	0	0	0.0448	0	0	0.1062	0
ENSMUSG00000102664		Gm38380	TEC		chr1	0	0	2248	2248	0	22	0	10	1	22	2	16	0	15	0	6	2	10	1	9	0	0.776	0	0.3913	0.0575	0.548	0.0658	0.5108	0	0.3917	0	0.1905	0.1863	0.3025	0.1031	0.2886	0	0	0.105	0.1289	0	0	0.6158	0.3573
ENSMUSG00000101476		Gm29570	antisense_RNA		chr1	1	0	12344	681	0	0	0	3	1	2	0	0	0	3	0	0	0	1	0	2	0	0	0	0.0668	0.0328	0.0284	0	0	0	0.0446	0	0	0	0.0172	0	0.0365	0	0	1.1546	0	0	0	0	0
ENSMUSG00000101171		Gm7593	processed_pseudogene		chr1	0	1	644	644	0	0	0	0	0	0	0	0	0	0	0	0	0	0	0	0	0	0	0	0	0	0	0	0	0	0	0	0	0	0	0	0	0	0	0	0	0	0	0	0
ENSMUSG00000025935	72265	Tram1	protein_coding	translocating chain-associating membrane protein 1	chr1	0	0	25213	3162	402	1489	1042	1333	798	2314	1467	1855	331	1765	468	1410	323	1452	312	1368	18.5688	25.471	20.4453	25.2972	22.2626	27.9551	23.413	28.7197	15.8265	22.356	15.1037	21.7083	14.589	21.3014	15.602	21.2742	0.729	0.8082	0.7964	0.8152	0.7079	0.6958	0.6849	0.7334
ENSMUSG00000025937	212442	Lactb2	protein_coding	lactamase, beta 2	chr1	0	0	37217	4566	252	410	588	394	399	620	827	508	99	215	136	211	112	211	98	204	10.8644	6.5461	10.7683	6.9789	10.3894	6.991	12.3191	7.3408	4.4181	2.5418	4.0966	3.032	4.7216	2.8892	4.574	2.961	1.6597	1.543	1.4861	1.6782	1.7382	1.3511	1.6342	1.5447
ENSMUSG00000102982		Gm38319	TEC		chr1	0	0	1266	1266	0	9	0	10	0	19	0	13	1	8	0	21	0	7	0	9	0	0.1138	0	0.1403	0	0.1697	0	0.1488	0.0354	0.0749	0	0.239	0	0.0759	0	0.1035	0	0	0	0	0.4719	0	0	0
ENSMUSG00000067813	381246	Xkr9	protein_coding	X-linked Kx blood group related 9	chr1	0	0	32953	1926	1	0	1	1	1	0	0	1	0	0	0	0	0	0	0	0	0.1109	0	0.0471	0.0456	0.067	0	0	0.0372	0	0	0	0	0	0	0	0	0	1.0339	0	0	0	0	0	0
ENSMUSG00000077368		Gm26273	snoRNA		chr1	1	0	131	131	0	0	0	0	0	0	0	0	0	0	0	0	0	0	0	0	0	0	0	0	0	0	0	0	0	0	0	0	0	0	0	0	0	0	0	0	0	0	0	0
ENSMUSG00000097711	433273	Gm5523	processed_pseudogene	glyceraldehyde-3-phosphate dehydrogenase pseudogene	chr1	0	1	997	997	22	13	51	12	34	24	68	26	15	28	16	22	20	22	18	21	0.6632	0.1451	0.6531	0.1486	0.619	0.1892	0.7083	0.2627	0.4681	0.2315	0.337	0.2211	0.5896	0.2106	0.5874	0.2131	4.5697	4.3941	3.2715	2.696	2.0223	1.5245	2.7989	2.7562
ENSMUSG00000102166		Gm36947	TEC		chr1	0	0	2249	2249	0	0	0	0	0	0	0	0	1	3	0	3	0	2	0	4	0	0	0	0	0	0	0	0	0.0522	0.0415	0	0.0505	0	0.0321	0	0.068	0	0	0	0	1.2583	0	0	0
ENSMUSG00000089358		Gm25491	misc_RNA		chr1	0	0	308	308	0	0	0	0	0	0	0	0	0	0	0	0	0	0	0	0	0	0	0	0	0	0	0	0	0	0	0	0	0	0	0	0	0	0	0	0	0	0	0	0
ENSMUSG00000104209		Gm37400	TEC		chr1	0	0	3605	3605	0	0	0	0	0	0	0	0	0	0	0	0	0	0	0	0	0	0	0	0	0	0	0	0	0	0	0	0	0	0	0	0	0	0	0	0	0	0	0	0
ENSMUSG00000025932	14048	Eya1	protein_coding	EYA transcriptional coactivator and phosphatase 1	chr1	0	0	141282	7808	17	65	32	64	27	72	43	74	17	59	24	56	17	54	13	42	0.6169	0.8735	0.4933	0.9542	0.5918	0.6834	0.5392	0.9001	0.6386	0.5871	0.6085	0.6774	0.6032	0.6224	0.5107	0.5131	0.7062	0.517	0.866	0.599	1.0877	0.8984	0.9693	0.9953
ENSMUSG00000095853		Gm22616	miRNA		chr1	1	0	100	100	0	0	0	0	0	0	0	0	0	0	0	0	0	0	0	0	0	0	0	0	0	0	0	0	0	0	0	0	0	0	0	0	0	0	0	0	0	0	0	0
ENSMUSG00000102588		Gm37444	TEC		chr1	0	0	439	439	0	2	0	1	0	0	0	0	0	0	0	0	0	0	0	0	0	0.5541	0	0.3074	0	0	0	0	0	0	0	0	0	0	0	0	0	0	0	0	0	0	0	0
ENSMUSG00000054493		Gm9947	antisense_RNA		chr1	1	0	23995	3566	26	47	69	42	35	68	68	59	10	45	25	36	12	40	6	39	22.1759	14.8456	24.999	14.7177	18.0297	15.169	20.0394	16.8669	8.8289	10.5247	14.8979	10.2343	10.0081	10.8355	5.5402	11.199	1.4938	1.6986	1.1886	1.1881	0.8389	1.4557	0.9236	0.4947
ENSMUSG00000025930	17681	Msc	protein_coding	musculin	chr1	0	0	2647	2546	14	98	48	93	35	151	71	134	14	56	10	57	12	58	8	51	0.3082	0.7989	0.4488	0.8411	0.4653	0.8694	0.54	0.9887	0.319	0.338	0.1538	0.4182	0.2583	0.4055	0.1907	0.378	0.3858	0.5336	0.5353	0.5462	0.9437	0.3678	0.637	0.5044
ENSMUSG00000103492		Gm37412	TEC		chr1	0	0	4321	4321	0	25	0	16	0	21	0	14	0	33	0	30	0	36	1	32	0	0.4224	0	0.2999	0	0.2506	0	0.2141	0	0.4129	0	0.4562	0	0.5217	0.0494	0.4915	0	0	0	0	0	0	0	0.1005
ENSMUSG00000081201		Smt3h2-ps4	processed_pseudogene		chr1	0	1	288	288	0	0	0	0	0	0	0	0	0	0	0	0	0	0	0	0	0	0	0	0	0	0	0	0	0	0	0	0	0	0	0	0	0	0	0	0	0	0	0	0
ENSMUSG00000082193		Rpl5-ps1	processed_pseudogene		chr1	0	1	894	894	0	0	0	1	0	1	0	1	0	0	0	0	0	1	0	0	0	0	0	0.0631	0	0.0402	0	0.0515	0	0	0	0	0	0.0488	0	0	0	0	0	0	0	0	0	0
ENSMUSG00000032769	277328	Trpa1	protein_coding	transient receptor potential cation channel, subfamily A, member 1	chr1	0	0	46215	4263	630	929	1513	779	1203	1366	2145	1040	6	8	11	9	8	16	6	19	26.8327	14.6532	27.3734	13.6316	30.946	15.2165	31.566	14.8469	0.2645	0.0934	0.3273	0.1278	0.3332	0.2164	0.2767	0.2724	1.8312	2.0081	2.0337	2.1261	2.8312	2.562	1.5394	1.0154
ENSMUSG00000088159		Gm26345	snoRNA		chr1	1	0	120	120	0	0	0	0	0	0	0	0	0	0	0	0	0	0	0	0	0	0	0	0	0	0	0	0	0	0	0	0	0	0	0	0	0	0	0	0	0	0	0	0
ENSMUSG00000073737		Gm10566	processed_pseudogene		chr1	0	1	996	996	0	3	2	1	5	5	1	1	11	10	5	7	4	5	1	5	0	0.0281	0.0215	0.0104	0.0765	0.0331	0.0088	0.0085	0.2885	0.0695	0.0885	0.0591	0.0991	0.0402	0.0274	0.0427	0	2.0678	2.3093	1.0308	4.1524	1.4973	2.463	0.6431
ENSMUSG00000092083	98741	Kcnb2	protein_coding	potassium voltage gated channel, Shab-related subfamily, member 2	chr1	0	0	436497	15165	1282	5335	3021	4865	1871	5981	3428	4838	166	745	230	633	160	595	149	582	325.133	501.071	325.454	506.92	286.59	396.722	300.388	411.259	43.5792	51.8107	40.7548	53.5087	39.6787	47.9262	40.9096	49.6939	0.6489	0.642	0.7224	0.7304	0.8411	0.7616	0.8279	0.8232
ENSMUSG00000102937		Gm38116	TEC		chr1	0	0	1533	1533	1	28	0	24	0	38	1	36	0	11	0	2	0	6	0	5	0.2541	2.6348	0	2.5055	0	2.5253	0.0878	3.066	0	0.7664	0	0.1694	0	0.4842	0	0.4277	0.0964	0	0	0.0286	0	0	0	0
ENSMUSG00000104149		Gm37138	TEC		chr1	0	0	2089	2089	0	17	1	15	0	25	3	19	1	3	0	7	0	3	0	3	0	1.7454	0.1178	1.7086	0	1.8128	0.2874	1.7656	0.287	0.2281	0	0.6469	0	0.2642	0	0.28	0	0.0689	0	0.1628	1.2583	0	0	0
ENSMUSG00000088829		Gm25227	snoRNA		chr1	1	0	112	112	0	0	0	0	0	0	0	0	0	0	0	0	0	0	0	0	0	0	0	0	0	0	0	0	0	0	0	0	0	0	0	0	0	0	0	0	0	0	0	0
ENSMUSG00000077377		Gm25168	snoRNA		chr1	1	0	132	132	0	0	0	0	0	0	0	0	0	0	0	0	0	0	0	0	0	0	0	0	0	0	0	0	0	0	0	0	0	0	0	0	0	0	0	0	0	0	0	0
ENSMUSG00000101652		Gm6060	processed_pseudogene		chr1	0	1	547	251	0	0	1	1	1	0	1	2	0	1	3	0	1	0	1	0	0	0	0.0594	0.0575	0.0845	0	0.0483	0.0938	0	0.0384	0.2933	0	0.1368	0	0.1515	0	0	1.0339	0	0.5154	0	0	0	0
ENSMUSG00000100814		Gm28669	processed_pseudogene		chr1	0	1	100	100	0	1	0	0	0	5	1	0	0	0	0	0	0	0	0	1	0	0.0385	0	0	0	0.1359	0.0359	0	0	0	0	0	0	0	0	0.035	0	0	0	0	0	0	0	0
ENSMUSG00000025925	21749	Terf1	protein_coding	telomeric repeat binding factor 1	chr1	0	0	38407	4608	91	274	261	256	186	352	316	279	91	321	123	262	99	287	77	266	6.1451	6.8521	7.4867	7.1024	7.586	6.2168	7.3729	6.3149	6.361	5.944	5.8032	5.897	6.5371	6.1553	5.6291	6.0475	0.8968	1.0541	1.2202	1.1675	1.0701	0.9841	1.062	0.9308
ENSMUSG00000104379		Gm37509	TEC		chr1	0	0	3169	3169	0	8	0	4	0	6	1	11	0	18	1	10	1	16	0	14	0	0.4448	0	0.2467	0	0.2356	0.0519	0.5535	0	0.741	0.1049	0.5004	0.1468	0.7629	0	0.7076	0	0	0	0.0937	0	0.2096	0.1924	0
ENSMUSG00000032719	226866	Sbspon	protein_coding	somatomedin B and thrombospondin, type 1 domain containing	chr1	0	0	38861	2748	103	157	271	117	223	247	392	243	31	84	73	70	43	82	39	81	47.7251	26.9402	53.3389	22.273	62.4063	29.9327	62.7572	37.7391	14.8686	10.6728	23.6325	10.8107	19.4824	12.0672	19.5632	12.6358	1.7715	2.3948	2.0849	1.6629	1.3931	2.186	1.6145	1.5482
ENSMUSG00000088943		Gm23259	misc_RNA		chr1	0	0	303	303	0	0	0	0	0	0	0	0	0	0	0	0	0	0	0	0	0	0	0	0	0	0	0	0	0	0	0	0	0	0	0	0	0	0	0	0	0	0	0	0
ENSMUSG00000100652		Gm7634	processed_pseudogene		chr1	0	1	553	553	0	0	0	0	0	0	0	1	0	2	0	0	0	0	0	0	0	0	0	0	0	0	0	0.0605	0	0.099	0	0	0	0	0	0	0	0	0	0	0	0	0	0
ENSMUSG00000067795	75799	4930444P10Rik	protein_coding	RIKEN cDNA 4930444P10 gene	chr1	0	0	27347	2063	6	30	6	34	7	37	10	40	0	13	1	9	1	7	0	10	1.2814	2.3728	0.5443	2.9833	0.9029	2.0667	0.7379	2.8634	0	0.7613	0.1492	0.6407	0.2088	0.4748	0	0.719	0.5401	0.1825	0.4369	0.2577	0	0.2329	0.4398	0
ENSMUSG00000043716	19989	Rpl7	protein_coding	ribosomal protein L7	chr1	0	0	3368	2687	216	651	498	583	395	989	577	823	203	1011	283	908	210	1023	197	893	73.9749	82.5664	72.4479	82.0318	81.7036	88.5862	68.277	94.4728	71.9655	94.9448	67.7166	103.649	70.3256	111.273	73.0403	102.965	0.8959	0.8832	0.9223	0.7227	0.758	0.6533	0.632	0.7094
ENSMUSG00000025921	98711	Rdh10	protein_coding	retinol dehydrogenase 10 (all-trans)	chr1	0	0	27961	4160	36	201	95	204	66	312	133	261	69	286	47	246	44	260	46	236	3.4287	7.0894	3.8434	7.9824	3.7965	7.7717	4.3766	8.3318	6.8025	7.4693	3.1275	7.8092	4.0977	7.8646	4.7429	7.5673	0.4836	0.4815	0.4885	0.5253	0.9107	0.4005	0.521	0.6268
ENSMUSG00000104165		Gm38249	TEC		chr1	0	0	2321	2321	0	2	0	3	0	6	1	1	0	14	0	2	0	9	0	7	0	0.228	0	0.3794	0	0.4831	0.1064	0.1032	0	1.1818	0	0.2052	0	0.8799	0	0.7255	0	0	0	1.0308	0	0	0	0
ENSMUSG00000100868		Gm28095	antisense_RNA		chr1	1	0	15557	1515	0	0	0	0	0	0	0	0	0	0	0	0	0	0	0	0	0	0	0	0	0	0	0	0	0	0	0	0	0	0	0	0	0	0	0	0	0	0	0	0
ENSMUSG00000025920	29819	Stau2	protein_coding	staufen (RNA binding protein) homolog 2 (Drosophila)	chr1	0	0	291439	6747	455	2483	1129	2233	744	3279	1265	2536	530	4926	764	3991	569	4106	499	3931	182.42	368.663	192.274	367.818	180.155	343.828	175.234	340.79	219.955	541.558	214.009	533.323	223.068	522.832	216.584	530.605	0.4948	0.5227	0.524	0.5142	0.4062	0.4013	0.4267	0.4082
ENSMUSG00000089982		Gm7568	antisense_RNA		chr1	1	0	14330	1003	0	0	0	0	0	0	0	0	0	0	0	0	0	1	0	0	0	0	0	0	0	0	0	0	0	0	0	0	0	0.0257	0	0	0	0	0	0	0	0	0	0
ENSMUSG00000025939	66799	Ube2w	protein_coding	ubiquitin-conjugating enzyme E2W (putative)	chr1	0	0	78700	4930	243	1663	578	1417	428	2272	827	1745	196	1817	301	1468	201	1469	179	1304	12.5056	31.6945	12.6355	29.9608	13.3032	30.5807	14.7053	30.1004	10.4413	25.6416	10.8229	25.181	10.1149	24.0107	9.9728	22.5936	0.3946	0.4217	0.435	0.4885	0.4072	0.4298	0.4213	0.4414
ENSMUSG00000102457		Gm38342	TEC		chr1	0	0	2980	2980	0	2	0	2	3	3	1	3	0	5	0	0	0	1	1	5	0	0.1659	0	0.184	0.4057	0.1757	0.0774	0.2252	0	0.307	0	0	0	0.0711	0.2424	0.3769	0	0	2.3093	0.3436	0	0	0	0.6431
ENSMUSG00000079658	67923	Eloc	protein_coding	elongin C	chr1	0	0	15318	3026	611	3348	1533	2950	1044	4434	1793	3326	528	3490	787	2788	532	3003	487	2811	28.7888	58.4198	30.6825	57.1069	29.7096	54.6409	29.1898	52.5269	25.7522	45.0919	25.9081	43.7848	24.5109	44.9388	24.8415	44.5914	0.4928	0.5373	0.5437	0.5557	0.5711	0.5917	0.5454	0.5571
ENSMUSG00000097744	329101	D030040B21Rik	lincRNA	RIKEN cDNA D030040B21 gene	chr1	1	0	4727	2788	0	1	0	1	0	2	0	0	0	1	0	1	0	0	0	2	0	0.3099	0	0.3439	0	0.4378	0	0	0	0.2295	0	0.279	0	0	0	0.5635	0	0	0	0	0	0	0	0
ENSMUSG00000100959		Gm7654	processed_pseudogene		chr1	0	1	683	683	0	1	0	1	0	0	0	1	0	0	0	0	0	0	0	0	0	0.0659	0	0.0731	0	0	0	0.0596	0	0	0	0	0	0	0	0	0	0	0	0	0	0	0	0
ENSMUSG00000025940	70397	Tmem70	protein_coding	transmembrane protein 70	chr1	0	0	13069	1820	251	598	608	586	433	833	722	661	340	1183	503	1015	353	964	309	935	8.8403	7.7999	9.0963	8.4796	9.2108	7.6733	8.7862	7.8032	12.3957	11.4254	12.3777	11.9154	12.1572	10.7834	11.782	11.087	1.1334	1.0727	1.2004	1.126	1.0849	1.0388	1.1274	1.0627
ENSMUSG00000025779	17087	Ly96	protein_coding	lymphocyte antigen 96	chr1	0	0	21561	1021	26	40	81	47	71	75	94	52	17	38	15	25	16	34	11	27	13.7613	7.8404	18.2112	10.2204	22.6965	10.3821	17.1903	9.225	9.3139	5.5152	5.547	4.4104	8.2808	5.7154	6.303	4.8112	1.7552	1.7818	2.1861	1.8634	1.6888	1.2577	1.4488	1.31
ENSMUSG00000100093		Gm29649	processed_pseudogene		chr1	0	1	419	419	0	0	0	0	0	0	0	0	0	0	0	0	0	0	0	0	0	0	0	0	0	0	0	0	0	0	0	0	0	0	0	0	0	0	0	0	0	0	0	0
ENSMUSG00000091020		Gm5828	processed_pseudogene		chr1	0	1	1860	1860	1	0	1	1	0	1	1	0	0	1	1	2	0	0	0	0	0.339	0	0.144	0.1393	0	0.0887	0.1171	0	0	0.093	0.2369	0.226	0	0	0	0	0	1.0339	0	0	0	1.0481	0	0
ENSMUSG00000101640		Gm28376	antisense_RNA		chr1	1	0	193447	176	0	0	0	0	0	0	0	0	0	0	0	0	0	0	0	0	0	0	0	0	0	0	0	0	0	0	0	0	0	0	0	0	0	0	0	0	0	0	0	0
ENSMUSG00000104133		4921511E07Rik	TEC		chr1	0	0	827	827	0	0	0	0	0	0	0	0	0	0	0	0	0	0	0	0	0	0	0	0	0	0	0	0	0	0	0	0	0	0	0	0	0	0	0	0	0	0	0	0
ENSMUSG00000042686	57339	Jph1	protein_coding	junctophilin 1	chr1	0	0	133330	4998	43	189	64	163	59	267	95	221	50	344	80	302	63	281	54	276	10.1912	16.5887	6.4432	15.8719	8.4455	16.5504	7.7795	17.5561	12.2667	22.3567	13.2473	23.8569	14.6003	21.1518	13.8554	22.0229	0.6143	0.406	0.5103	0.4431	0.5487	0.5553	0.6903	0.6291
ENSMUSG00000100110		Gm28783	lincRNA		chr1	1	0	4210	359	0	0	0	0	0	0	0	0	0	0	0	0	0	0	0	0	0	0	0	0	0	0	0	0	0	0	0	0	0	0	0	0	0	0	0	0	0	0	0	0
ENSMUSG00000025777	14545	Gdap1	protein_coding	ganglioside-induced differentiation-associated-protein 1	chr1	0	0	18910	7731	859	3550	1974	3265	1376	4324	2277	3350	720	4512	1094	3710	746	3792	682	3565	128.954	197.362	125.88	201.376	124.76	169.773	118.106	168.564	111.885	185.738	114.746	185.637	109.508	180.798	110.839	180.181	0.6534	0.6251	0.7349	0.7007	0.6024	0.6181	0.6057	0.6152
ENSMUSG00000099899		Gm28784	lincRNA		chr1	1	0	4701	1011	0	1	0	0	0	3	0	0	0	4	0	5	0	2	0	4	0	0.087	0	0	0	0.1843	0	0	0	0.2577	0	0.3915	0	0.1492	0	0.3164	0	0	0	0	0	0	0	0
ENSMUSG00000100272		Gm28785	processed_pseudogene		chr1	0	1	379	379	0	0	0	1	0	0	0	0	0	0	0	0	0	0	0	0	0	0	0	0.0207	0	0	0	0	0	0	0	0	0	0	0	0	0	0	0	0	0	0	0	0
ENSMUSG00000100398		Gm5251	processed_pseudogene		chr1	0	1	472	472	0	0	0	1	0	0	1	0	0	0	0	0	0	0	0	1	0	0	0	0.0451	0	0	0.038	0	0	0	0	0	0	0	0	0.037	0	0	0	0	0	0	0	0
ENSMUSG00000101589		Rbm6-ps1	processed_pseudogene		chr1	0	1	2870	2870	2	2	2	3	1	3	0	2	0	2	0	3	1	4	0	3	0.3369	0.1248	0.1431	0.2076	0.1017	0.1322	0	0.1129	0	0.0924	0	0.1684	0.1647	0.214	0	0.1701	2.7003	0.6893	0.7698	0	0	0	0.7697	0
ENSMUSG00000102048		Gm6075	processed_pseudogene		chr1	0	1	486	486	0	2	0	2	2	7	0	5	2	1	3	0	2	2	2	1	0	0.2978	0	0.3304	0.4857	0.7362	0	0.6739	0.8325	0.1103	0.8429	0	0.7864	0.2554	0.8707	0.1354	0	0	0.6598	0	7.5498	0	3.0788	6.4312
ENSMUSG00000089534		Gm25166	snoRNA		chr1	1	0	111	111	0	0	0	0	0	0	0	0	0	0	0	0	0	0	0	0	0	0	0	0	0	0	0	0	0	0	0	0	0	0	0	0	0	0	0	0	0	0	0	0
ENSMUSG00000067780	94227	Pi15	protein_coding	peptidase inhibitor 15	chr1	0	0	29039	6923	10	48	34	37	35	91	56	59	18	54	16	38	10	40	12	43	0.0931	0.1656	0.1345	0.1416	0.1969	0.2217	0.1802	0.1842	0.1736	0.1379	0.1041	0.118	0.0911	0.1183	0.121	0.1348	0.5626	0.9501	0.8882	0.9784	1.2583	0.8826	0.7697	0.8974
ENSMUSG00000100053	102634738	Gm28154	antisense_RNA	predicted gene 28154	chr1	1	0	25998	4218	0	2	0	2	0	6	0	4	1	18	0	9	0	16	0	11	0	0.3199	0	0.3549	0	0.6779	0	0.5791	0.4471	2.1321	0	1.2958	0	2.1951	0	1.5997	0	0	0	0	0.2097	0	0	0
ENSMUSG00000085125	102634913	Gm16070	antisense_RNA	predicted gene 16070	chr1	1	0	51620	8345	2	9	3	11	2	13	4	14	2	16	5	16	4	12	3	17	0.0552	0.0919	0.0351	0.1246	0.0333	0.0938	0.0381	0.1294	0.0571	0.121	0.0963	0.1471	0.1079	0.1051	0.0896	0.1578	0.6001	0.282	0.3553	0.2945	0.4719	0.6551	1.0263	0.5675
ENSMUSG00000025776	83691	Crispld1	protein_coding	cysteine-rich secretory protein LCCL domain containing 1	chr1	0	0	39300	4515	110	197	286	199	166	265	317	204	42	74	80	72	44	66	46	72	31.407	20.8301	34.687	23.3438	28.6257	19.7888	31.2724	19.5227	12.4131	5.7937	15.9589	6.852	12.2843	5.985	14.2186	6.9211	1.5078	1.4859	1.4466	1.6018	2.1425	2.3291	2.0525	2.0544
ENSMUSG00000099895		Gm28153	antisense_RNA		chr1	1	0	63503	629	0	2	0	0	0	0	0	1	0	4	0	3	0	9	0	5	0	0.0836	0	0	0	0	0	0.0378	0	0.1237	0	0.1128	0	0.3225	0	0.1899	0	0	0	0	0	0	0	0
ENSMUSG00000100554		Gm7690	processed_pseudogene		chr1	0	1	1399	1399	0	0	0	1	0	0	0	0	0	0	0	0	2	0	1	0	0	0	0	0.0806	0	0	0	0	0	0	0	0	0.3834	0	0.2123	0	0	0	0	0	0	0	0	0
ENSMUSG00000099473		Gm18775	transcribed_unprocessed_pseudogene		chr1	0	1	6613	586	0	0	0	0	0	1	0	0	0	0	0	1	0	0	0	0	0	0	0	0	0	0.0052	0	0	0	0	0	0.0066	0	0	0	0	0	0	0	0	0	0	0	0
ENSMUSG00000099591		Gm17969	processed_pseudogene		chr1	0	1	3671	2557	0	0	0	0	0	0	0	0	0	0	0	0	0	0	0	0	0	0	0	0	0	0	0	0	0	0	0	0	0	0	0	0	0	0	0	0	0	0	0	0
ENSMUSG00000109887		Gm28756	processed_transcript		chr1	1	0	64595	2570	0	5	3	3	4	4	6	2	16	52	30	50	12	48	17	38	0	0.506	0.3483	0.3368	0.6602	0.2859	0.5665	0.1832	4.5262	3.8968	5.7281	4.5544	3.2067	4.1662	5.0295	3.4962	0	1.0339	2.3093	3.0925	1.1615	1.2577	0.7697	1.4385
ENSMUSG00000102001		Gm28755	unprocessed_pseudogene		chr1	0	1	10226	199	0	0	0	0	0	0	0	1	0	1	0	0	0	0	0	0	0	0	0	0	0	0	0	0.0423	0	0.0346	0	0	0	0	0	0	0	0	0	0	0	0	0	0
ENSMUSG00000101717		Gm45784	transcribed_unprocessed_pseudogene		chr1	0	1	10170	142	0	0	0	0	0	0	0	0	0	0	0	0	0	0	0	0	0	0	0	0	0	0	0	0	0	0	0	0	0	0	0	0	0	0	0	0	0	0	0	0
ENSMUSG00000025774	78081	Crisp4	protein_coding	cysteine-rich secretory protein 4	chr1	0	0	30712	2737	0	0	0	0	0	0	0	0	0	0	0	0	0	0	1	0	0	0	0	0	0	0	0	0	0	0	0	0	0	0	0.0696	0	0	0	0	0	0	0	0	0
ENSMUSG00000070977	654454	Defb44-ps	unprocessed_pseudogene	defensin beta 44, pseudogene	chr1	0	1	13512	219	0	0	0	0	0	0	0	0	0	0	0	0	0	0	0	0	0	0	0	0	0	0	0	0	0	0	0	0	0	0	0	0	0	0	0	0	0	0	0	0
ENSMUSG00000073735	654460	Defb18	protein_coding	defensin beta 18	chr1	0	0	971	258	0	0	0	0	0	0	0	0	0	0	0	0	0	0	0	0	0	0	0	0	0	0	0	0	0	0	0	0	0	0	0	0	0	0	0	0	0	0	0	0
ENSMUSG00000067773	77673	Defb41	protein_coding	defensin beta 41	chr1	0	0	14159	610	0	0	0	0	0	0	0	0	0	0	0	0	0	0	0	0	0	0	0	0	0	0	0	0	0	0	0	0	0	0	0	0	0	0	0	0	0	0	0	0
ENSMUSG00000101685		Gm17837	processed_pseudogene		chr1	0	1	985	985	0	0	2	0	0	3	1	1	1	0	3	1	0	1	0	1	0	0	0.0576	0	0	0.0532	0.0234	0.0227	0.0701	0	0.142	0.0226	0	0.0215	0	0.0228	0	0	0	1.0308	0	6.2886	0	0
ENSMUSG00000101306		Gm5252	processed_pseudogene		chr1	0	1	909	909	0	0	0	0	0	0	0	0	0	0	0	0	0	0	0	0	0	0	0	0	0	0	0	0	0	0	0	0	0	0	0	0	0	0	0	0	0	0	0	0
ENSMUSG00000088800		Gm24075	snoRNA		chr1	1	0	72	72	0	0	0	0	0	0	0	0	0	0	0	0	0	0	0	0	0	0	0	0	0	0	0	0	0	0	0	0	0	0	0	0	0	0	0	0	0	0	0	0
ENSMUSG00000101644		Gm28343	processed_pseudogene		chr1	0	1	112	112	0	0	0	0	0	0	1	0	0	0	0	0	0	0	0	0	0	0	0	0	0	0	0.0345	0	0	0	0	0	0	0	0	0	0	0	0	0	0	0	0	0
ENSMUSG00000099433		Gm28344	processed_pseudogene		chr1	0	1	279	279	0	0	0	0	0	0	0	0	0	0	0	0	0	0	0	0	0	0	0	0	0	0	0	0	0	0	0	0	0	0	0	0	0	0	0	0	0	0	0	0
ENSMUSG00000089787	102635013	Gm15825	antisense_RNA	predicted gene 15825	chr1	1	0	41541	918	0	1	0	1	1	1	2	5	1	0	0	0	0	0	0	3	0	0.0155	0	0.0172	0.0253	0.0109	0.0289	0.0701	0.0433	0	0	0	0	0	0	0.0422	0	0	2.3093	0.4123	0	0	0	0
ENSMUSG00000042596	226896	Tfap2d	protein_coding	transcription factor AP-2, delta	chr1	0	0	63325	1954	0	0	0	0	0	0	3	0	0	0	0	0	0	0	0	0	0	0	0	0	0	0	0.0999	0	0	0	0	0	0	0	0	0	0	0	0	0	0	0	0	0
ENSMUSG00000100720		Gm10075	processed_pseudogene		chr1	0	1	545	545	0	1	0	0	0	0	0	0	0	0	0	2	0	0	0	0	0	0.0504	0	0	0	0	0	0	0	0	0	0.0907	0	0	0	0	0	0	0	0	0	0	0	0
ENSMUSG00000025927	21419	Tfap2b	protein_coding	transcription factor AP-2 beta	chr1	0	0	29663	6338	0	1	0	1	1	1	0	1	33	258	51	193	41	205	31	198	0	0.3967	0	0.4401	0.647	0.2802	0	0.3591	36.5939	75.7891	38.172	68.9131	42.9482	69.7483	35.9522	71.4117	0	0	2.3093	0	0.4828	0.5539	0.6158	0.5034
ENSMUSG00000100538		Gm28340	lincRNA		chr1	1	0	1045	202	0	0	0	0	0	0	0	0	0	0	0	0	0	0	0	0	0	0	0	0	0	0	0	0	0	0	0	0	0	0	0	0	0	0	0	0	0	0	0	0
ENSMUSG00000101117		Gm28341	processed_pseudogene		chr1	0	1	472	472	0	0	0	0	0	0	0	0	0	0	0	0	0	1	0	0	0	0	0	0	0	0	0	0	0	0	0	0	0	0.3247	0	0	0	0	0	0	0	0	0	0
ENSMUSG00000100204		Gm4849	processed_pseudogene		chr1	0	1	2246	2246	2	0	5	0	6	2	7	1	1	3	2	2	2	6	1	1	0.2858	0	0.3035	0	0.5179	0.0748	0.3456	0.0479	0.1479	0.1176	0.1997	0.0953	0.2795	0.2723	0.1547	0.0481	0	0	6.9278	7.2159	1.2583	2.0962	1.0263	3.2156
ENSMUSG00000084668		Gm24633	snoRNA		chr1	1	0	65	65	0	0	0	0	0	0	0	0	0	0	0	0	0	0	0	0	0	0	0	0	0	0	0	0	0	0	0	0	0	0	0	0	0	0	0	0	0	0	0	0
ENSMUSG00000102597		Gm38382	TEC		chr1	0	0	2499	2499	0	0	0	0	0	0	0	0	0	0	0	0	0	0	0	0	0	0	0	0	0	0	0	0	0	0	0	0	0	0	0	0	0	0	0	0	0	0	0	0
ENSMUSG00000043760	241035	Pkhd1	protein_coding	polycystic kidney and hepatic disease 1	chr1	0	0	560286	14310	0	1	1	1	15	9	20	15	0	5	2	1	2	1	1	3	0	0.0212	0.0243	0.0235	0.5184	0.1347	0.3954	0.2877	0	0.0785	0.08	0.0191	0.1119	0.0182	0.062	0.0578	0	1.0339	3.8488	1.3745	0	4.1924	6.1576	1.0719
ENSMUSG00000104095		Gm37315	TEC		chr1	0	0	3479	3479	0	0	0	0	0	0	0	0	0	0	0	0	0	0	0	0	0	0	0	0	0	0	0	0	0	0	0	0	0	0	0	0	0	0	0	0	0	0	0	0
ENSMUSG00000089914	75028	4930486I03Rik	antisense_RNA	RIKEN cDNA 4930486I03 gene	chr1	1	0	35849	788	0	0	0	0	0	0	0	0	0	0	0	0	0	0	0	0	0	0	0	0	0	0	0	0	0	0	0	0	0	0	0	0	0	0	0	0	0	0	0	0
ENSMUSG00000090142		Gm15795	processed_pseudogene		chr1	0	1	553	553	0	0	0	1	0	0	0	1	0	0	0	0	0	0	0	0	0	0	0	0.9169	0	0	0	0.7481	0	0	0	0	0	0	0	0	0	0	0	0	0	0	0	0
ENSMUSG00000070175		Gm24162	snRNA		chr1	1	0	102	102	0	1	0	2	0	2	0	0	0	0	0	0	0	0	0	0	0	0.0142	0	0.0316	0	0.0201	0	0	0	0	0	0	0	0	0	0	0	0	0	0	0	0	0	0
ENSMUSG00000099906		Gm28653	lincRNA		chr1	1	0	14417	5551	0	0	0	1	0	0	0	1	0	0	0	0	0	0	0	0	0	0	0	0.0172	0	0	0	0.014	0	0	0	0	0	0	0	0	0	0	0	0	0	0	0	0
ENSMUSG00000065559	387202	Mir206	miRNA	microRNA 206	chr1	1	0	73	73	0	0	0	0	0	0	0	0	0	0	0	0	0	0	0	0	0	0	0	0	0	0	0	0	0	0	0	0	0	0	0	0	0	0	0	0	0	0	0	0
ENSMUSG00000065480	723817	Mir133b	miRNA	microRNA 133b	chr1	1	0	119	119	0	0	0	0	0	0	0	0	0	0	0	0	0	0	0	0	0	0	0	0	0	0	0	0	0	0	0	0	0	0	0	0	0	0	0	0	0	0	0	0
ENSMUSG00000025929	16171	Il17a	protein_coding	interleukin 17A	chr1	0	0	3592	1171	0	0	0	0	0	0	0	0	0	0	0	0	0	0	0	0	0	0	0	0	0	0	0	0	0	0	0	0	0	0	0	0	0	0	0	0	0	0	0	0
ENSMUSG00000041872	257630	Il17f	protein_coding	interleukin 17F	chr1	0	0	13472	2022	0	1	0	0	0	0	0	0	1	2	1	0	0	0	0	0	0	0.0155	0	0	0	0	0	0	0.0433	0.0229	0.0292	0	0	0	0	0	0	0	0	0	1.8875	0	0	0
ENSMUSG00000041859	17215	Mcm3	protein_coding	minichromosome maintenance complex component 3	chr1	0	0	17345	3752	67	66	130	72	106	119	172	83	35	91	53	58	51	80	46	76	0.4042	0.1474	0.3331	0.1784	0.3862	0.1877	0.3585	0.1678	0.2185	0.1505	0.2234	0.1166	0.3008	0.1533	0.3004	0.1543	2.7412	1.8668	2.057	2.1362	1.4519	1.9155	1.9627	1.9463
ENSMUSG00000099714		Gm20587	processed_pseudogene		chr1	0	1	1186	1186	0	1	0	1	0	0	0	0	0	0	1	0	0	0	0	0	0	0.0121	0	0.0134	0	0	0	0	0	0	0.0227	0	0	0	0	0	0	0	0	0	0	0	0	0
ENSMUSG00000102121		Gm28065	lincRNA		chr1	1	0	3029	833	0	0	0	0	0	0	0	0	0	0	0	0	0	0	0	0	0	0	0	0	0	0	0	0	0	0	0	0	0	0	0	0	0	0	0	0	0	0	0	0
ENSMUSG00000088858		Gm24723	snoRNA		chr1	1	0	132	132	0	0	0	0	0	0	0	0	0	0	0	0	0	0	0	0	0	0	0	0	0	0	0	0	0	0	0	0	0	0	0	0	0	0	0	0	0	0	0	0
ENSMUSG00000097934	77741	6720483E21Rik	lincRNA	RIKEN cDNA 6720483E21 gene	chr1	1	0	1824	1120	2	23	1	24	1	32	6	25	1	30	2	25	1	33	1	19	0.0861	0.3667	0.0183	0.4246	0.026	0.3604	0.0893	0.3608	0.0446	0.3542	0.0602	0.3588	0.0421	0.4513	0.0466	0.2754	0.2348	0.0431	0.0722	0.2474	0.1258	0.1677	0.0933	0.1692
ENSMUSG00000025931	74229	Paqr8	protein_coding	progestin and adipoQ receptor family member VIII	chr1	0	0	49045	5488	559	1539	1284	1383	917	2111	1625	1676	1915	7099	2756	5829	1991	5793	1792	5462	9.0755	9.2531	8.855	9.2249	8.9917	8.9637	9.1155	9.1203	32.1829	31.6043	31.2619	31.5428	31.6077	29.8707	31.4965	29.855	0.9808	0.9599	1.0031	0.9995	1.0183	0.9911	1.0582	1.055
ENSMUSG00000077314		Gm24171	snoRNA		chr1	1	0	131	131	0	0	0	0	0	0	0	0	0	0	0	0	0	0	0	0	0	0	0	0	0	0	0	0	0	0	0	0	0	0	0	0	0	0	0	0	0	0	0	0
ENSMUSG00000100929		Gm28064	processed_pseudogene		chr1	0	1	1204	858	0	0	0	1	0	5	0	2	0	21	0	14	0	9	0	11	0	0	0	0.0056	0	0.0179	0	0.0092	0	0.0789	0	0.064	0	0.0392	0	0.0508	0	0	0	0	0	0	0	0
ENSMUSG00000041809	71877	Efhc1	protein_coding	EF-hand domain (C-terminal) containing 1	chr1	0	0	39216	2208	49	48	126	49	87	71	131	46	11	46	16	26	10	37	10	23	2.7686	1.0044	3.0241	1.1375	2.9689	1.0492	2.5574	0.8712	0.6434	0.7127	0.6316	0.4896	0.5525	0.664	0.6117	0.4375	2.7565	2.6586	2.8297	2.9357	0.9027	1.29	0.8321	1.3981
ENSMUSG00000041779	170829	Tram2	protein_coding	translocating chain-associating membrane protein 2	chr1	0	0	82931	6661	28	169	56	137	42	278	90	214	15	114	28	78	20	103	17	91	1.4595	3.2623	1.2399	2.9339	1.3222	3.7899	1.6209	3.7388	0.8093	1.6294	1.0197	1.3551	1.0194	1.7052	0.9593	1.597	0.4474	0.4226	0.3489	0.4335	0.4967	0.7525	0.5978	0.6007
ENSMUSG00000099971		Gm28287	antisense_RNA		chr1	1	0	1635	546	0	0	0	0	0	2	0	2	0	1	0	0	0	0	0	1	0	0	0	0	0	0.0084	0	0.0108	0	0.0044	0	0	0	0	0	0.0054	0	0	0	0	0	0	0	0
ENSMUSG00000100819		Gm2693	unprocessed_pseudogene		chr1	0	1	8440	571	3	1	2	0	0	4	2	1	1	5	4	6	1	4	2	5	0.589	0.0727	0.1668	0	0	0.2054	0.1357	0.0658	0.2032	0.2692	0.5487	0.3927	0.192	0.2494	0.4251	0.3305	8.1008	0	0	2.0617	0.755	1.3975	0.7697	1.2862
ENSMUSG00000025933	75712	Tmem14a	protein_coding	transmembrane protein 14A	chr1	0	0	11593	1351	184	724	440	655	322	950	512	765	262	1122	364	952	257	978	264	865	9.5316	13.8892	9.682	13.9403	10.0743	12.8709	9.164	13.2826	14.049	15.9378	13.1743	16.4373	13.018	16.0905	14.8053	15.0859	0.6863	0.6945	0.7827	0.6899	0.8815	0.8015	0.809	0.9814
ENSMUSG00000102633		Gm38224	TEC		chr1	0	0	2100	2100	0	4	0	0	0	2	0	2	0	8	0	4	0	6	0	8	0	0.1414	0	0	0	0.0499	0	0.064	0	0.2094	0	0.1272	0	0.1819	0	0.2571	0	0	0	0	0	0	0	0
ENSMUSG00000025934	14859	Gsta3	protein_coding	glutathione S-transferase, alpha 3	chr1	0	0	25073	4344	5	11	10	14	7	24	9	21	5	37	10	40	5	33	4	33	0.1553	0.1266	0.132	0.1787	0.1314	0.195	0.0966	0.2187	0.1608	0.3152	0.2171	0.4142	0.1519	0.3256	0.1345	0.3452	1.2274	0.7385	0.6735	0.4418	0.5101	0.524	0.4665	0.3898
ENSMUSG00000099343		Gm28836	antisense_RNA		chr1	1	0	21235	633	1	13	7	13	7	8	6	13	0	4	2	4	4	2	2	3	0.3639	1.7518	1.082	1.9435	1.5384	0.7614	0.7544	1.5855	0	0.3991	0.5085	0.4851	1.4233	0.2311	0.7879	0.3675	0.2077	0.5567	2.0206	0.4758	0	1.0481	6.1576	2.1437
ENSMUSG00000096375		Gm7094	unprocessed_pseudogene		chr1	0	1	504	366	0	0	0	1	0	1	0	0	0	1	0	1	0	0	0	0	0	0	0	0.0074	0	0.0047	0	0	0	0.005	0	0.006	0	0	0	0	0	0	0	0	0	0	0	0
ENSMUSG00000025936	241041	Gm4956	transcribed_unprocessed_pseudogene	predicted gene 4956	chr1	0	1	13067	1365	0	3	0	2	0	2	0	0	0	1	0	1	0	1	0	0	0	0.0436	0	0.0322	0	0.0205	0	0	0	0.0108	0	0.0131	0	0.0125	0	0	0	0	0	0	0	0	0	0
ENSMUSG00000093963		Gm21909	unprocessed_pseudogene		chr1	0	1	3804	439	0	0	1	0	0	0	0	0	0	0	0	0	0	0	0	0	0	0	0.0353	0	0	0	0	0	0	0	0	0	0	0	0	0	0	0	0	0	0	0	0	0
ENSMUSG00000067750	368204	Khdc1a	protein_coding	KH domain containing 1A	chr1	0	0	2560	1987	0	0	0	0	0	0	0	0	0	0	0	0	0	0	0	0	0	0	0	0	0	0	0	0	0	0	0	0	0	0	0	0	0	0	0	0	0	0	0	0
ENSMUSG00000086194		Gm16329	unprocessed_pseudogene		chr1	0	1	1112	371	0	0	0	0	0	0	0	0	0	0	0	0	0	0	0	0	0	0	0	0	0	0	0	0	0	0	0	0	0	0	0	0	0	0	0	0	0	0	0	0
ENSMUSG00000094436		Gm16327	processed_pseudogene		chr1	0	1	228	228	0	0	0	0	0	0	0	0	0	0	0	0	0	0	0	0	0	0	0	0	0	0	0	0	0	0	0	0	0	0	0	0	0	0	0	0	0	0	0	0
ENSMUSG00000041722	433278	Khdc1c	protein_coding	KH domain containing 1C	chr1	0	0	2515	1946	0	0	0	0	0	1	0	0	0	0	0	0	0	0	0	0	0	0	0	0	0	0.0171	0	0	0	0	0	0	0	0	0	0	0	0	0	0	0	0	0	0
ENSMUSG00000085507		Gm2709	unprocessed_pseudogene		chr1	0	1	1095	350	0	0	0	0	0	0	0	0	0	0	0	0	0	0	0	0	0	0	0	0	0	0	0	0	0	0	0	0	0	0	0	0	0	0	0	0	0	0	0	0
ENSMUSG00000094926		Gm16533	processed_pseudogene		chr1	0	1	228	228	0	0	0	0	0	0	0	0	0	0	0	0	0	0	0	0	0	0	0	0	0	0	0	0	0	0	0	0	0	0	0	0	0	0	0	0	0	0	0	0
ENSMUSG00000085079	98582	Khdc1b	protein_coding	KH domain containing 1B	chr1	0	0	2818	2236	0	0	0	0	0	0	0	0	0	0	0	0	0	0	0	0	0	0	0	0	0	0	0	0	0	0	0	0	0	0	0	0	0	0	0	0	0	0	0	0
ENSMUSG00000085679		Gm16328	processed_pseudogene		chr1	0	1	196	196	0	0	0	0	0	0	0	0	0	0	0	0	0	0	0	0	0	0	0	0	0	0	0	0	0	0	0	0	0	0	0	0	0	0	0	0	0	0	0	0
ENSMUSG00000028033	226922	Kcnq5	protein_coding	potassium voltage-gated channel, subfamily Q, member 5	chr1	0	0	563540	7689	175	414	361	364	253	600	442	433	126	483	164	420	122	413	86	371	8.3099	7.2803	7.2817	7.1014	7.2559	7.4516	7.2518	6.8916	6.1934	6.2892	5.441	6.6474	5.6648	6.2286	4.421	5.9312	1.1414	1.0254	0.9737	1.0523	0.9848	0.8185	0.9095	0.7454
ENSMUSG00000104138		Gm36949	TEC		chr1	0	0	2327	2327	0	3	0	5	0	10	0	6	0	6	1	5	0	8	1	4	0	0.3255	0	0.6019	0	0.7664	0	0.5893	0	0.4821	0.2047	0.4883	0	0.7445	0.3172	0.3946	0	0	0	0	0	0.4192	0	0.8039
ENSMUSG00000082935		Gm7658	processed_pseudogene		chr1	0	1	1124	1124	1	5	6	5	7	10	5	3	2	6	1	3	3	6	1	13	0.6729	1.246	1.715	1.3823	2.8449	1.7599	1.1625	0.6766	1.3931	1.1071	0.4701	0.6729	1.974	1.2823	0.7285	2.9451	0.5401	1.2407	1.6165	1.7181	1.2583	0.6987	1.5394	0.2474
ENSMUSG00000103748		Gm38243	TEC		chr1	0	0	1567	1567	1	9	0	5	0	8	0	5	0	2	0	3	0	5	0	3	0.1018	0.3391	0	0.209	0	0.2129	0	0.1705	0	0.0558	0	0.1017	0	0.1616	0	0.1028	0.3	0	0	0	0	0	0	0
ENSMUSG00000097109		Gm26580	lincRNA		chr1	1	0	2689	2095	0	0	0	0	0	0	0	0	0	0	0	0	0	0	0	1	0	0	0	0	0	0	0	0	0	0	0	0	0	0	0	0.0591	0	0	0	0	0	0	0	0
ENSMUSG00000099692		Gm5696	processed_pseudogene		chr1	0	1	552	552	0	0	0	0	0	0	0	0	0	0	0	0	0	0	0	0	0	0	0	0	0	0	0	0	0	0	0	0	0	0	0	0	0	0	0	0	0	0	0	0
ENSMUSG00000100418		Gm28239	processed_pseudogene		chr1	0	1	447	447	0	0	0	0	0	0	0	0	0	0	0	0	0	0	0	0	0	0	0	0	0	0	0	0	0	0	0	0	0	0	0	0	0	0	0	0	0	0	0	0
ENSMUSG00000041670	116837	Rims1	protein_coding	regulating synaptic membrane exocytosis 1	chr1	0	0	519744	7362	56	51	135	53	91	75	163	65	111	147	147	157	113	130	89	121	11.5902	3.909	11.8687	4.5067	11.3752	4.0598	11.6562	4.5091	23.7807	8.3428	21.2568	10.8305	22.8689	8.5453	19.9416	8.4313	2.965	2.6335	2.8019	2.585	2.8505	1.9627	2.6762	2.3652
ENSMUSG00000097642		Gm26866	processed_pseudogene		chr1	0	1	802	802	0	0	0	0	0	0	0	0	0	0	0	0	0	0	0	0	0	0	0	0	0	0	0	0	0	0	0	0	0	0	0	0	0	0	0	0	0	0	0	0
ENSMUSG00000101468		Gm7761	processed_pseudogene		chr1	0	1	2263	921	1	1	0	1	0	1	0	0	0	0	1	0	0	0	0	0	0.0317	0.0117	0	0.013	0	0.0083	0	0	0	0	0.0222	0	0	0	0	0	2.7003	0	0	0	0	0	0	0
ENSMUSG00000101227		Gm29506	sense_overlapping		chr1	1	0	187379	2078	0	2	2	2	1	4	3	3	0	0	0	0	0	0	0	0	0	0.2088	0.2395	0.2316	0.1703	0.2949	0.2922	0.2835	0	0	0	0	0	0	0	0	0	1.0339	0.5773	1.0308	0	0	0	0
ENSMUSG00000073730	66755	4933415F23Rik	protein_coding	RIKEN cDNA 4933415F23 gene	chr1	0	0	1781	1781	0	6	0	2	1	3	0	9	0	0	0	0	0	0	0	0	0	0.2993	0	0.1107	0.0814	0.1057	0	0.4064	0	0	0	0	0	0	0	0	0	0	0.7698	0	0	0	0	0
ENSMUSG00000089553		Gm24176	snoRNA		chr1	1	0	121	121	0	0	0	0	0	0	0	0	0	0	0	0	0	0	0	0	0	0	0	0	0	0	0	0	0	0	0	0	0	0	0	0	0	0	0	0	0	0	0	0
ENSMUSG00000102766		Gm6420	TEC		chr1	0	0	723	723	0	0	0	0	0	0	0	0	0	1	0	0	0	0	0	0	0	0	0	0	0	0	0	0	0	0.0793	0	0	0	0	0	0	0	0	0	0	0	0	0	0
ENSMUSG00000065405	387225	Mir30a	miRNA	microRNA 30a	chr1	1	0	71	71	25	2	65	0	40	7	81	6	5	1	6	0	17	0	7	4	0.9978	0.0296	1.102	0	0.9642	0.0731	1.117	0.0803	0.2066	0.0109	0.1673	0	0.6635	0	0.3025	0.0538	33.7534	0	13.1958	13.9164	18.8746	0	0	5.6273
ENSMUSG00000097970		Gm27028	lincRNA		chr1	1	0	399	399	0	1	0	2	0	6	0	1	1	8	0	1	0	1	1	2	0	0.0443	0	0.0983	0	0.1878	0	0.0401	0.1239	0.2625	0	0.0399	0	0.038	0.1296	0.0806	0	0	0	0	0.4719	0	0	1.6078
ENSMUSG00000065567	723964	Mir30c-2	miRNA	microRNA 30c-2	chr1	1	0	84	84	0	0	0	0	0	0	0	0	0	0	0	0	0	0	0	0	0	0	0	0	0	0	0	0	0	0	0	0	0	0	0	0	0	0	0	0	0	0	0	0
ENSMUSG00000100775		Gm29107	lincRNA		chr1	1	0	347	347	0	5	0	5	0	6	0	9	0	5	0	6	0	4	0	2	0	1.6421	0	1.8217	0	1.3916	0	2.6752	0	1.2159	0	1.7735	0	1.1266	0	0.5971	0	0	0	0	0	0	0	0
ENSMUSG00000101226		Gm20954	processed_pseudogene		chr1	0	1	644	644	0	0	0	0	0	0	0	1	0	0	0	0	0	0	0	0	0	0	0	0	0	0	0	0.162	0	0	0	0	0	0	0	0	0	0	0	0	0	0	0	0
ENSMUSG00000026158	70155	Ogfrl1	protein_coding	opioid growth factor receptor-like 1	chr1	0	0	31349	8109	248	6262	667	5426	386	6520	652	5086	197	4403	300	3615	186	3557	172	3330	400.111	3741.4	457.11	3596.6	376.123	2751.16	363.45	2750.31	328.998	1947.9	338.165	1943.95	293.431	1822.62	300.416	1808.76	0.1069	0.1271	0.1367	0.1321	0.1689	0.174	0.161	0.1661
ENSMUSG00000097920		Gm7784	processed_pseudogene		chr1	0	1	989	989	27	18	60	25	44	26	71	26	23	37	25	36	19	45	12	31	1.1053	0.2729	1.0434	0.4205	1.0879	0.2784	1.0043	0.3568	0.9747	0.4154	0.7151	0.4912	0.7606	0.5851	0.5318	0.4273	4.0504	2.4814	3.908	2.815	2.3466	1.4557	1.2999	1.2447
ENSMUSG00000099503		Gm28822	lincRNA		chr1	1	0	22078	778	0	0	0	0	0	0	0	0	0	0	0	0	0	0	0	0	0	0	0	0	0	0	0	0	0	0	0	0	0	0	0	0	0	0	0	0	0	0	0	0
ENSMUSG00000026156	280645	B3gat2	protein_coding	beta-1,3-glucuronyltransferase 2 (glucuronosyltransferase S)	chr1	0	0	87406	6203	30	167	59	138	50	195	75	144	205	1084	337	840	213	947	239	802	23.9122	49.2954	19.9763	45.1919	24.0703	40.6511	20.6551	38.4713	169.141	236.928	187.675	223.164	166.013	239.734	206.235	215.219	0.4851	0.442	0.5921	0.5369	0.7139	0.841	0.6925	0.9583
ENSMUSG00000026155	98366	Smap1	protein_coding	small ArfGAP 1	chr1	0	0	77472	3575	996	2241	2371	2060	1694	3175	3019	2510	663	2023	981	1668	711	1779	649	1623	25.6387	21.3634	25.9259	21.7865	26.3369	21.3757	26.8515	21.6564	17.6664	14.2798	17.6435	14.3113	17.8966	14.5444	18.0862	14.0657	1.2001	1.19	1.2321	1.2399	1.2372	1.2328	1.2305	1.2858
ENSMUSG00000026154	68002	Sdhaf4	protein_coding	succinate dehydrogenase complex assembly factor 4	chr1	0	0	9718	874	200	829	459	768	341	1076	550	788	195	727	270	620	200	720	161	672	6.4862	9.9565	6.3233	10.2331	6.6793	9.1267	6.163	8.5657	6.5463	6.4653	6.1179	6.702	6.3424	7.4161	5.6527	7.3373	0.6515	0.6179	0.7318	0.7195	1.0125	0.9129	0.8552	0.7704
ENSMUSG00000102495		Gm26524	TEC		chr1	0	0	390	390	0	0	0	0	0	0	0	0	0	1	0	0	0	0	0	0	0	0	0	0	0	0	0	0	0	0.007	0	0	0	0	0	0	0	0	0	0	0	0	0	0
ENSMUSG00000026153	68187	Fam135a	protein_coding	family with sequence similarity 135, member A	chr1	0	0	89249	7773	180	511	435	480	336	798	640	541	133	730	245	548	150	595	135	582	5.5705	5.8564	5.7184	6.103	6.2802	6.459	6.8433	5.6117	4.2606	6.1949	5.2974	5.6526	4.5392	5.8482	4.5229	6.0639	0.9512	0.937	0.9723	1.2195	0.6878	0.9372	0.7762	0.7459
ENSMUSG00000102398		Gm37580	TEC		chr1	0	0	2800	2800	0	3	2	6	0	4	1	2	1	12	0	10	0	15	0	7	0	0.0409	0.0313	0.0907	0	0.0385	0.0127	0.0247	0.0381	0.1211	0	0.1227	0	0.1754	0	0.0867	0	0.3446	0	0.5154	0.3146	0	0	0
ENSMUSG00000097670		Gm26607	processed_pseudogene		chr1	0	1	867	867	0	0	0	0	0	0	0	0	0	0	0	0	0	0	0	0	0	0	0	0	0	0	0	0	0	0	0	0	0	0	0	0	0	0	0	0	0	0	0	0
ENSMUSG00000026147	12839	Col9a1	protein_coding	collagen, type IX, alpha 1	chr1	0	0	75075	5068	0	1	4	0	1	2	3	4	1	29	6	32	9	23	3	29	0	0.0181	0.0832	0	0.0296	0.0256	0.0507	0.0656	0.0507	0.3892	0.2052	0.522	0.4307	0.3575	0.159	0.4779	0	0	1.1546	0.7731	0.1302	0.393	1.2047	0.3326
ENSMUSG00000026141	12823	Col19a1	protein_coding	collagen, type XIX, alpha 1	chr1	0	0	325583	6887	67	127	138	141	102	190	168	158	60	196	84	168	60	190	58	193	84.6401	59.4151	74.0536	73.1819	77.8243	62.7761	73.3295	66.9013	78.4604	67.8965	74.141	70.7389	74.1167	76.2321	79.3223	82.0854	1.4246	1.0119	1.2397	1.0961	1.1556	1.0481	0.9723	0.9663
ENSMUSG00000077463		Gm26418	snoRNA		chr1	1	0	137	137	0	0	0	0	0	0	0	0	0	0	0	0	0	0	0	0	0	0	0	0	0	0	0	0	0	0	0	0	0	0	0	0	0	0	0	0	0	0	0	0
ENSMUSG00000099997		Tubb4b-ps2	processed_pseudogene		chr1	0	1	1337	1337	7	1	6	3	0	0	5	8	2	1	1	3	4	1	2	0	1.0713	0.0567	0.39	0.1886	0	0	0.2644	0.4104	0.3168	0.042	0.1069	0.153	0.5986	0.0486	0.3314	0	18.9019	2.0678	0	0.6443	7.5498	0.6987	12.3152	0
ENSMUSG00000100131		Gm28439	unprocessed_pseudogene		chr1	0	1	876	876	0	0	0	0	0	1	0	0	0	0	0	1	0	0	0	0	0	0	0	0	0	0.0401	0	0	0	0	0	0.0511	0	0	0	0	0	0	0	0	0	0	0	0
ENSMUSG00000067736		Gm10222	unprocessed_pseudogene		chr1	0	1	294	294	0	0	0	0	0	0	0	0	0	1	0	0	0	0	0	1	0	0	0	0	0	0	0	0	0	0.0783	0	0	0	0	0	0.0961	0	0	0	0	0	0	0	0
ENSMUSG00000101939		Gm28438	unprocessed_pseudogene		chr1	0	1	345	345	0	1	0	1	0	0	3	3	0	0	1	1	0	1	0	2	0	0.0282	0	0.0313	0	0	0.079	0.0767	0	0	0.0533	0.0254	0	0.0242	0	0.0513	0	0	0	1.0308	0	2.0962	0	0
ENSMUSG00000101111		Gm28437	unprocessed_pseudogene		chr1	0	1	783	783	0	5	0	1	0	2	0	3	0	1	0	4	0	0	0	0	0	0.3706	0	0.0822	0	0.1047	0	0.2013	0	0.0549	0	0.2669	0	0	0	0	0	0	0	0	0	0	0	0
ENSMUSG00000100862		Gm10925	unprocessed_pseudogene		chr1	0	1	678	678	0	1	0	2	0	3	0	3	0	5	0	1	0	2	0	3	0	0.0318	0	0.0705	0	0.0673	0	0.0863	0	0.1176	0	0.0286	0	0.0545	0	0.0866	0	0	0	0	0	0	0	0
ENSMUSG00000102070		Gm28661	unprocessed_pseudogene		chr1	0	1	681	681	0	1	0	0	0	1	0	1	0	1	1	3	0	0	0	0	0	0.1648	0	0	0	0.1164	0	0.1491	0	0.122	0.3108	0.4448	0	0	0	0	0	0	0	0	0	0.6987	0	0
ENSMUSG00000101249		Gm29216	unprocessed_pseudogene		chr1	0	1	492	492	0	1	0	1	0	3	0	3	0	7	0	3	0	3	0	5	0	0.4508	0	0.5001	0	0.9552	0	1.2241	0	2.3367	0	1.2173	0	1.1599	0	2.0492	0	0	0	0	0	0	0	0
ENSMUSG00000073725	68421	Lmbrd1	protein_coding	LMBR1 domain containing 1	chr1	0	0	87672	5960	1812	2612	4348	2389	2998	3619	5232	2789	3213	6584	4781	5387	3202	5446	2941	5096	143.575	76.6453	146.344	77.7714	143.472	74.9978	143.237	74.0705	263.529	143.054	264.678	142.271	248.088	137.051	252.279	135.943	1.8732	1.8817	1.913	1.9338	1.8422	1.8604	1.8102	1.8558
ENSMUSG00000100808		Gm28594	processed_pseudogene		chr1	0	1	1199	661	0	0	0	0	0	1	0	0	0	0	0	1	0	0	0	1	0	0	0	0	0	0.054	0	0	0	0	0	0.0688	0	0	0	0.0695	0	0	0	0	0	0	0	0
ENSMUSG00000100483		Gm28237	lincRNA		chr1	1	0	1950	1216	0	0	0	0	0	0	0	0	0	0	0	0	0	0	0	0	0	0	0	0	0	0	0	0	0	0	0	0	0	0	0	0	0	0	0	0	0	0	0	0
ENSMUSG00000100450		Gm9443	processed_pseudogene		chr1	0	1	816	816	0	0	0	0	0	0	0	0	0	0	0	0	0	0	0	0	0	0	0	0	0	0	0	0	0	0	0	0	0	0	0	0	0	0	0	0	0	0	0	0
ENSMUSG00000099392		Gm29414	lincRNA		chr1	1	0	652	448	0	0	0	0	0	0	0	0	0	0	0	1	0	0	0	0	0	0	0	0	0	0	0	0	0	0	0	0.0229	0	0	0	0	0	0	0	0	0	0	0	0
ENSMUSG00000033569	210933	Adgrb3	protein_coding	adhesion G protein-coupled receptor B3	chr1	0	0	762232	18559	235	501	567	448	372	648	678	498	644	1858	1015	1514	670	1514	600	1480	3.9203	3.0952	4.0179	3.0705	3.7481	2.8273	3.908	2.7846	11.1208	8.4994	11.8304	8.4184	10.9293	8.0216	10.8361	8.3123	1.2666	1.3085	1.3257	1.4034	1.3084	1.4053	1.3625	1.3036
ENSMUSG00000080849		Gm15702	processed_pseudogene		chr1	0	1	444	444	0	0	0	0	0	0	0	0	0	0	0	0	0	0	0	0	0	0	0	0	0	0	0	0	0	0	0	0	0	0	0	0	0	0	0	0	0	0	0	0
ENSMUSG00000104257		Gm20172	TEC		chr1	0	0	1551	1551	0	2	0	3	0	4	0	9	0	3	0	7	1	10	1	7	0	0.3339	0	0.5557	0	0.4717	0	1.3601	0	0.3709	0	1.052	0.4409	1.432	0.4881	1.0626	0	0	0	0	0	0	0.3079	0.4594
ENSMUSG00000096866		Gm22260	snRNA		chr1	1	0	107	107	0	1	0	1	1	1	2	1	0	1	0	1	0	0	0	0	0	0.009	0	0.0099	0.0146	0.0063	0.0167	0.0081	0	0.0066	0	0.0081	0	0	0	0	0	0	2.3093	2.0617	0	0	0	0
ENSMUSG00000102296		Gm37543	TEC		chr1	0	0	1031	1031	0	0	0	3	0	1	0	2	1	2	1	3	0	0	0	1	0	0	0	1.5004	0	0.3184	0	0.8161	1.2601	0.6676	0.8505	1.2173	0	0	0	0.4098	0	0	0	0	1.8875	0.6987	0	0
ENSMUSG00000103209		Gm37331	TEC		chr1	0	0	3375	3375	0	4	0	2	0	4	0	6	0	16	0	12	0	12	1	12	0	0.5886	0	0.3265	0	0.4157	0	0.7991	0	1.7434	0	1.5893	0	1.5144	0.4302	1.6053	0	0	0	0	0	0	0	0.268
ENSMUSG00000104027		Gm37211	TEC		chr1	0	0	3433	3433	0	2	0	7	0	14	0	8	0	24	1	16	0	20	1	14	0	0.0125	0	0.0484	0	0.0616	0	0.0451	0	0.1107	0.0118	0.0897	0	0.1068	0.0182	0.0793	0	0	0	0	0	0.131	0	0.2297
ENSMUSG00000102407		Gm37862	TEC		chr1	0	0	2533	2533	0	5	1	3	0	9	0	4	0	23	0	19	0	19	0	16	0	0.028	0.0064	0.0187	0	0.0356	0	0.0203	0	0.0955	0	0.0959	0	0.0913	0	0.0815	0	0.3446	0	0	0	0	0	0
ENSMUSG00000103214		Gm38286	TEC		chr1	0	0	3105	3105	0	6	0	5	1	11	0	8	0	24	1	18	0	24	1	20	0	1.7817	0	1.6472	0.4843	2.3069	0	2.1501	0	5.2771	0.5602	4.8107	0	6.112	0.8681	5.3992	0	0	0.2099	0	0	0.1165	0	0.1608
ENSMUSG00000104100		Gm37880	TEC		chr1	0	0	3257	3257	0	2	0	1	2	10	0	10	1	13	0	14	1	15	1	20	0	0.2128	0	0.1181	0.3471	0.7516	0	0.9632	0.2975	1.0244	0	1.3409	0.281	1.369	0.3111	1.9349	0	0	0.4619	0	0.2904	0	0.2053	0.1608
ENSMUSG00000084740		Gm25294	snRNA		chr1	1	0	104	104	0	0	0	0	0	0	0	0	0	0	0	0	0	0	0	0	0	0	0	0	0	0	0	0	0	0	0	0	0	0	0	0	0	0	0	0	0	0	0	0
ENSMUSG00000103889		Gm37011	TEC		chr1	0	0	2935	2935	0	3	0	4	0	5	2	4	0	15	1	12	1	5	2	12	0	0.0273	0	0.0404	0	0.0321	0.017	0.0329	0	0.101	0.0172	0.0983	0.024	0.039	0.0532	0.0992	0	0	0	0.5154	0	0.1747	0.6158	0.5359
ENSMUSG00000101301		Gm29214	processed_pseudogene		chr1	0	1	570	570	0	0	0	1	0	2	0	3	0	8	0	9	0	7	0	5	0	0	0	0.0223	0	0.0284	0	0.0546	0	0.1191	0	0.1628	0	0.1207	0	0.0914	0	0	0	0	0	0	0	0
ENSMUSG00000104221		Gm37051	TEC		chr1	0	0	2943	2943	0	1	0	0	0	7	0	5	0	8	0	7	0	8	0	7	0	0.539	0	0	0	2.6648	0	2.4393	0	3.193	0	3.396	0	3.6982	0	3.4302	0	0	0	0	0	0	0	0
ENSMUSG00000102250		Gm38260	TEC		chr1	0	0	3995	3995	0	9	0	7	0	13	0	11	0	38	0	32	0	48	0	38	0	1.9661	0	1.6965	0	2.0057	0	2.175	0	6.1469	0	6.2919	0	8.993	0	7.547	0	0	0	0	0	0	0	0
ENSMUSG00000102317		Gm37628	TEC		chr1	0	0	5440	5440	0	9	0	2	0	17	0	16	1	68	4	21	0	50	1	41	0	0.202	0	0.0498	0	0.2695	0	0.3251	0.0627	1.1303	0.1694	0.4243	0	0.9626	0.0656	0.8368	0	0	0	0	0.0555	0.3993	0	0.0784
ENSMUSG00000103563		8030445P17Rik	TEC		chr1	0	0	2741	2741	0	10	0	12	0	24	1	17	0	37	1	24	0	39	0	28	0	0.2048	0	0.2727	0	0.3472	0.0191	0.3152	0	0.5612	0.0386	0.4425	0	0.6851	0	0.5214	0	0	0	0.0606	0	0.0873	0	0
ENSMUSG00000102465		Gm38198	TEC		chr1	0	0	3581	3581	0	6	0	8	1	13	0	12	0	40	2	37	0	32	0	37	0	0.1233	0	0.1824	0.0335	0.1887	0	0.2232	0	0.6087	0.0775	0.6844	0	0.564	0	0.6913	0	0	0.1776	0	0	0.1133	0	0
ENSMUSG00000102659		Gm37077	TEC		chr1	0	0	3691	3691	0	17	0	22	2	36	1	21	2	119	3	118	1	110	1	102	0	1.3576	0	1.949	0.2605	2.0303	0.0745	1.5178	0.4464	7.0364	0.452	8.481	0.2109	7.5334	0.2334	7.405	0	0	0.1283	0.0491	0.0634	0.0533	0.028	0.0315
ENSMUSG00000103924		Gm37895	TEC		chr1	0	0	4550	4550	1	15	0	6	0	17	1	13	1	89	1	105	2	106	1	83	0.007	0.0391	0	0.0174	0	0.0313	0.0024	0.0307	0.0073	0.172	0.0049	0.2466	0.0138	0.2372	0.0076	0.1969	0.18	0	0	0.0793	0.0424	0.02	0.0581	0.0387
ENSMUSG00000104132		Gm36952	TEC		chr1	0	0	3625	3625	0	11	0	11	3	23	0	12	2	53	1	30	1	39	1	27	0	1.0613	0	1.1774	0.472	1.5672	0	1.0479	0.5394	3.7863	0.182	2.605	0.2547	3.2269	0.282	2.3682	0	0	0.3012	0	0.1424	0.0699	0.0789	0.1191
ENSMUSG00000102747		Gm37602	TEC		chr1	0	0	3310	3310	0	11	1	19	0	31	0	21	0	93	0	71	0	91	0	61	0	0.7473	0.0779	1.4319	0	1.4873	0	1.2912	0	4.678	0	4.341	0	5.3016	0	3.7672	0	0.0544	0	0	0	0	0	0
ENSMUSG00000102386		2900022M07Rik	TEC		chr1	0	0	1017	1017	0	8	0	8	0	17	0	10	2	56	2	35	0	52	3	35	0	0.0539	0	0.0598	0	0.0809	0	0.061	0.0377	0.2796	0.0254	0.2124	0	0.3007	0.0591	0.2145	0	0	0	0	0.1348	0.1198	0	0.2756
ENSMUSG00000103004		2900002M20Rik	TEC		chr1	0	0	330	330	0	0	0	2	1	3	0	1	0	1	0	1	0	3	1	0	0	0	0	0.0155	0.0114	0.0148	0	0.0063	0	0.0052	0	0.0063	0	0.018	0.0205	0	0	0	0.7698	0	0	0	0	0
ENSMUSG00000104516		Gm9884	TEC		chr1	0	0	1222	1222	1	3	1	4	0	7	0	5	1	24	1	21	0	26	2	17	0.0317	0.0352	0.0135	0.052	0	0.058	0	0.0531	0.0328	0.2084	0.0221	0.2216	0	0.2615	0.0686	0.1812	0.9001	0.2585	0	0	0.1573	0.0998	0	0.3783
ENSMUSG00000101618		Gm18443	processed_pseudogene		chr1	0	1	556	556	0	0	0	0	0	0	0	0	0	1	0	0	0	0	0	0	0	0	0	0	0	0	0	0	0	0.0063	0	0	0	0	0	0	0	0	0	0	0	0	0	0
ENSMUSG00000099458		Gm19123	processed_pseudogene		chr1	0	1	651	651	0	0	0	0	0	1	1	0	0	0	1	0	0	0	0	0	0	0	0	0	0	0.0662	0.0875	0	0	0	0.1769	0	0	0	0	0	0	0	0	0	0	0	0	0
ENSMUSG00000088111		Gm24064	snoRNA		chr1	1	0	106	106	0	0	0	0	0	0	0	0	0	0	0	0	0	0	0	0	0	0	0	0	0	0	0	0	0	0	0	0	0	0	0	0	0	0	0	0	0	0	0	0
ENSMUSG00000073722	210940	4931408C20Rik	protein_coding	RIKEN cDNA 4931408C20 gene	chr1	0	0	5647	4318	0	0	0	0	0	0	0	0	0	0	0	0	0	0	0	0	0	0	0	0	0	0	0	0	0	0	0	0	0	0	0	0	0	0	0	0	0	0	0	0
ENSMUSG00000095256		n-R5s209	rRNA		chr1	1	0	119	119	35	0	92	3	30	2	60	5	6	1	14	2	26	3	26	2	1.8265	0	2.0394	0.0643	0.9456	0.0273	1.0819	0.0875	0.3241	0.0143	0.5105	0.0348	1.3267	0.0497	1.4689	0.0351	0	31.7066	34.639	12.3701	22.6495	14.6733	26.6829	41.8025
ENSMUSG00000100310		Gm19641	processed_pseudogene		chr1	0	1	417	417	0	0	0	0	0	0	0	0	0	0	0	0	0	0	0	1	0	0	0	0	0	0	0	0	0	0	0	0	0	0	0	0.0093	0	0	0	0	0	0	0	0
ENSMUSG00000101514	433281	Gm5524	lincRNA	predicted gene 5524	chr1	1	0	18351	2002	0	0	0	0	0	0	0	0	0	0	0	0	0	0	0	0	0	0	0	0	0	0	0	0	0	0	0	0	0	0	0	0	0	0	0	0	0	0	0	0
ENSMUSG00000101033		Gm18776	processed_pseudogene		chr1	0	1	654	654	0	0	0	0	0	0	0	0	0	0	0	0	0	0	0	0	0	0	0	0	0	0	0	0	0	0	0	0	0	0	0	0	0	0	0	0	0	0	0	0
ENSMUSG00000101372		Gm19028	processed_pseudogene		chr1	0	1	1873	1873	0	0	5	0	0	5	4	3	2	2	3	0	0	0	2	0	0	0	0.9264	0	0	0.5704	0.6028	0.4386	0.903	0.2392	0.9143	0	0	0	0.9444	0	0	0	0	1.3745	3.7749	0	0	0
ENSMUSG00000103241		Gm38089	TEC		chr1	0	0	1514	1514	0	0	0	0	0	0	0	1	0	0	0	0	0	0	0	0	0	0	0	0	0	0	0	0.1032	0	0	0	0	0	0	0	0	0	0	0	0	0	0	0	0
ENSMUSG00000086240		Gm7846	processed_pseudogene		chr1	0	1	274	274	0	0	1	1	1	0	0	0	2	0	0	0	0	0	1	0	0	0	0.0146	0.0142	0.0208	0	0	0	0.0713	0	0	0	0	0	0.0373	0	0	1.0339	0	0	0	0	0	0
ENSMUSG00000048411	210962	Gm597	protein_coding	predicted gene 597	chr1	0	0	4136	2887	0	0	0	0	0	0	0	0	1	3	2	4	0	1	1	1	0	0	0	0	0	0	0	0	0.4471	0.3554	0.6036	0.5759	0	0.1372	0.4676	0.1454	0	0	0	0	1.2583	1.0481	0	3.2156
ENSMUSG00000081557		Gm5697	processed_pseudogene		chr1	0	1	2482	2482	1	0	0	0	1	4	1	1	5	1	6	0	1	2	1	2	0.1283	0	0	0	0.0775	0.1342	0.0443	0.043	0.6639	0.0352	0.5377	0	0.1254	0.0815	0.1389	0.0864	0	0	0.5773	1.0308	18.8746	0	1.5394	1.6078
ENSMUSG00000058590		Gm6462	processed_pseudogene		chr1	0	1	304	304	0	0	0	0	0	1	0	0	0	0	0	0	0	0	0	0	0	0	0	0	0	0.0193	0	0	0	0	0	0	0	0	0	0	0	0	0	0	0	0	0	0
ENSMUSG00000101235		Gm18033	processed_pseudogene		chr1	0	1	550	550	0	0	0	0	0	0	0	0	0	0	0	0	0	0	0	0	0	0	0	0	0	0	0	0	0	0	0	0	0	0	0	0	0	0	0	0	0	0	0	0
ENSMUSG00000064433		Gm25586	misc_RNA		chr1	0	0	112	112	0	0	0	0	0	0	0	1	0	0	0	0	0	0	0	0	0	0	0	0	0	0	0	0.0692	0	0	0	0	0	0	0	0	0	0	0	0	0	0	0	0
ENSMUSG00000080625		Gm22679	miRNA		chr1	1	0	100	100	0	0	0	0	0	0	0	0	0	0	0	0	0	0	0	0	0	0	0	0	0	0	0	0	0	0	0	0	0	0	0	0	0	0	0	0	0	0	0	0
ENSMUSG00000080391		Gm23785	miRNA		chr1	1	0	96	96	0	0	0	0	0	0	0	0	0	0	0	0	0	0	0	0	0	0	0	0	0	0	0	0	0	0	0	0	0	0	0	0	0	0	0	0	0	0	0	0
ENSMUSG00000099257	102465174	Mir6342	miRNA	microRNA 6342	chr1	1	0	125	125	0	0	0	0	0	0	0	0	0	0	0	0	0	0	0	0	0	0	0	0	0	0	0	0	0	0	0	0	0	0	0	0	0	0	0	0	0	0	0	0
ENSMUSG00000099492		Gm5525	processed_pseudogene		chr1	0	1	1312	1312	2	1	1	2	0	6	0	2	1	1	0	2	0	2	0	3	0.293	0.0543	0.0622	0.1204	0	0.2299	0	0.0982	0.1517	0.0402	0	0.0977	0	0.0931	0	0.148	5.4006	0.517	0	0	3.7749	0	0	0
ENSMUSG00000101726		Gm7858	processed_pseudogene		chr1	0	1	622	622	0	0	0	1	1	1	1	3	1	1	0	0	1	1	0	3	0	0	0	0.0505	0.0742	0.0321	0.0424	0.1235	0.1272	0.0337	0	0	0.1201	0.039	0	0.1241	0	0	2.3093	0.3436	3.7749	0	3.0788	0
ENSMUSG00000096829		Gm23771	miRNA		chr1	1	0	110	110	0	0	0	0	0	0	0	0	0	0	0	0	0	0	0	0	0	0	0	0	0	0	0	0	0	0	0	0	0	0	0	0	0	0	0	0	0	0	0	0
ENSMUSG00000098883		Gm27430	miRNA		chr1	1	0	107	107	0	0	0	0	0	0	0	0	0	0	0	0	0	0	0	0	0	0	0	0	0	0	0	0	0	0	0	0	0	0	0	0	0	0	0	0	0	0	0	0
ENSMUSG00000053185		Gm9898	lincRNA		chr1	1	0	1403	1161	0	0	0	0	0	0	0	0	0	0	0	0	0	0	0	0	0	0	0	0	0	0	0	0	0	0	0	0	0	0	0	0	0	0	0	0	0	0	0	0
ENSMUSG00000100261		Gm6473	unprocessed_pseudogene		chr1	0	1	2129	1210	0	1	3	1	2	1	2	1	1	2	2	2	0	3	0	0	0	0.0137	0.047	0.0152	0.0446	0.0096	0.0255	0.0124	0.0382	0.0202	0.0515	0.0246	0	0.0351	0	0	0	3.1017	4.6185	2.0617	1.8875	2.0962	0	0
ENSMUSG00000101180		Gm2914	processed_pseudogene		chr1	0	1	328	328	0	0	0	0	0	0	0	0	0	0	0	0	0	0	0	1	0	0	0	0	0	0	0	0	0	0	0	0	0	0	0	0.3109	0	0	0	0	0	0	0	0
ENSMUSG00000048874	213109	Phf3	protein_coding	PHD finger protein 3	chr1	0	0	71583	14190	410	1149	952	1046	637	1613	1214	1267	506	2020	728	1663	554	1678	477	1570	130.409	135.343	128.626	136.691	122.371	134.183	133.417	135.076	166.6	176.184	161.784	176.305	172.305	169.512	164.252	168.125	0.9635	0.941	0.912	0.9877	0.9456	0.9176	1.0165	0.977
ENSMUSG00000103783		Gm37522	TEC		chr1	0	0	2884	2884	1	15	0	19	0	24	1	14	0	23	1	16	0	28	0	18	0.0472	0.2623	0	0.3686	0	0.2964	0.0163	0.2216	0	0.2978	0.033	0.2518	0	0.4199	0	0.2861	0.18	0	0	0.0736	0	0.131	0	0
ENSMUSG00000104315		Gm37906	TEC		chr1	0	0	3035	3035	0	35	2	45	1	68	1	58	0	81	1	51	0	68	0	62	0	12.9528	0.849	18.4756	0.6036	17.7726	0.3453	19.427	0	22.1961	0.6982	16.9871	0	21.5821	0	20.8594	0	0.046	0.034	0.0178	0	0.0411	0	0
ENSMUSG00000026064	19243	Ptp4a1	protein_coding	protein tyrosine phosphatase 4a1	chr1	0	0	9469	5763	5	247	9	227	14	419	17	325	13	1044	32	867	23	894	23	804	0.1553	2.8413	0.1188	2.8969	0.2626	3.4039	0.1825	3.3837	0.418	8.8924	0.6945	8.9763	0.6986	8.8196	0.7734	8.408	0.0547	0.041	0.0772	0.0539	0.047	0.0774	0.0792	0.092
ENSMUSG00000086151		Gm5698	processed_pseudogene		chr1	0	1	724	724	0	0	0	0	0	0	0	0	0	0	0	0	0	0	0	0	0	0	0	0	0	0	0	0	0	0	0	0	0	0	0	0	0	0	0	0	0	0	0	0
ENSMUSG00000086726		Gm9458	processed_pseudogene		chr1	0	1	727	727	0	0	0	0	0	0	0	0	0	0	0	0	0	0	0	0	0	0	0	0	0	0	0	0	0	0	0	0	0	0	0	0	0	0	0	0	0	0	0	0
ENSMUSG00000087346		Gm5699	processed_pseudogene		chr1	0	1	723	723	0	0	0	0	0	0	0	0	0	0	0	0	0	0	0	0	0	0	0	0	0	0	0	0	0	0	0	0	0	0	0	0	0	0	0	0	0	0	0	0
ENSMUSG00000100371	102634473	Gm29669	lincRNA	predicted gene 29669	chr1	1	0	77267	881	0	0	0	0	0	0	0	0	0	0	0	0	0	0	0	0	0	0	0	0	0	0	0	0	0	0	0	0	0	0	0	0	0	0	0	0	0	0	0	0
ENSMUSG00000100237		Gm28644	lincRNA		chr1	1	0	1757	585	0	0	0	0	0	0	0	0	0	0	0	0	0	0	0	0	0	0	0	0	0	0	0	0	0	0	0	0	0	0	0	0	0	0	0	0	0	0	0	0
ENSMUSG00000098529		Gm27362	rRNA		chr1	1	0	138	138	0	0	0	0	0	0	0	0	0	0	0	0	0	0	0	0	0	0	0	0	0	0	0	0	0	0	0	0	0	0	0	0	0	0	0	0	0	0	0	0
ENSMUSG00000086727	70988	4931428L18Rik	protein_coding	RIKEN cDNA 4931428L18 gene	chr1	0	0	87459	1516	0	0	0	0	0	0	0	0	0	0	0	0	0	0	0	0	0	0	0	0	0	0	0	0	0	0	0	0	0	0	0	0	0	0	0	0	0	0	0	0
ENSMUSG00000100910		Gm29128	antisense_RNA		chr1	1	0	14080	2858	0	0	0	0	0	0	0	2	0	0	0	1	0	0	0	0	0	0	0	0	0	0	0	0.0183	0	0	0	0.0091	0	0	0	0	0	0	0	0	0	0	0	0
ENSMUSG00000099796		Gm7893	processed_pseudogene		chr1	0	1	225	225	0	0	0	0	0	0	0	0	0	0	0	0	0	0	0	0	0	0	0	0	0	0	0	0	0	0	0	0	0	0	0	0	0	0	0	0	0	0	0	0
ENSMUSG00000050217	266744	Lgsn	protein_coding	lengsin, lens protein with glutamine synthetase domain	chr1	0	0	28325	1937	0	2	0	0	1	1	0	0	0	1	0	1	0	2	0	0	0	0.0374	0	0	0.0305	0.0132	0	0	0	0.0139	0	0.0168	0	0.0321	0	0	0	0	2.3093	0	0	0	0	0
ENSMUSG00000026063	74708	Pih1d3	protein_coding	PIH1 domain containing 3	chr1	0	0	1451	1451	0	0	0	0	0	0	0	0	0	0	0	0	0	0	0	0	0	0	0	0	0	0	0	0	0	0	0	0	0	0	0	0	0	0	0	0	0	0	0	0
ENSMUSG00000077664		Gm26145	snoRNA		chr1	1	0	127	127	0	0	0	0	0	0	0	0	0	0	0	0	0	0	0	0	0	0	0	0	0	0	0	0	0	0	0	0	0	0	0	0	0	0	0	0	0	0	0	0
ENSMUSG00000100205		Gm4850	processed_pseudogene		chr1	0	1	559	559	0	0	0	0	0	0	0	0	0	0	0	0	0	0	0	0	0	0	0	0	0	0	0	0	0	0	0	0	0	0	0	0	0	0	0	0	0	0	0	0
ENSMUSG00000100592		Gm28645	processed_pseudogene		chr1	0	1	564	564	0	0	0	0	0	0	0	0	0	0	0	0	0	0	0	0	0	0	0	0	0	0	0	0	0	0	0	0	0	0	0	0	0	0	0	0	0	0	0	0
ENSMUSG00000094215		Gm6489	processed_pseudogene		chr1	0	1	696	696	0	0	0	0	0	0	0	0	0	0	0	0	0	0	0	0	0	0	0	0	0	0	0	0	0	0	0	0	0	0	0	0	0	0	0	0	0	0	0	0
ENSMUSG00000101093		Gm10307	processed_pseudogene		chr1	0	1	1861	1337	0	0	0	0	1	0	0	1	0	0	0	0	0	1	0	0	0	0	0	0	0.0936	0	0	0.0519	0	0	0	0	0	0.0492	0	0	0	0	0	0	0	0	0	0
ENSMUSG00000070960		Gm19680	processed_pseudogene		chr1	0	1	1513	1513	0	0	0	0	2	1	1	0	0	0	0	0	0	0	0	0	0	0	0	0	0.2234	0.0484	0.0639	0	0	0	0	0	0	0	0	0	0	0	4.6185	0	0	0	0	0
ENSMUSG00000088620		Gm23032	snRNA		chr1	1	0	107	107	0	0	0	0	0	0	0	0	0	0	0	0	0	0	0	0	0	0	0	0	0	0	0	0	0	0	0	0	0	0	0	0	0	0	0	0	0	0	0	0
ENSMUSG00000082159		Gm7910	processed_pseudogene		chr1	0	1	835	835	0	0	0	0	0	0	1	0	0	0	1	0	0	0	1	0	0	0	0	0	0	0	0.1086	0	0	0	0.2196	0	0	0	0.3403	0	0	0	0	0	0	0	0	0
ENSMUSG00000026058	170771	Khdrbs2	protein_coding	KH domain containing, RNA binding, signal transduction associated 2	chr1	0	0	485855	10291	25	120	76	98	65	174	84	132	136	464	206	397	138	377	127	398	1.0241	1.8204	1.3224	1.6493	1.6081	1.8642	1.1889	1.8124	5.7667	5.2119	5.8957	5.4204	5.5276	4.9047	5.632	5.4889	0.5626	0.8018	0.8627	0.656	1.1064	1.0877	1.127	1.0261
ENSMUSG00000064688		Gm25814	snRNA		chr1	1	0	107	107	0	3	0	1	1	3	3	0	2	0	1	0	0	0	1	1	0	0.0234	0	0.0086	0.0127	0.0165	0.0218	0	0.0435	0	0.0147	0	0	0	0.0228	0.0071	0	0	0.7698	0	0	0	0	3.2156
ENSMUSG00000103482		Gm37999	TEC		chr1	0	0	1809	1809	0	11	0	21	1	22	0	6	0	22	0	16	1	15	1	17	0	1.1731	0	2.4846	0.1739	1.657	0	0.5791	0	1.7373	0	1.5358	0.2816	1.3719	0.3118	1.6482	0	0	0.105	0	0	0	0.2053	0.1892
ENSMUSG00000104498		Gm37110	TEC		chr1	0	0	1628	1628	0	0	0	0	0	0	0	0	0	0	0	0	0	0	0	0	0	0	0	0	0	0	0	0	0	0	0	0	0	0	0	0	0	0	0	0	0	0	0	0
ENSMUSG00000104313		Gm37911	TEC		chr1	0	0	1545	1545	0	3	0	1	1	3	0	7	0	4	1	2	0	3	0	4	0	0.0202	0	0.0075	0.011	0.0143	0	0.0427	0	0.0199	0.0127	0.0121	0	0.0173	0	0.0245	0	0	0.7698	0	0	1.0481	0	0
ENSMUSG00000102865		Gm9839	TEC		chr1	0	0	1437	1437	0	0	0	0	0	0	0	0	0	0	0	0	0	0	0	0	0	0	0	0	0	0	0	0	0	0	0	0	0	0	0	0	0	0	0	0	0	0	0	0
ENSMUSG00000102321		Gm37792	TEC		chr1	0	0	3413	3413	0	10	0	9	0	17	0	9	0	25	0	15	0	10	0	19	0	0.226	0	0.2257	0	0.2714	0	0.1841	0	0.4184	0	0.3051	0	0.1938	0	0.3904	0	0	0	0	0	0	0	0
ENSMUSG00000091318		Gm5415	protein_coding		chr1	0	0	3609	3609	0	0	0	0	0	2	0	0	0	0	0	0	0	0	0	0	0	0	0	0	0	0.0339	0	0	0	0	0	0	0	0	0	0	0	0	0	0	0	0	0	0
ENSMUSG00000089489		Gm24732	snRNA		chr1	1	0	63	63	0	0	0	0	0	0	0	0	0	0	0	0	0	0	0	0	0	0	0	0	0	0	0	0	0	0	0	0	0	0	0	0	0	0	0	0	0	0	0	0
ENSMUSG00000104433		Gm37426	TEC		chr1	0	0	2470	2470	0	0	0	1	0	4	0	2	0	2	0	4	0	5	1	3	0	0	0	0.2023	0	0.515	0	0.33	0	0.27	0	0.6564	0	0.7818	0.533	0.4972	0	0	0	0	0	0	0	1.0719
ENSMUSG00000089395		Gm23024	misc_RNA		chr1	0	0	292	292	0	0	0	0	0	0	0	0	0	0	0	0	0	0	0	0	0	0	0	0	0	0	0	0	0	0	0	0	0	0	0	0	0	0	0	0	0	0	0	0
ENSMUSG00000102926		Gm37151	TEC		chr1	0	0	5007	5007	0	0	0	0	0	0	0	0	0	0	0	0	0	0	0	0	0	0	0	0	0	0	0	0	0	0	0	0	0	0	0	0	0	0	0	0	0	0	0	0
ENSMUSG00000100497		Gm28624	processed_pseudogene		chr1	0	1	2131	2131	0	0	0	0	0	0	0	0	0	0	0	0	0	0	0	0	0	0	0	0	0	0	0	0	0	0	0	0	0	0	0	0	0	0	0	0	0	0	0	0
ENSMUSG00000102917		Gm37724	lincRNA		chr1	1	0	1221	1221	0	0	0	0	0	0	0	0	0	0	0	0	0	0	0	0	0	0	0	0	0	0	0	0	0	0	0	0	0	0	0	0	0	0	0	0	0	0	0	0
ENSMUSG00000100481		Gm7114	processed_pseudogene		chr1	0	1	1789	1789	0	0	2	0	2	2	1	0	1	1	1	1	2	0	0	0	0	0	0.0245	0	0.0348	0.0151	0.0099	0	0.0298	0.0079	0.0201	0.0096	0.0563	0	0	0	0	0	2.3093	0	3.7749	2.0962	0	0
ENSMUSG00000100590		Gm4785	processed_pseudogene		chr1	0	1	751	751	0	0	0	0	0	0	0	0	0	0	0	0	0	1	1	0	0	0	0	0	0	0	0	0	0	0	0	0	0	0.0118	0.0402	0	0	0	0	0	0	0	0	0
ENSMUSG00000088750		Gm24901	snRNA		chr1	1	0	110	110	0	0	0	0	0	0	0	0	0	0	0	0	0	0	0	0	0	0	0	0	0	0	0	0	0	0	0	0	0	0	0	0	0	0	0	0	0	0	0	0
ENSMUSG00000104230		Gm37591	lincRNA		chr1	1	0	2702	650	0	0	0	1	0	0	0	0	0	0	0	0	0	0	0	0	0	0	0	0.6792	0	0	0	0	0	0	0	0	0	0	0	0	0	0	0	0	0	0	0	0
ENSMUSG00000101754		Gm2987	processed_pseudogene		chr1	0	1	1693	1693	0	0	0	0	0	0	0	0	0	0	1	0	0	0	0	0	0	0	0	0	0	0	0	0	0	0	0.0833	0	0	0	0	0	0	0	0	0	0	0	0	0
ENSMUSG00000065223		Gm25792	snRNA		chr1	1	0	100	100	0	0	0	0	0	0	0	0	0	0	0	0	0	0	0	0	0	0	0	0	0	0	0	0	0	0	0	0	0	0	0	0	0	0	0	0	0	0	0	0
ENSMUSG00000100318		Gm18799	processed_pseudogene		chr1	0	1	913	913	0	0	0	0	0	0	0	0	0	0	0	0	0	0	0	0	0	0	0	0	0	0	0	0	0	0	0	0	0	0	0	0	0	0	0	0	0	0	0	0
ENSMUSG00000101612		Gm7933	processed_pseudogene		chr1	0	1	2255	2255	0	0	0	0	0	0	0	0	0	0	0	1	0	0	0	0	0	0	0	0	0	0	0	0	0	0	0	0.0114	0	0	0	0	0	0	0	0	0	0	0	0
ENSMUSG00000065260		Gm23453	snRNA		chr1	1	0	106	106	0	0	0	0	0	0	0	0	0	0	0	0	0	0	0	0	0	0	0	0	0	0	0	0	0	0	0	0	0	0	0	0	0	0	0	0	0	0	0	0
ENSMUSG00000026134	19076	Prim2	protein_coding	DNA primase, p58 subunit	chr1	0	0	215986	5938	78	75	139	67	110	122	165	105	129	337	199	271	143	292	120	264	4.153	1.4788	3.1438	1.4656	3.5373	1.6989	3.0354	1.8739	7.1098	4.9203	7.4029	4.8093	7.4451	4.9378	6.917	4.7324	2.8083	2.145	2.0821	1.6199	1.445	1.5393	1.5078	1.4616
ENSMUSG00000101682		Gm29228	processed_pseudogene		chr1	0	1	418	418	1	0	0	0	0	1	1	1	0	0	0	0	0	0	0	0	0.4362	0	0	0	0	0.1141	0.1507	0.1462	0	0	0	0	0	0	0	0	0	0	0	1.0308	0	0	0	0
ENSMUSG00000102714		Gm37618	TEC		chr1	0	0	3075	3075	0	4	0	4	0	10	0	3	0	8	0	3	2	6	0	4	0	0.2244	0	0.2489	0	0.3962	0	0.1523	0	0.3323	0	0.1515	0.2962	0.2887	0	0.204	0	0	0	0	0	0	1.0263	0
ENSMUSG00000102093		Gm17813	processed_pseudogene		chr1	0	1	328	328	0	0	0	0	0	0	0	0	0	0	0	0	0	0	0	0	0	0	0	0	0	0	0	0	0	0	0	0	0	0	0	0	0	0	0	0	0	0	0	0
ENSMUSG00000103746	67503	1700001G17Rik	TEC	RIKEN cDNA 1700001G17 gene	chr1	0	0	889	889	2	9	3	2	4	15	8	9	2	15	0	14	3	16	3	9	0.1376	0.2293	0.0877	0.0565	0.1662	0.27	0.1902	0.2076	0.1425	0.283	0	0.3211	0.2019	0.3497	0.2235	0.2085	0.6001	1.5509	0.6158	0.9163	0.5033	0	0.5773	1.0719
ENSMUSG00000102198		Gm38173	TEC		chr1	0	0	2314	2314	1	0	0	0	0	0	0	1	0	1	0	0	0	0	0	1	0.0466	0	0	0	0	0	0	0.0156	0	0.0128	0	0	0	0	0	0.0157	0	0	0	0	0	0	0	0
ENSMUSG00000004768	19335	Rab23	protein_coding	RAB23, member RAS oncogene family	chr1	0	0	22678	8285	109	513	210	480	150	796	270	573	144	1111	195	957	170	960	147	935	46.4841	81.019	38.0419	84.1012	38.6352	88.783	39.7841	81.9047	63.5679	129.922	58.1019	136.031	70.8908	130.026	67.8674	134.244	0.5737	0.4523	0.4352	0.4857	0.4893	0.4271	0.5452	0.5056
ENSMUSG00000042215	213539	Bag2	protein_coding	BCL2-associated athanogene 2	chr1	0	0	12312	3059	186	468	414	399	315	696	539	571	97	430	143	346	89	377	89	318	41.9308	39.0713	39.6449	36.9553	42.8889	41.0364	41.9834	43.1453	22.6355	26.5815	22.5234	25.9983	19.6189	26.9926	21.7209	24.1354	1.0732	1.0728	1.0451	0.9731	0.8516	0.8663	0.7268	0.9
ENSMUSG00000103072		Gm37905	TEC		chr1	0	0	341	341	0	0	0	0	0	0	0	0	0	0	0	0	0	0	0	0	0	0	0	0	0	0	0	0	0	0	0	0	0	0	0	0	0	0	0	0	0	0	0	0
ENSMUSG00000042197	98403	Zfp451	protein_coding	zinc finger protein 451	chr1	0	0	53051	15839	346	2064	986	1725	634	2914	1184	2279	377	2302	536	1834	416	1877	331	1774	9.4421	20.859	11.4297	19.3403	10.4495	20.7979	11.1638	20.8455	10.6495	17.2261	10.2196	16.6816	11.1006	16.2681	9.7788	16.2987	0.4527	0.591	0.5024	0.5355	0.6182	0.6126	0.6824	0.6
ENSMUSG00000081402		Gm15455	processed_pseudogene		chr1	0	1	2557	2557	0	0	1	0	1	1	0	1	1	2	0	0	1	2	0	0	0	0	0.0123	0	0.0174	0.0076	0	0.0097	0.0299	0.0158	0	0	0.0282	0.0183	0	0	0	0	2.3093	0	1.8875	0	1.5394	0
ENSMUSG00000042182	320705	Bend6	protein_coding	BEN domain containing 6	chr1	0	0	55765	3421	165	2762	414	2533	261	3074	452	2536	695	13362	1053	11216	743	11497	687	10850	3.3061	20.4952	3.5237	20.8523	3.1586	16.1094	3.1293	17.0318	14.4151	73.4171	14.7415	74.9068	14.5575	73.1649	14.9025	73.1935	0.1613	0.169	0.1961	0.1837	0.1963	0.1968	0.199	0.2036
ENSMUSG00000104416		Gm37067	TEC		chr1	0	0	1628	1628	0	5	0	7	0	11	1	5	0	37	0	25	1	30	0	37	0	0.0421	0	0.0653	0	0.0654	0.0078	0.0381	0	0.2305	0	0.1893	0.0222	0.2164	0	0.283	0	0	0	0.2062	0	0	0.1026	0
ENSMUSG00000026131	13518	Dst	protein_coding	dystonin	chr1	0	0	400437	41155	13006	25442	31708	22321	22672	35123	40313	27312	4805	18241	7127	14551	4877	14693	4442	14246	191.681	138.86	198.504	135.155	201.808	135.383	205.28	134.916	73.3037	73.7179	73.387	71.4784	70.2831	68.7745	70.8727	70.6862	1.3804	1.4687	1.4906	1.5215	0.9944	1.0267	1.0219	1.0026
ENSMUSG00000103596		Gm37354	TEC		chr1	0	0	2384	2384	0	30	1	23	1	19	2	24	0	11	1	6	1	26	0	9	0	0.2134	0.0082	0.1815	0.0116	0.0955	0.0133	0.1545	0	0.0579	0.0134	0.0384	0.0188	0.1586	0	0.0582	0	0.045	0.1215	0.0859	0	0.3494	0.1184	0
ENSMUSG00000099382		Gm28631	processed_pseudogene		chr1	0	1	334	334	0	0	0	0	0	0	0	0	0	0	0	0	0	0	0	0	0	0	0	0	0	0	0	0	0	0	0	0	0	0	0	0	0	0	0	0	0	0	0	0
ENSMUSG00000084506		Gm23792	snRNA		chr1	1	0	93	93	1	7	0	14	2	26	1	14	0	2	0	1	0	1	0	2	0.0707	0.1832	0	0.4065	0.0854	0.4805	0.0244	0.3316	0	0.0388	0	0.0236	0	0.0224	0	0.0476	0.3858	0	0.1776	0.0736	0	0	0	0
ENSMUSG00000103364		Gm38157	TEC		chr1	0	0	1698	1698	0	67	3	62	2	110	4	77	0	51	2	28	1	44	0	32	0	56.3147	2.8923	57.8136	2.7416	65.2961	3.1368	58.5763	0	31.7406	3.1715	21.1817	2.2193	31.7169	0	24.4519	0	0.05	0.042	0.0536	0	0.1497	0.07	0
ENSMUSG00000105982	102466987	Mir6896	miRNA	microRNA 6896	chr1	1	0	73	73	0	0	0	0	0	1	0	1	0	0	0	0	0	1	0	0	0	0	0	0	0	0.026	0	0.0333	0	0	0	0	0	0.0315	0	0	0	0	0	0	0	0	0	0
ENSMUSG00000096992		Gm26788	processed_transcript		chr1	1	0	12591	4782	0	1	0	0	0	0	0	1	0	3	0	1	0	2	0	0	0	0.0588	0	0	0	0	0	0.0532	0	0.1305	0	0.0529	0	0.1008	0	0	0	0	0	0	0	0	0	0
ENSMUSG00000103001		A930005N03Rik	TEC		chr1	0	0	1247	1247	0	0	0	0	0	0	0	0	0	0	0	0	0	0	0	0	0	0	0	0	0	0	0	0	0	0	0	0	0	0	0	0	0	0	0	0	0	0	0	0
ENSMUSG00000104397		Gm37958	lincRNA		chr1	1	0	875	430	0	0	0	0	0	0	0	0	0	0	0	0	0	0	0	0	0	0	0	0	0	0	0	0	0	0	0	0	0	0	0	0	0	0	0	0	0	0	0	0
ENSMUSG00000102839		Gm37385	TEC		chr1	0	0	387	387	0	0	0	0	0	0	0	0	0	0	0	0	0	0	0	0	0	0	0	0	0	0	0	0	0	0	0	0	0	0	0	0	0	0	0	0	0	0	0	0
ENSMUSG00000101206		Gm5266	processed_pseudogene		chr1	0	1	1633	1162	0	0	0	0	0	0	1	0	0	0	0	0	0	0	0	0	0	0	0	0	0	0	0.1208	0	0	0	0	0	0	0	0	0	0	0	0	0	0	0	0	0
ENSMUSG00000101462		Gm3052	transcribed_processed_pseudogene		chr1	0	1	2937	2937	0	4	0	7	0	6	0	8	0	9	0	6	0	8	0	12	0	0.0471	0	0.0915	0	0.0499	0	0.0853	0	0.0785	0	0.0636	0	0.0809	0	0.1286	0	0	0	0	0	0	0	0
ENSMUSG00000102336		Gm37233	lincRNA		chr1	1	0	6263	6263	4	15	6	11	6	22	9	16	2	27	6	23	4	22	5	26	1.7391	2.4151	1.1081	1.9649	1.5755	2.5016	1.352	2.3316	0.9001	3.2189	1.8226	3.333	1.7005	3.0378	2.3534	3.8057	0.7201	0.564	0.6298	0.5798	0.2796	0.5468	0.5598	0.6184
ENSMUSG00000092852	100628580	Mir5103	miRNA	microRNA 5103	chr1	1	0	79	79	0	0	0	0	0	0	0	0	0	0	0	0	0	0	0	0	0	0	0	0	0	0	0	0	0	0	0	0	0	0	0	0	0	0	0	0	0	0	0	0
ENSMUSG00000042111	69668	Ccdc115	protein_coding	coiled-coil domain containing 115	chr1	0	0	3003	2543	66	504	138	425	85	662	184	442	34	279	53	268	26	263	38	268	5.2985	14.9842	4.706	14.0179	4.1214	13.8998	5.1038	11.8935	2.8255	6.1419	2.9728	7.1712	2.041	6.7058	3.3026	7.2436	0.3536	0.3357	0.2965	0.4291	0.46	0.4145	0.3044	0.4559
ENSMUSG00000101711		Gm28306	antisense_RNA		chr1	1	0	5220	529	0	0	0	0	0	0	0	0	0	0	0	0	0	0	0	0	0	0	0	0	0	0	0	0	0	0	0	0	0	0	0	0	0	0	0	0	0	0	0	0
ENSMUSG00000026127	27993	Imp4	protein_coding	IMP4, U3 small nucleolar ribonucleoprotein	chr1	0	0	9506	8553	115	605	232	574	212	917	326	732	180	1118	290	877	211	990	209	938	3.6991	7.2069	3.17	7.5857	4.1186	7.7145	3.6232	7.892	5.9934	9.8613	6.5174	9.4026	6.6366	10.1139	7.278	10.1581	0.5133	0.4179	0.5339	0.4591	0.6078	0.6932	0.6562	0.7165
ENSMUSG00000026126	19253	Ptpn18	protein_coding	protein tyrosine phosphatase, non-receptor type 18	chr1	0	0	15972	6492	13	90	20	87	32	152	36	129	12	71	19	61	18	77	9	74	0.6459	1.6561	0.4221	1.776	0.9603	1.9753	0.618	2.1484	0.6172	0.9674	0.6596	1.0102	0.8745	1.2151	0.4841	1.2379	0.39	0.2377	0.4862	0.2877	0.638	0.6529	0.7197	0.3911
ENSMUSG00000100280		Gm28417	processed_transcript		chr1	1	0	4315	2409	0	2	1	6	1	13	2	13	0	4	1	6	0	4	0	8	0	0.0795	0.0456	0.2647	0.0649	0.3651	0.0742	0.4679	0	0.1178	0.075	0.2148	0	0.1364	0	0.2892	0	0.1723	0.1776	0.1586	0	0.3494	0	0
ENSMUSG00000101223	75883	4930568A12Rik	lincRNA	RIKEN cDNA 4930568A12 gene	chr1	1	0	8767	1298	1	0	0	1	1	2	2	2	1	0	0	1	0	0	0	2	0.2565	0	0	0.1054	0.1549	0.1342	0.1773	0.172	0.2655	0	0	0.0855	0	0	0	0.1727	0	0	1.1546	1.0308	0	0	0	0
ENSMUSG00000026125	21755	Prss39	protein_coding	protease, serine 39	chr1	0	0	4654	1333	0	0	0	0	0	0	0	0	1	0	0	0	0	0	0	0	0	0	0	0	0	0	0	0	0.0285	0	0	0	0	0	0	0	0	0	0	0	0	0	0	0
ENSMUSG00000101116		Gm28416	processed_pseudogene		chr1	0	1	292	292	0	0	0	0	0	0	0	0	0	0	0	0	0	0	0	0	0	0	0	0	0	0	0	0	0	0	0	0	0	0	0	0	0	0	0	0	0	0	0	0
ENSMUSG00000026124	12627	Cfc1	protein_coding	cripto, FRL-1, cryptic family 1	chr1	0	0	8666	1040	0	0	0	0	0	0	0	0	0	1	1	2	0	0	0	1	0	0	0	0	0	0	0	0	0	0.0141	0.0359	0.0342	0	0	0	0.0173	0	0	0	0	0	1.0481	0	0
ENSMUSG00000101803		Gm28419	processed_pseudogene		chr1	0	1	475	475	0	0	0	0	0	0	0	1	0	1	0	0	0	0	0	0	0	0	0	0	0	0	0	0.0199	0	0.0163	0	0	0	0	0	0	0	0	0	0	0	0	0	0
ENSMUSG00000037529	21756	Prss40	protein_coding	protease, serine 40	chr1	0	0	16976	2105	0	0	0	0	0	0	0	0	0	0	0	0	0	0	0	0	0	0	0	0	0	0	0	0	0	0	0	0	0	0	0	0	0	0	0	0	0	0	0	0
ENSMUSG00000045815		1700101I19Rik	antisense_RNA		chr1	1	0	510	510	1	1	0	0	1	3	1	0	0	0	0	0	0	0	0	0	0.0515	0.0191	0	0	0.0311	0.0404	0.0178	0	0	0	0	0	0	0	0	0	2.7003	0	0.7698	0	0	0	0	0
ENSMUSG00000045174	211383	Amer3	protein_coding	APC membrane recruitment 3	chr1	0	0	11288	4392	238	439	554	419	419	674	727	560	173	498	241	443	168	437	145	459	60.5896	41.3883	59.9097	43.8247	64.4242	44.8767	63.9475	47.7844	45.5896	34.7649	42.8664	37.59	41.821	35.3334	39.9628	39.3406	1.4639	1.367	1.4356	1.3383	1.3114	1.1404	1.1836	1.0158
ENSMUSG00000100524		Gm28418	processed_pseudogene		chr1	0	1	423	423	0	0	0	0	0	0	0	0	0	0	0	0	0	0	0	0	0	0	0	0	0	0	0	0	0	0	0	0	0	0	0	0	0	0	0	0	0	0	0	0
ENSMUSG00000102499		Gm36984	processed_pseudogene		chr1	0	1	235	235	0	0	0	0	0	0	0	0	0	0	0	0	0	0	0	0	0	0	0	0	0	0	0	0	0	0	0	0	0	0	0	0	0	0	0	0	0	0	0	0
ENSMUSG00000103521		Gm29730	processed_pseudogene		chr1	0	1	1396	1396	0	0	0	0	0	0	0	0	0	0	0	0	0	0	0	0	0	0	0	0	0	0	0	0	0	0	0	0	0	0	0	0	0	0	0	0	0	0	0	0
ENSMUSG00000104098		AA619741	processed_pseudogene		chr1	0	1	646	646	0	0	0	0	0	0	0	0	0	0	0	0	0	0	0	0	0	0	0	0	0	0	0	0	0	0	0	0	0	0	0	0	0	0	0	0	0	0	0	0
ENSMUSG00000037509	226970	Arhgef4	protein_coding	Rho guanine nucleotide exchange factor (GEF) 4	chr1	0	0	135122	9861	253	1366	608	1241	357	1640	522	1270	963	10514	1510	8857	1085	9256	945	8697	83.6513	167.261	85.3928	168.58	71.2909	141.819	59.6336	140.745	329.592	953.257	348.825	976.082	350.789	971.982	338.26	968.119	0.5001	0.5065	0.5027	0.4237	0.3458	0.3574	0.3609	0.3494
ENSMUSG00000102537		Gm37224	processed_pseudogene		chr1	0	1	148	148	0	0	0	0	0	0	0	0	0	1	0	1	0	1	0	0	0	0	0	0	0	0	0	0	0	0.0059	0	0.0072	0	0.0069	0	0	0	0	0	0	0	0	0	0
ENSMUSG00000102612		Gm37845	processed_pseudogene		chr1	0	1	355	355	0	0	0	0	0	2	0	0	0	1	0	0	0	2	0	0	0	0	0	0	0	0.1536	0	0	0	0.0805	0	0	0	0.1865	0	0	0	0	0	0	0	0	0	0
ENSMUSG00000104002		Gm38336	antisense_RNA		chr1	1	0	2549	2549	0	2	0	3	0	6	0	4	0	2	0	3	0	5	0	4	0	0.7629	0	1.2696	0	1.6164	0	1.381	0	0.5649	0	1.03	0	1.6357	0	1.3872	0	0	0	0	0	0	0	0
ENSMUSG00000037503	214469	Fam168b	protein_coding	family with sequence similarity 168, member B	chr1	0	0	29847	5219	863	6109	2147	5563	1500	9221	2615	7187	1248	11339	1944	9392	1425	9895	1225	9381	118.404	310.398	125.128	313.581	124.297	330.883	123.964	330.508	177.243	426.601	186.351	429.5	191.177	431.177	181.953	433.325	0.3815	0.399	0.3757	0.3751	0.4155	0.4339	0.4434	0.4199
ENSMUSG00000104358		Gm37127	TEC		chr1	0	0	3036	3036	0	0	0	0	0	0	0	0	0	0	0	0	0	0	0	0	0	0	0	0	0	0	0	0	0	0	0	0	0	0	0	0	0	0	0	0	0	0	0	0
ENSMUSG00000026123	226971	Plekhb2	protein_coding	pleckstrin homology domain containing, family B (evectins) member 2	chr1	0	0	29605	7987	1530	5560	3548	5075	2527	8360	4493	6660	2274	9921	3374	7988	2570	8563	2265	7977	305.79	411.528	301.219	416.727	305.036	436.997	310.268	446.152	470.458	543.723	471.146	532.13	502.261	543.552	490.08	536.759	0.7431	0.7228	0.698	0.6954	0.8653	0.8854	0.924	0.913
ENSMUSG00000103716		Gm19430	processed_pseudogene		chr1	0	1	2137	2137	0	0	0	1	0	0	0	0	0	0	0	0	0	0	0	1	0	0	0	0.4016	0	0	0	0	0	0	0	0	0	0	0	0.3291	0	0	0	0	0	0	0	0
ENSMUSG00000103548		Gm37670	processed_pseudogene		chr1	0	1	229	229	3	2	4	2	1	1	2	1	2	2	0	0	1	0	0	4	0.3981	0.0983	0.2255	0.1091	0.0802	0.0347	0.0917	0.0445	0.2748	0.0728	0	0	0.1298	0	0	0.1787	4.0504	2.0678	2.3093	2.0617	3.7749	0	0	0
ENSMUSG00000103760		Gm8009	processed_pseudogene		chr1	0	1	436	436	0	0	0	0	0	1	1	2	0	0	0	0	0	0	0	0	0	0	0	0	0	0.412	0.5443	1.0561	0	0	0	0	0	0	0	0	0	0	0	0.5154	0	0	0	0
ENSMUSG00000103997		Gm38027	processed_pseudogene		chr1	0	1	235	235	0	1	0	0	0	0	0	0	0	0	0	0	0	0	1	0	0	0.539	0	0	0	0	0	0	0	0	0	0	0	0	1.5757	0	0	0	0	0	0	0	0	0
ENSMUSG00000077231		Gm25096	snoRNA		chr1	1	0	129	129	0	1	2	0	0	3	0	0	0	0	0	1	0	0	0	0	0	0.0483	0.1109	0	0	0.1024	0	0	0	0	0	0.0435	0	0	0	0	0	0	0	0	0	0	0	0
ENSMUSG00000104417		Gm37068	lincRNA		chr1	1	0	25692	640	0	1	0	0	0	0	0	0	0	0	0	0	0	0	0	1	0	0.0316	0	0	0	0	0	0	0	0	0	0	0	0	0	0.0288	0	0	0	0	0	0	0	0
ENSMUSG00000064601		Gm25634	snRNA		chr1	1	0	105	105	0	0	0	0	0	0	0	0	0	0	0	0	0	0	0	0	0	0	0	0	0	0	0	0	0	0	0	0	0	0	0	0	0	0	0	0	0	0	0	0
ENSMUSG00000101714		Gm28415	lincRNA		chr1	1	0	3489	452	0	0	0	0	0	0	0	0	0	1	0	0	0	0	0	0	0	0	0	0	0	0	0	0	0	0.1037	0	0	0	0	0	0	0	0	0	0	0	0	0	0
ENSMUSG00000102531		1110002O04Rik	lincRNA		chr1	1	0	1275	566	1	0	1	2	1	3	0	1	1	3	0	1	0	1	0	0	0.0452	0	0.0192	0.0372	0.0273	0.0355	0	0.0152	0.0468	0.0372	0	0.0151	0	0.0144	0	0	0	0.517	0.7698	0	1.2583	0	0	0
ENSMUSG00000103096		Gm8022	processed_pseudogene		chr1	0	1	904	904	0	0	0	0	0	0	0	0	0	0	0	0	0	0	0	0	0	0	0	0	0	0	0	0	0	0	0	0	0	0	0	0	0	0	0	0	0	0	0	0
ENSMUSG00000102279		Gm37146	lincRNA		chr1	1	0	4414	463	0	0	0	0	0	1	0	0	0	0	0	0	0	0	0	0	0	0	0	0	0	0.0177	0	0	0	0	0	0	0	0	0	0	0	0	0	0	0	0	0	0
ENSMUSG00000103708		Gm33222	lincRNA		chr1	1	0	8060	761	0	0	0	2	0	0	2	2	0	0	0	0	0	1	0	0	0	0	0	0.0785	0	0	0.066	0.064	0	0	0	0	0	0.0303	0	0	0	0	0	1.0308	0	0	0	0
ENSMUSG00000104201		4930535G08Rik	lincRNA		chr1	1	0	823	425	0	0	0	0	0	0	0	0	0	0	0	0	0	0	0	0	0	0	0	0	0	0	0	0	0	0	0	0	0	0	0	0	0	0	0	0	0	0	0	0
ENSMUSG00000102434		Gm38049	TEC		chr1	0	0	1372	1372	0	0	0	0	0	0	0	0	0	0	0	0	0	0	0	0	0	0	0	0	0	0	0	0	0	0	0	0	0	0	0	0	0	0	0	0	0	0	0	0
ENSMUSG00000045216	50785	Hs6st1	protein_coding	heparan sulfate 6-O-sulfotransferase 1	chr1	0	0	38047	5542	434	1826	985	1665	695	2895	1161	2195	420	2522	634	2074	439	2279	375	2112	15.4605	24.0895	14.9052	24.3687	14.9532	26.9726	14.2901	26.2087	15.4875	24.636	15.7798	24.6258	15.292	25.7847	14.4621	25.33	0.6418	0.6117	0.5544	0.5452	0.6287	0.6408	0.5931	0.5709
ENSMUSG00000104523		Gm37335	antisense_RNA		chr1	1	0	1063	447	0	0	0	0	0	0	0	0	0	0	0	0	0	0	0	0	0	0	0	0	0	0	0	0	0	0	0	0	0	0	0	0	0	0	0	0	0	0	0	0
ENSMUSG00000102202		Gm33280	lincRNA		chr1	1	0	6705	4340	0	2	0	2	0	2	0	2	2	0	1	1	0	2	0	1	0	0.0543	0	0.0603	0	0.0384	0	0.0492	0.1518	0	0.0512	0.0244	0	0.0466	0	0.0247	0	0	0	0	0	2.0962	0	0
ENSMUSG00000037470	320011	Uggt1	protein_coding	UDP-glucose glycoprotein glucosyltransferase 1	chr1	0	0	104694	12853	1636	1803	3829	1772	2762	2620	4738	2080	720	1653	1148	1305	747	1438	666	1302	82.9511	33.8553	82.4688	36.9135	84.5817	34.744	83.0045	35.3491	37.7893	22.9827	40.6686	22.0545	37.0359	23.1569	36.5577	22.2258	2.4502	2.2341	2.4344	2.3481	1.6443	1.844	1.5993	1.6448
ENSMUSG00000098752	102465540	Mir6897	miRNA	microRNA 6897	chr1	1	0	62	62	0	0	0	0	0	0	0	0	0	0	0	0	0	0	0	0	0	0	0	0	0	0	0	0	0	0	0	0	0	0	0	0	0	0	0	0	0	0	0	0
ENSMUSG00000047180	214854	Neurl3	protein_coding	neuralized E3 ubiquitin protein ligase 3	chr1	0	0	10083	3217	8	55	20	44	24	111	35	87	7	24	5	29	8	36	4	38	0.9315	2.3717	0.9892	2.105	1.6879	3.3804	1.4081	3.3955	0.8437	0.7663	0.4068	1.1255	0.9109	1.3314	0.5042	1.4897	0.3928	0.47	0.4993	0.4147	1.101	0.3614	0.6842	0.3385
ENSMUSG00000037447	214855	Arid5a	protein_coding	AT rich interactive domain 5A (MRF1-like)	chr1	0	0	16297	12540	57	243	141	230	157	570	258	465	49	298	95	254	51	272	80	240	4.7616	7.5175	5.0033	7.8938	7.9211	12.4534	7.4467	13.0198	4.2371	6.8262	5.5447	7.0722	4.1659	7.2165	7.2349	6.7498	0.6334	0.6338	0.6361	0.572	0.6207	0.784	0.5773	1.0719
ENSMUSG00000102762		4930403P22Rik	lincRNA		chr1	1	0	713	713	0	0	0	0	0	0	0	0	0	0	0	0	0	0	0	0	0	0	0	0	0	0	0	0	0	0	0	0	0	0	0	0	0	0	0	0	0	0	0	0
ENSMUSG00000010453	226976	Kansl3	protein_coding	KAT8 regulatory NSL complex subunit 3	chr1	0	0	33452	6742	421	1922	955	1840	771	3009	1411	2396	465	2769	711	2396	484	2487	454	2294	24.1643	40.8543	23.2842	43.3904	26.7276	45.1704	27.9826	46.0952	27.6276	43.5818	28.5128	45.8381	27.1645	45.3368	28.2107	44.3295	0.5915	0.5366	0.5917	0.6071	0.6339	0.622	0.5992	0.6364
ENSMUSG00000098680	102465541	Mir6898	miRNA	microRNA 6898	chr1	1	0	77	77	0	0	0	0	0	0	0	0	0	0	0	0	0	0	0	0	0	0	0	0	0	0	0	0	0	0	0	0	0	0	0	0	0	0	0	0	0	0	0	0
ENSMUSG00000037432	100534273	Fer1l5	protein_coding	fer-1-like 5 (C. elegans)	chr1	0	0	49820	6356	0	0	0	1	0	0	1	1	0	0	0	0	0	0	0	1	0	0	0	0.0238	0	0	0.02	0.0194	0	0	0	0	0	0	0	0.0195	0	0	0	1.0308	0	0	0	0
ENSMUSG00000001143	214895	Lman2l	protein_coding	lectin, mannose-binding 2-like	chr1	0	0	25401	7359	250	821	572	789	384	1279	728	1051	199	1095	336	920	199	1000	205	838	14.4235	17.5415	14.0183	18.7022	13.3806	19.2993	14.5121	20.3241	11.8846	17.3235	13.5441	17.6916	11.2266	18.3238	12.8042	16.2773	0.8223	0.7496	0.6933	0.714	0.686	0.7656	0.6127	0.7866
ENSMUSG00000037408	94220	Cnnm4	protein_coding	cyclin M4	chr1	0	0	37145	4829	157	583	399	499	268	768	432	634	58	379	91	305	63	312	62	288	2.522	3.4682	2.7226	3.2933	2.6001	3.2266	2.3977	3.4136	0.9644	1.6695	1.0213	1.633	0.9896	1.5918	1.0782	1.5576	0.7272	0.8267	0.8058	0.7024	0.5777	0.6254	0.6217	0.6922
ENSMUSG00000104316		Gm37909	TEC		chr1	0	0	2159	2159	0	4	0	6	0	6	1	6	0	6	0	1	0	4	0	0	0	0.2192	0	0.3647	0	0.2322	0.0511	0.2976	0	0.2434	0	0.0493	0	0.188	0	0	0	0	0	0.1718	0	0	0	0
ENSMUSG00000106081		AC084391.1	miRNA		chr1	1	0	141	141	0	0	0	0	0	0	0	0	0	0	0	0	0	0	0	0	0	0	0	0	0	0	0	0	0	0	0	0	0	0	0	0	0	0	0	0	0	0	0	0
ENSMUSG00000001138	94218	Cnnm3	protein_coding	cyclin M3	chr1	0	0	16371	6420	172	573	409	563	275	959	483	737	270	1240	404	978	294	1057	266	994	5.5366	6.8306	5.5925	7.4457	5.3464	8.0737	5.3719	7.9517	8.9965	10.9452	9.086	10.493	9.2539	10.8062	9.2696	10.7723	0.8106	0.7511	0.6622	0.6756	0.822	0.8659	0.8564	0.8605
ENSMUSG00000102845		Gm38033	antisense_RNA		chr1	1	0	704	269	0	0	0	0	0	0	0	1	0	0	0	0	0	0	0	1	0	0	0	0	0	0	0	0.0669	0	0	0	0	0	0	0	0.0672	0	0	0	0	0	0	0	0
ENSMUSG00000067653	78321	Ankrd23	protein_coding	ankyrin repeat domain 23	chr1	0	0	6696	2697	0	18	1	12	2	28	2	20	0	31	1	24	1	34	0	23	0	0.336	0.0214	0.2485	0.0609	0.3691	0.0348	0.3378	0	0.4284	0.0352	0.4032	0.0493	0.5442	0	0.3903	0	0.0862	0.1649	0.1031	0	0.0873	0.0906	0
ENSMUSG00000109510		Gm42417	protein_coding		chr1	0	0	9237	2327	0	0	0	0	0	0	0	0	0	0	0	0	0	0	0	0	0	0	0	0	0	0	0	0	0	0	0	0	0	0	0	0	0	0	0	0	0	0	0	0
ENSMUSG00000079610	109346	Ankrd39	protein_coding	ankyrin repeat domain 39	chr1	0	0	9939	4654	40	333	75	303	58	478	124	340	33	303	39	269	30	287	28	253	2.2929	7.0692	1.8263	7.1361	2.0081	7.1664	2.456	6.5327	1.9582	4.7628	1.562	5.1397	1.6816	5.2252	1.7376	4.8827	0.3244	0.2559	0.2802	0.376	0.4111	0.3039	0.3218	0.3559
ENSMUSG00000026121	20353	Sema4c	protein_coding	sema domain, immunoglobulin domain (Ig), transmembrane domain (TM) and short cytoplasmic domain, (semaphorin) 4C	chr1	0	0	9711	4593	167	550	405	486	340	997	583	732	193	675	296	552	211	609	203	516	12.4099	15.1359	12.7842	14.8379	15.2597	19.377	14.9689	18.2322	14.8459	13.7545	15.3682	13.6722	15.332	14.3732	16.3311	12.9095	0.8199	0.8616	0.7875	0.821	1.0793	1.124	1.0667	1.265
ENSMUSG00000087589		D430040D24Rik	processed_transcript		chr1	1	0	7913	2830	9	43	25	35	21	100	38	87	13	73	13	66	4	48	7	57	0.6557	1.1602	0.7737	1.0476	0.924	1.9055	0.9566	2.1245	0.9804	1.4584	0.6617	1.6027	0.285	1.1107	0.5521	1.3981	0.5652	0.7385	0.4849	0.4503	0.6722	0.4129	0.2566	0.3949
ENSMUSG00000046337	381337	Fam178b	protein_coding	family with sequence similarity 178, member B	chr1	0	0	120492	3190	95	545	251	524	182	697	278	546	73	344	90	360	68	298	51	307	3.6927	7.8452	4.1444	8.3682	4.2727	7.0858	3.7336	7.1136	2.9372	3.6666	2.4442	4.6641	2.5846	3.6789	2.1461	4.0176	0.4707	0.4953	0.603	0.5249	0.8011	0.524	0.7025	0.5342
ENSMUSG00000089906		Gm6428	processed_pseudogene		chr1	0	1	345	345	0	1	0	0	0	0	0	0	0	0	0	1	0	0	0	0	0	0.0321	0	0	0	0	0	0	0	0	0	0.0289	0	0	0	0	0	0	0	0	0	0	0	0
ENSMUSG00000077939		Gm24133	miRNA		chr1	1	0	75	75	0	0	0	0	0	0	0	0	0	0	0	0	0	0	0	0	0	0	0	0	0	0	0	0	0	0	0	0	0	0	0	0	0	0	0	0	0	0	0	0
ENSMUSG00000061518	12859	Cox5b	protein_coding	cytochrome c oxidase subunit Vb	chr1	0	0	2198	1552	484	1441	1061	1300	814	1879	1335	1401	628	2129	1004	1857	672	1929	646	1786	23.7666	26.2046	22.1311	26.227	24.1413	24.1317	22.6502	23.0588	31.9212	28.6673	34.4456	30.3936	32.2667	30.0841	34.3416	29.5264	0.907	0.8438	1.0004	0.9823	1.1135	1.1333	1.0726	1.1631
ENSMUSG00000037351	226977	Actr1b	protein_coding	ARP1 actin-related protein 1B, centractin beta	chr1	0	0	16309	4274	2198	6939	5380	6331	3781	10534	6618	8150	1840	8703	2805	7373	1988	7957	1822	7632	53.0038	61.9681	55.1096	62.7242	55.0681	66.4373	55.141	65.8739	45.9299	57.5491	47.2596	59.2613	46.877	60.9413	47.5657	61.962	0.8553	0.8786	0.8289	0.8371	0.7981	0.7975	0.7692	0.7677
ENSMUSG00000102416	71166	4933424G06Rik	protein_coding	RIKEN cDNA 4933424G06 gene	chr1	0	0	47805	1744	3	3	8	4	8	2	12	1	2	4	7	7	2	8	4	4	0.0885	0.0328	0.1002	0.0485	0.1425	0.0154	0.1223	0.0099	0.0611	0.0324	0.1443	0.0688	0.0577	0.0749	0.1277	0.0397	2.7003	2.0678	9.2371	12.3701	1.8875	2.0962	0.7697	3.2156
ENSMUSG00000104237		Gm33533	lincRNA		chr1	1	0	5745	1633	0	0	0	0	0	0	0	0	0	10	1	1	0	5	2	6	0	0	0	0	0	0	0	0	0	0.8178	0.2084	0.0994	0	0.4736	0.6457	0.6024	0	0	0	0	0	2.0962	0	1.0719
ENSMUSG00000026117	22637	Zap70	protein_coding	zeta-chain (TCR) associated protein kinase	chr1	0	0	21021	2992	7	10	14	20	6	43	14	23	4	28	9	21	7	29	8	16	2.717	1.4374	2.3082	3.1893	1.4065	4.3651	1.8775	2.9922	1.6071	2.9801	2.4407	2.7168	2.6567	3.5749	3.3616	2.0908	1.8902	0.7237	0.3222	0.6275	0.5393	0.8984	0.7432	1.6078
ENSMUSG00000097291		Gm18828	transcribed_processed_pseudogene		chr1	0	1	1012	1012	0	0	0	0	1	0	1	0	0	1	0	2	0	0	0	1	0	0	0	0	0.4931	0	0.2821	0	0	0.2239	0	0.5443	0	0	0	0.2749	0	0	0	0	0	0	0	0
ENSMUSG00000026116	56030	Tmem131	protein_coding	transmembrane protein 131	chr1	0	0	151476	9413	1337	1032	3317	962	2181	1466	3858	1133	976	1483	1454	1200	1035	1153	826	1125	21.1976	6.0594	22.3392	6.2663	20.8846	6.079	21.1342	6.0209	16.0178	6.4474	16.1064	6.3414	16.0458	5.8059	14.1776	6.005	3.4983	3.5649	3.4355	3.5101	2.4844	2.5399	2.7637	2.3609
ENSMUSG00000103016		Gm37506	TEC		chr1	0	0	143	143	0	0	0	0	0	0	0	2	0	0	0	2	0	1	0	1	0	0	0	0	0	0	0	0.3172	0	0	0	0.3154	0	0.1503	0	0.1593	0	0	0	0	0	0	0	0
ENSMUSG00000102930		Gm38115	sense_intronic		chr1	1	0	2939	2413	0	9	0	9	0	16	0	10	0	13	0	17	0	8	0	11	0	0.5332	0	0.5916	0	0.6695	0	0.5362	0	0.5703	0	0.9065	0	0.4065	0	0.5925	0	0	0	0	0	0	0	0
ENSMUSG00000103159		F830112A20Rik	TEC		chr1	0	0	3552	3552	0	15	0	23	0	33	2	29	1	33	1	25	2	31	1	17	0	2.2008	0	3.7437	0	3.4194	0.2738	3.8509	0.4101	3.585	0.2768	3.3012	0.7748	3.9006	0.4289	2.2675	0	0	0	0.0711	0.1144	0.0838	0.1986	0.1892
ENSMUSG00000080054		Rpl12-ps1	processed_pseudogene		chr1	0	1	498	498	0	0	0	0	0	0	0	0	0	0	0	0	0	0	0	0	0	0	0	0	0	0	0	0	0	0	0	0	0	0	0	0	0	0	0	0	0	0	0	0
ENSMUSG00000095944		n-R5s210	rRNA		chr1	1	0	119	119	0	5	0	2	2	3	3	1	0	1	0	2	0	4	2	3	0	0.063	0	0.028	0.0411	0.0267	0.0353	0.0114	0	0.0093	0	0.0227	0	0.0432	0.0737	0.0344	0	0	1.5395	3.0925	0	0	0	2.1437
ENSMUSG00000050122	70853	Vwa3b	protein_coding	von Willebrand factor A domain containing 3B	chr1	0	0	161018	5386	4	15	18	12	13	32	21	23	8	32	11	22	9	17	11	20	0.8043	1.1169	1.5373	0.9913	1.5787	1.6828	1.4589	1.55	1.665	1.7643	1.5453	1.4744	1.7695	1.0856	2.3944	1.3538	0.7201	1.5509	0.9381	0.9412	0.9437	1.0481	1.63	1.7686
ENSMUSG00000103603		Gm37020	antisense_RNA		chr1	1	0	992	992	0	0	0	0	0	0	0	0	0	2	0	0	0	0	0	1	0	0	0	0	0	0	0	0	0	0.4996	0	0	0	0	0	0.3067	0	0	0	0	0	0	0	0
ENSMUSG00000026114	12790	Cnga3	protein_coding	cyclic nucleotide gated channel alpha 3	chr1	0	0	48951	3957	2	6	3	8	2	6	5	4	5	13	7	10	6	10	4	7	0.9919	1.102	0.632	1.6301	0.5991	0.7783	0.8568	0.6649	2.5669	1.768	2.4256	1.6531	2.9098	1.5752	2.1477	1.1688	0.9001	0.3877	0.7698	1.2886	1.4519	1.4673	1.8473	1.8375
ENSMUSG00000102231		1700074A21Rik	TEC		chr1	0	0	346	346	0	1	0	0	0	1	0	0	0	0	0	0	0	0	0	0	0	0.0029	0	0	0	0.0021	0	0	0	0	0	0	0	0	0	0	0	0	0	0	0	0	0	0
ENSMUSG00000026113	269180	Inpp4a	protein_coding	inositol polyphosphate-4-phosphatase, type I	chr1	0	0	110872	10387	1280	4689	3100	4285	2192	6589	3805	5145	1147	5030	1692	4093	1170	4205	1141	3849	46.5262	63.1189	47.8647	63.9914	48.1218	62.6392	47.7871	62.6829	43.1568	50.1355	42.9701	49.588	41.585	48.5441	44.8993	47.1024	0.7371	0.748	0.7682	0.7624	0.8608	0.8665	0.8566	0.9532
ENSMUSG00000086064		4930439A04Rik	antisense_RNA		chr1	1	0	4506	861	0	0	0	0	0	0	0	0	0	0	0	0	0	0	0	0	0	0	0	0	0	0	0	0	0	0	0	0	0	0	0	0	0	0	0	0	0	0	0	0
ENSMUSG00000102879		Gm37135	TEC		chr1	0	0	534	534	0	0	0	0	0	0	0	0	0	0	0	0	0	0	0	0	0	0	0	0	0	0	0	0	0	0	0	0	0	0	0	0	0	0	0	0	0	0	0	0
ENSMUSG00000026112	76178	Coa5	protein_coding	cytochrome C oxidase assembly factor 5	chr1	0	0	13020	5220	127	2367	240	2089	208	3187	353	2433	117	2856	168	2315	162	2435	119	2252	5.4178	37.3943	4.349	36.6132	5.3591	35.558	5.2031	34.7884	5.1665	33.409	5.0073	32.9166	6.7576	32.9912	5.4958	32.3438	0.1449	0.1188	0.1507	0.1496	0.1546	0.1521	0.2048	0.1699
ENSMUSG00000026111	67387	Unc50	protein_coding	unc-50 homolog (C. elegans)	chr1	0	0	8986	1579	408	1055	958	919	721	1354	1277	1100	483	1451	657	1121	495	1178	445	1184	25.0847	24.0211	25.0196	23.2139	26.7731	21.7725	27.1274	22.6683	30.7393	24.4628	28.2223	22.9722	29.759	23.0026	29.6193	24.508	1.0443	1.0778	1.2297	1.1967	1.2566	1.2285	1.2937	1.2086
ENSMUSG00000026110	269181	Mgat4a	protein_coding	mannoside acetylglucosaminyltransferase 4, isoenzyme A	chr1	0	0	101677	12881	261	1743	615	1555	417	2461	752	1899	147	1751	217	1399	167	1476	150	1338	27.0931	67.0049	27.118	66.318	26.1437	66.8141	26.9714	66.0722	15.7955	49.8418	15.7382	48.4042	16.9511	48.6616	16.8568	46.7607	0.4043	0.4089	0.3913	0.4082	0.3169	0.3251	0.3483	0.3605
ENSMUSG00000103948	77633	4930594C11Rik	TEC	G1 to S phase transition pseudogene	chr1	0	0	2755	2755	0	10	1	8	0	10	0	10	0	5	0	7	0	2	0	9	0	0.1727	0.0198	0.1532	0	0.1219	0	0.1563	0	0.0639	0	0.1088	0	0.0296	0	0.1413	0	0.1292	0	0	0	0	0	0
ENSMUSG00000087233		Gm43213	processed_pseudogene		chr1	0	1	1790	1790	0	3	3	5	0	9	0	1	1	6	0	2	0	2	0	3	0	0.3389	0.3887	0.6266	0	0.718	0	0.1022	0.3157	0.5019	0	0.2033	0	0.1938	0	0.3081	0	0.6203	0	0	0.6292	0	0	0
ENSMUSG00000026090	72097	2010300C02Rik	protein_coding	RIKEN cDNA 2010300C02 gene	chr1	0	0	108409	5075	25	65	54	60	46	97	62	85	176	686	275	542	204	594	165	529	0.7126	0.6861	0.6538	0.7026	0.7919	0.7231	0.6106	0.8121	5.1928	5.3618	5.4765	5.1492	5.6858	5.3773	5.0915	5.0764	1.0386	0.9305	1.0951	0.7519	0.9685	1.0636	1.0574	1.003
ENSMUSG00000089767		4930556I23Rik	antisense_RNA		chr1	1	0	1114	560	1	0	0	1	0	1	0	0	0	0	0	0	0	0	0	0	0.1797	0	0	0.0738	0	0.047	0	0	0	0	0	0	0	0	0	0	0	0	0	0	0	0	0	0
ENSMUSG00000104365		4930470B04Rik	TEC		chr1	0	0	1926	1926	0	0	0	0	0	0	0	0	0	1	0	0	0	0	0	0	0	0	0	0	0	0	0	0	0	0.3308	0	0	0	0	0	0	0	0	0	0	0	0	0	0
ENSMUSG00000102650		Gm19863	TEC		chr1	0	0	2218	2218	0	0	0	0	0	0	0	0	0	4	0	1	0	5	0	3	0	0	0	0	0	0	0	0	0	0.2979	0	0.0905	0	0.4313	0	0.2743	0	0	0	0	0	0	0	0
ENSMUSG00000060771	211484	Tsga10	protein_coding	testis specific 10	chr1	0	0	111654	10662	102	467	160	370	103	554	216	457	39	383	51	345	34	352	29	340	18.1631	30.7963	12.1025	27.0691	11.0775	25.8011	13.2896	27.2761	7.1887	18.7016	6.3451	20.4765	5.9201	19.9074	5.5905	20.3833	0.5898	0.4471	0.4293	0.4872	0.3844	0.3099	0.2974	0.2743
ENSMUSG00000097268		Gm26805	antisense_RNA		chr1	1	0	6090	3089	0	0	1	1	0	1	2	3	2	29	6	15	3	18	5	10	0	0	0.0658	0.0636	0	0.0405	0.107	0.1557	0.3205	1.2311	0.649	0.774	0.4541	0.885	0.838	0.5212	0	1.0339	0	0.6872	0.2603	0.8385	0.5131	1.6078
ENSMUSG00000037216	623661	Lipt1	protein_coding	lipoyltransferase 1	chr1	0	0	4491	2051	26	51	86	35	52	64	80	46	21	82	31	71	20	55	19	65	1.2786	0.9288	1.7965	0.7071	1.5445	0.8231	1.3593	0.7582	1.069	1.1058	1.0651	1.1638	0.9617	0.859	1.0115	1.0762	1.3766	2.5405	1.8763	1.7928	0.9667	0.9152	1.1196	0.9399
ENSMUSG00000026088	69028	Mitd1	protein_coding	MIT, microtubule interacting and transport, domain containing 1	chr1	0	0	15611	2770	71	183	183	189	106	285	202	218	52	196	61	177	43	175	48	156	3.8933	3.7162	4.2626	4.258	3.5106	4.0874	3.8272	4.0068	2.9516	2.9472	2.3371	3.2351	2.3057	3.0478	2.8495	2.88	1.0476	1.0011	0.8589	0.9552	1.0015	0.7224	0.7565	0.9894
ENSMUSG00000026087	107734	Mrpl30	protein_coding	mitochondrial ribosomal protein L30	chr1	0	0	8059	3226	227	743	591	685	401	902	647	762	243	1083	381	979	286	1103	210	896	4.5966	5.5717	5.0835	5.6988	4.9042	4.777	4.5267	5.1718	5.0935	6.0135	5.3903	6.6075	5.6629	7.0936	4.6036	6.1083	0.825	0.892	1.0266	0.8753	0.847	0.8158	0.7983	0.7537
ENSMUSG00000061584	332427	Lyg2	protein_coding	lysozyme G-like 2	chr1	0	0	10571	2564	0	2	2	0	0	0	1	0	0	1	0	1	0	1	0	2	0	0.4369	0.5012	0	0	0	0.2038	0	0	0.1618	0	0.1966	0	0.1874	0	0.3972	0	0	0	0	0	0	0	0
ENSMUSG00000087374		Gm15457	antisense_RNA		chr1	1	0	20541	3990	0	0	0	0	0	0	0	0	0	0	0	0	0	0	0	0	0	0	0	0	0	0	0	0	0	0	0	0	0	0	0	0	0	0	0	0	0	0	0	0
ENSMUSG00000026085	69541	Lyg1	protein_coding	lysozyme G-like 1	chr1	0	0	11024	888	0	0	0	0	0	0	0	0	0	0	0	0	0	1	0	1	0	0	0	0	0	0	0	0	0	0	0	0	0	0.0117	0	0.0124	0	0	0	0	0	0	0	0
ENSMUSG00000089141		Gm23409	misc_RNA		chr1	0	0	237	237	0	0	0	0	0	0	0	0	0	0	0	0	0	0	0	0	0	0	0	0	0	0	0	0	0	0	0	0	0	0	0	0	0	0	0	0	0	0	0	0
ENSMUSG00000058407	98258	Txndc9	protein_coding	thioredoxin domain containing 9	chr1	0	0	12705	9102	149	526	291	428	234	724	383	535	115	740	186	593	133	614	123	608	96.388	126.013	79.9642	113.753	91.4253	122.494	85.6059	116.002	77.0075	131.268	84.0674	127.861	84.1302	126.15	86.1406	132.418	0.7649	0.703	0.7464	0.738	0.5866	0.6575	0.6669	0.6505
ENSMUSG00000026083	226982	Eif5b	protein_coding	eukaryotic translation initiation factor 5B	chr1	0	0	57570	9753	453	1505	1132	1395	779	1692	1402	1295	526	2108	749	1670	493	1792	455	1632	202.201	248.779	214.634	255.825	210.009	197.527	216.223	193.746	243.036	258.016	233.585	248.456	215.177	254.043	219.869	245.252	0.8128	0.839	1.0632	1.116	0.9419	0.9401	0.847	0.8965
ENSMUSG00000026082	56210	Rev1	protein_coding	REV1, DNA directed polymerase	chr1	0	0	77016	6168	46	339	131	290	108	510	134	407	97	759	148	650	94	666	88	649	2.4688	6.738	2.9866	6.3947	3.5009	7.1589	2.4849	7.3216	5.389	11.1704	5.5498	11.6278	4.9332	11.3526	5.1131	11.727	0.3664	0.467	0.489	0.3394	0.4824	0.4773	0.4345	0.436
ENSMUSG00000103804		Gm37062	sense_intronic		chr1	1	0	1011	701	0	8	0	2	0	10	0	2	0	12	0	3	0	11	1	7	0	0.7586	0	0.2104	0	0.6696	0	0.1716	0	0.8425	0	0.256	0	0.8945	0.2772	0.6034	0	0	0	0	0	0	0	0.4594
ENSMUSG00000102716	329123	Gm5099	lincRNA	predicted gene 5099	chr1	1	0	27810	1848	0	0	0	0	0	0	1	0	0	0	0	0	0	0	0	1	0	0	0	0	0	0	0.1237	0	0	0	0	0	0	0	0	0.1205	0	0	0	0	0	0	0	0
ENSMUSG00000037138	16764	Aff3	protein_coding	AF4/FMR2 family, member 3	chr1	0	0	487630	6654	803	1735	1883	1493	1240	2422	2259	1816	498	1684	722	1340	526	1373	431	1275	75.6176	60.5061	75.3223	57.7631	70.525	59.6515	73.5008	57.3192	48.5439	43.485	47.5032	42.0591	48.4347	41.064	43.9391	40.4227	1.2498	1.304	1.1823	1.2823	1.1163	1.1294	1.1795	1.087
ENSMUSG00000085391		Gm16150	antisense_RNA		chr1	1	0	11247	912	0	1	0	0	0	2	0	2	0	0	0	0	0	0	0	0	0	0.1265	0	0	0	0.1787	0	0.229	0	0	0	0	0	0	0	0	0	0	0	0	0	0	0	0
ENSMUSG00000085280		Gm16151	antisense_RNA		chr1	1	0	4029	639	0	1	0	0	0	0	0	0	0	0	0	0	0	0	0	0	0	0.0106	0	0	0	0	0	0	0	0	0	0	0	0	0	0	0	0	0	0	0	0	0	0
ENSMUSG00000087131		Gm16152	antisense_RNA		chr1	1	0	9026	1853	5	21	4	18	7	23	8	31	0	5	1	1	0	1	1	2	0.612	0.9519	0.208	0.9052	0.5175	0.7363	0.3383	1.2718	0	0.1678	0.0855	0.0408	0	0.0389	0.1325	0.0824	0.6429	0.2298	0.7028	0.266	0	2.0962	0	1.6078
ENSMUSG00000102984		Gm34727	processed_pseudogene		chr1	0	1	529	529	0	0	0	0	0	0	0	0	0	0	0	0	0	0	0	0	0	0	0	0	0	0	0	0	0	0	0	0	0	0	0	0	0	0	0	0	0	0	0	0
ENSMUSG00000102541		Gm38135	processed_pseudogene		chr1	0	1	502	502	0	0	0	0	0	0	0	0	0	0	0	0	0	0	0	0	0	0	0	0	0	0	0	0	0	0	0	0	0	0	0	0	0	0	0	0	0	0	0	0
ENSMUSG00000103531		2610300A13Rik	TEC		chr1	0	0	503	503	0	0	0	0	0	0	0	0	0	0	0	0	0	0	0	0	0	0	0	0	0	0	0	0	0	0	0	0	0	0	0	0	0	0	0	0	0	0	0	0
ENSMUSG00000048814	381338	Lonrf2	protein_coding	LON peptidase N-terminal domain and ring finger 2	chr1	0	0	43067	7506	979	2407	2381	2226	1725	3535	2925	2880	1907	5744	2752	4541	1929	4888	1746	4536	165.735	150.903	171.22	154.824	176.374	156.516	171.09	163.418	334.179	266.646	325.505	256.23	319.32	262.812	319.993	258.53	1.0983	1.1059	1.1269	1.0469	1.2533	1.2704	1.215	1.2377
ENSMUSG00000026080	98388	Chst10	protein_coding	carbohydrate sulfotransferase 10	chr1	0	0	34295	11964	48	252	120	222	97	343	149	273	351	2437	544	2041	419	2054	375	1924	6.9188	13.4519	7.3475	13.147	8.4446	12.9308	7.4207	13.1896	52.3717	96.3245	54.7859	98.0578	59.0567	94.0318	58.5179	93.3692	0.5143	0.5589	0.6531	0.5626	0.5437	0.5587	0.6281	0.6267
ENSMUSG00000103647		Gm37707	antisense_RNA		chr1	1	0	3319	325	0	0	0	0	0	0	0	0	0	0	0	0	0	0	0	0	0	0	0	0	0	0	0	0	0	0	0	0	0	0	0	0	0	0	0	0	0	0	0	0
ENSMUSG00000102447		Gm6621	processed_pseudogene		chr1	0	1	772	772	2	0	0	1	0	2	1	2	0	1	0	1	0	1	0	1	0.0746	0	0	0.0153	0	0.0195	0.0129	0.025	0	0.0102	0	0.0124	0	0.0118	0	0.0126	0	0	0	0.5154	0	0	0	0
ENSMUSG00000067604	433292	Nms	protein_coding	neuromedin S	chr1	0	0	11128	1001	3	15	5	13	8	34	16	19	40	117	73	101	39	110	33	105	1.6134	2.9874	1.1422	2.8723	2.5984	4.7822	2.973	3.4248	22.2672	17.2537	27.4289	18.1041	20.5086	18.7881	19.2127	19.011	0.5401	0.3977	0.5434	0.8681	1.2906	1.5151	1.0916	1.0106
ENSMUSG00000026078	68833	Pdcl3	protein_coding	phosducin-like 3	chr1	0	0	11631	4219	258	1152	586	1012	445	1704	901	1298	158	1147	265	907	165	983	181	957	73.5071	121.55	70.9206	118.46	76.5743	126.975	88.6956	123.954	46.5977	89.6112	52.7513	86.1319	45.9681	88.9499	55.8282	91.797	0.6047	0.5987	0.6031	0.7156	0.52	0.6124	0.5168	0.6082
ENSMUSG00000103046		Gm37309	TEC		chr1	0	0	1639	1639	1	20	0	26	0	46	0	43	0	54	0	50	0	59	0	46	0.0942	0.6975	0	1.0059	0	1.1329	0	1.3572	0	1.3944	0	1.5694	0	1.7646	0	1.4584	0.135	0	0	0	0	0	0	0
ENSMUSG00000104188		Gm37821	lincRNA		chr1	1	0	8990	1843	0	0	0	0	0	0	0	0	0	3	0	0	0	0	0	0	0	0	0	0	0	0	0	0	0	0.6885	0	0	0	0	0	0	0	0	0	0	0	0	0	0
ENSMUSG00000103182		Gm37091	TEC		chr1	0	0	2087	2087	0	0	0	0	0	0	0	0	0	0	0	0	0	0	0	0	0	0	0	0	0	0	0	0	0	0	0	0	0	0	0	0	0	0	0	0	0	0	0	0
ENSMUSG00000098833	102466631	Mir6349	miRNA	microRNA 6349	chr1	1	0	97	97	0	0	0	0	0	0	0	0	0	0	0	0	0	0	0	0	0	0	0	0	0	0	0	0	0	0	0	0	0	0	0	0	0	0	0	0	0	0	0	0
ENSMUSG00000026077	18143	Npas2	protein_coding	neuronal PAS domain protein 2	chr1	0	0	169506	4791	15	87	61	84	51	150	98	113	59	397	90	285	71	343	64	333	0.3872	0.8318	0.6689	0.891	0.7952	1.0128	0.8741	0.9778	1.5767	2.8104	1.6233	2.4524	1.7923	2.8123	1.7887	2.8943	0.4656	0.7508	0.7852	0.894	0.561	0.662	0.6373	0.618
ENSMUSG00000092553		Gm20428	processed_pseudogene		chr1	0	1	283	283	0	0	1	0	1	2	0	1	0	1	0	1	1	0	1	0	0	0	0.1138	0	0.1618	0.1401	0	0.0898	0	0.0734	0	0.0893	0.2619	0	0.2899	0	0	0	1.1546	0	0	0	0	0
ENSMUSG00000092563		Gm3617	processed_pseudogene		chr1	0	1	555	555	0	1	0	1	0	6	0	1	0	1	0	1	0	0	0	3	0	0.0211	0	0.0235	0	0.0896	0	0.0191	0	0.0157	0	0.019	0	0	0	0.0577	0	0	0	0	0	0	0	0
ENSMUSG00000073702	114641	Rpl31	protein_coding	ribosomal protein L31	chr1	0	0	4070	1662	4	180	8	164	8	284	5	254	3	205	4	153	2	185	2	178	1.4962	24.9338	1.2711	25.2029	1.8073	27.7832	0.6462	31.8445	1.1616	21.0265	1.0454	19.0749	0.7315	21.9775	0.8099	22.4157	0.06	0.0504	0.065	0.0203	0.0552	0.0548	0.0333	0.0361
ENSMUSG00000003134	54610	Tbc1d8	protein_coding	TBC1 domain family, member 8	chr1	0	0	107264	5239	173	406	403	407	265	598	475	468	74	375	153	334	115	331	103	331	9.6005	8.3439	9.4999	9.2796	8.882	8.6794	9.1078	8.7051	4.2509	5.7065	5.9322	6.1779	6.2404	5.8339	6.188	6.1842	1.1506	1.0237	1.0233	1.0463	0.7449	0.9602	1.0697	1.0006
ENSMUSG00000102607		Gm37265	TEC		chr1	0	0	885	885	0	1	0	1	0	2	0	2	0	3	0	0	0	3	0	0	0	0.1237	0	0.1372	0	0.1747	0	0.2239	0	0.2747	0	0	0	0.3182	0	0	0	0	0	0	0	0	0	0
ENSMUSG00000065629		Gm24826	snoRNA		chr1	1	0	215	215	0	0	0	0	0	0	0	0	0	0	0	0	0	0	0	0	0	0	0	0	0	0	0	0	0	0	0	0	0	0	0	0	0	0	0	0	0	0	0	0
ENSMUSG00000104827		Gm24826	snoRNA		chr1	1	0	216	216	0	0	0	0	0	0	0	0	0	0	0	0	0	0	0	0	0	0	0	0	0	0	0	0	0	0	0	0	0	0	0	0	0	0	0	0	0	0	0	0
ENSMUSG00000003135	52846	Cnot11	protein_coding	CCR4-NOT transcription complex, subunit 11	chr1	0	0	11898	3508	278	514	691	475	520	792	851	607	246	725	423	603	233	573	226	510	10.4804	7.1761	11.0657	7.3572	11.84	7.8091	11.0849	7.6701	9.5999	7.4948	11.1417	7.577	8.5892	6.8607	9.2238	6.4731	1.4605	1.5041	1.5162	1.4452	1.2809	1.4705	1.2519	1.4249
ENSMUSG00000085894		Gm15832	processed_transcript		chr1	1	0	4433	1832	0	38	1	22	0	53	1	36	0	105	1	57	2	63	2	54	0	0.4367	0.0132	0.2805	0	0.4302	0.0107	0.3745	0	0.8935	0.0217	0.5896	0.0607	0.6209	0.0672	0.5642	0	0.047	0	0.0286	0	0.0368	0.0977	0.1191
ENSMUSG00000077704	100217461	Snord89	snoRNA	small nucleolar RNA, C/D box 89	chr1	1	0	110	110	34	140	81	96	53	172	135	125	80	35	129	39	111	39	83	32	2.1942	3.3459	2.2204	2.5453	2.0658	2.9031	3.0102	2.7038	5.3441	0.6194	5.8164	0.8389	7.0045	0.7993	5.7987	0.6953	0.6558	0.8724	0.7116	1.1133	8.6284	6.9335	8.7627	8.3404
ENSMUSG00000048234	67702	Rnf149	protein_coding	ring finger protein 149	chr1	0	0	26110	2838	199	344	488	315	397	516	659	432	156	909	252	830	209	787	172	757	7.9003	5.0576	8.2296	5.1379	9.5191	5.3577	9.0395	5.7485	6.4108	9.8957	6.9899	10.9829	8.1134	9.9231	7.3924	10.118	1.5621	1.6017	1.7767	1.5725	0.6478	0.6364	0.8176	0.7306
ENSMUSG00000064936		Gm23722	snoRNA		chr1	1	0	130	130	0	0	0	1	0	1	0	2	0	0	0	2	0	3	0	1	0	0	0	0.0229	0	0.0146	0	0.0373	0	0	0	0.0371	0	0.0531	0	0.0188	0	0	0	0	0	0	0	0
ENSMUSG00000102471		Gm5100	processed_pseudogene		chr1	0	1	589	589	0	0	0	0	1	10	2	6	2	3	0	2	0	1	0	4	0	0	0	0	0.0145	0.0629	0.0166	0.0483	0.0498	0.0198	0	0.016	0	0.0076	0	0.0324	0	0	0.2309	0.3436	2.5166	0	0	0
ENSMUSG00000050967	263764	Creg2	protein_coding	cellular repressor of E1A-stimulated genes 2	chr1	0	0	33069	6091	131	567	290	506	151	644	308	511	411	2594	622	2109	442	2205	413	2044	132.894	213.014	124.968	210.895	92.5175	170.867	107.957	173.752	431.592	721.594	440.861	713.111	438.449	710.435	453.575	698.106	0.6239	0.5926	0.5415	0.6213	0.5981	0.6182	0.6172	0.6497
ENSMUSG00000097083		D930019O06Rik	antisense_RNA		chr1	1	0	7215	3663	3	20	7	18	9	34	11	24	5	36	10	43	6	47	7	39	3.9775	9.8199	3.9423	9.8049	7.2068	11.7897	5.039	10.6653	6.8621	13.0881	9.2633	19.0021	7.7786	19.7909	10.0473	17.4084	0.405	0.4021	0.6113	0.4725	0.5243	0.4875	0.393	0.5772
ENSMUSG00000057173	619289	Rfx8	protein_coding	regulatory factor X 8	chr1	0	0	55697	2139	2	9	11	11	4	10	7	5	4	5	4	5	2	7	1	6	1.6532	2.755	3.8623	3.7357	1.9969	2.1619	1.9992	1.3853	3.4226	1.1333	2.3101	1.3776	1.6165	1.8377	0.8949	1.6697	0.6001	1.0339	0.9237	1.4432	3.0199	1.677	0.8797	0.5359
ENSMUSG00000091937	100042065	Gm3646	protein_coding	predicted gene 3646	chr1	0	0	1185	352	0	0	0	0	0	1	0	1	0	0	0	0	0	0	0	0	0	0	0	0	0	0.0727	0	0.0931	0	0	0	0	0	0	0	0	0	0	0	0	0	0	0	0
ENSMUSG00000101634	73426	1700066B17Rik	lincRNA	RIKEN cDNA 1700066B17 gene	chr1	1	0	8160	1068	0	0	0	0	0	0	0	0	0	2	1	1	0	0	0	0	0	0	0	0	0	0	0	0	0	0.0811	0.1033	0.0493	0	0	0	0	0	0	0	0	0	2.0962	0	0
ENSMUSG00000026074	26921	Map4k4	protein_coding	mitogen-activated protein kinase kinase kinase kinase 4	chr1	0	0	125398	9579	646	3260	1509	2871	1173	4953	2067	3938	707	4480	977	3642	692	3904	617	3897	27.3058	51.0307	27.0942	49.8584	29.9457	54.7557	30.1877	55.7923	30.9342	51.9266	28.8532	51.3109	28.6017	52.41	28.2341	55.4574	0.5351	0.5434	0.5469	0.5411	0.5957	0.5623	0.5457	0.5091
ENSMUSG00000102985		4930456G14Rik	TEC		chr1	0	0	1330	1330	0	12	0	6	0	11	0	13	0	12	0	20	0	13	0	28	0	0.8895	0	0.4934	0	0.5759	0	0.8722	0	0.6586	0	1.3343	0	0.8264	0	1.8869	0	0	0	0	0	0	0	0
ENSMUSG00000026073	16178	Il1r2	protein_coding	interleukin 1 receptor, type II	chr1	0	0	51153	1908	3	25	19	13	14	21	27	20	7	18	9	9	1	11	4	11	0.1023	0.3157	0.2752	0.1821	0.2883	0.1873	0.3181	0.2286	0.2471	0.1683	0.2144	0.1023	0.0333	0.1191	0.1477	0.1263	0.324	1.5111	1.5395	1.3916	1.468	2.0962	0.2799	1.1693
ENSMUSG00000097899	100047133	Gm16894	antisense_RNA	predicted gene, 16894	chr1	1	0	9624	842	4	25	12	22	9	27	13	16	6	26	8	29	6	17	7	16	1.5662	3.625	1.9959	3.5391	2.1283	2.7649	1.7587	2.0998	2.4318	2.7915	2.1885	3.7847	2.2972	2.114	2.9672	2.1092	0.432	0.564	0.7698	0.8376	0.8711	0.5783	1.0866	1.4068
ENSMUSG00000102975		Gm37347	TEC		chr1	0	0	3071	3071	0	1	0	0	0	1	0	1	0	0	0	1	0	0	0	0	0	0.0028	0	0	0	0.0019	0	0.0025	0	0	0	0.0025	0	0	0	0	0	0	0	0	0	0	0	0
ENSMUSG00000026072	16177	Il1r1	protein_coding	interleukin 1 receptor, type I	chr1	0	0	92178	6363	40	201	95	167	100	438	159	337	15	120	20	92	18	114	18	129	2.1417	3.9855	2.1606	3.6736	3.2338	6.1335	2.9414	6.0478	0.8313	1.7618	0.7482	1.6418	0.9424	1.9386	1.0434	2.3254	0.5374	0.5882	0.5272	0.4864	0.4719	0.4557	0.4861	0.4487
ENSMUSG00000103560		Gm38070	TEC		chr1	0	0	6480	6480	0	2	0	4	1	8	0	6	0	2	0	2	0	1	1	0	0	0.0762	0	0.169	0.0621	0.2152	0	0.2068	0	0.0564	0	0.0686	0	0.0327	0.1113	0	0	0	0.2887	0	0	0	0	0
ENSMUSG00000070942	107527	Il1rl2	protein_coding	interleukin 1 receptor-like 2	chr1	0	0	42953	6812	5	24	8	21	8	55	19	33	2	21	5	14	2	20	2	25	1.6865	2.9979	1.1462	2.9102	1.6297	4.852	2.2143	3.7308	0.6983	1.9423	1.1783	1.574	0.6596	2.1425	0.7303	2.839	0.5626	0.3939	0.3359	0.5935	0.3595	0.7486	0.3079	0.2572
ENSMUSG00000103230		Gm17970	processed_pseudogene		chr1	0	1	685	685	0	2	0	0	0	2	1	1	0	0	1	1	0	0	0	0	0	0.2996	0	0	0	0.2116	0.1398	0.1356	0	0	0.2827	0.1348	0	0	0	0	0	0	0	1.0308	0	2.0962	0	0
ENSMUSG00000026069	17082	Il1rl1	protein_coding	interleukin 1 receptor-like 1	chr1	0	0	35846	6894	15	59	40	55	25	96	57	66	6	13	1	6	0	5	1	2	11.159	16.2547	12.6404	16.8105	11.2328	18.6786	14.6513	16.4572	4.6204	2.652	0.5198	1.4878	0	1.1814	0.8054	0.5009	0.6865	0.7519	0.6014	0.8903	1.7423	0.3494	0	1.6078
ENSMUSG00000026070	16182	Il18r1	protein_coding	interleukin 18 receptor 1	chr1	0	0	35303	4817	3	9	4	15	5	17	12	22	0	0	1	1	0	3	0	1	0.432	0.4799	0.2447	0.8874	0.4348	0.6402	0.597	1.0618	0	0	0.1006	0.048	0	0.1372	0	0.0485	0.9001	0.2757	0.6792	0.5623	0	2.0962	0	0
ENSMUSG00000026068	16174	Il18rap	protein_coding	interleukin 18 receptor accessory protein	chr1	0	0	36344	6752	4	15	7	13	6	25	12	11	0	1	1	2	1	5	0	6	0.1499	0.2081	0.1114	0.2001	0.1358	0.245	0.1553	0.1381	0	0.0103	0.0262	0.025	0.0366	0.0595	0	0.0757	0.7201	0.5567	0.5542	1.1246	0	1.0481	0.6158	0
ENSMUSG00000104441		Gm35801	antisense_RNA		chr1	1	0	8475	479	0	0	0	0	0	0	0	0	0	0	0	0	0	0	0	0	0	0	0	0	0	0	0	0	0	0	0	0	0	0	0	0	0	0	0	0	0	0	0	0
ENSMUSG00000026065	110895	Slc9a4	protein_coding	solute carrier family 9 (sodium/hydrogen exchanger), member 4	chr1	0	0	50645	4562	0	0	1	0	1	1	1	1	1	0	1	2	3	1	1	2	0	0	0.01	0	0.0142	0.0061	0.0081	0.0079	0.0243	0	0.0164	0.0157	0.0689	0.0075	0.0254	0.0158	0	0	2.3093	1.0308	0	1.0481	9.2364	1.6078
ENSMUSG00000102676		Gm37435	TEC		chr1	0	0	3947	3947	0	0	0	0	0	0	0	0	0	0	0	0	0	0	0	0	0	0	0	0	0	0	0	0	0	0	0	0	0	0	0	0	0	0	0	0	0	0	0	0
ENSMUSG00000026062	226999	Slc9a2	protein_coding	solute carrier family 9 (sodium/hydrogen exchanger), member 2	chr1	0	0	88700	6984	23	76	70	59	44	133	88	100	58	205	78	157	54	157	44	134	0.4776	0.5844	0.6174	0.5033	0.5518	0.7223	0.6313	0.696	1.2466	1.1672	1.1316	1.0866	1.0964	1.0354	0.9891	0.9368	0.8172	1.2267	0.764	0.9071	1.068	1.0414	1.0589	1.0559
ENSMUSG00000103679		Gm37623	antisense_RNA		chr1	1	0	6195	803	0	0	0	1	0	0	0	0	0	0	0	0	0	0	0	0	0	0	0	0.0637	0	0	0	0	0	0	0	0	0	0	0	0	0	0	0	0	0	0	0	0
ENSMUSG00000103270		Gm37915	antisense_RNA		chr1	1	0	13959	3261	0	0	1	0	0	1	0	1	0	0	0	1	0	0	0	0	0	0	0.1367	0	0	0.0842	0	0.1079	0	0	0	0.1073	0	0	0	0	0	0	0	0	0	0	0	0
ENSMUSG00000041945	211798	Mfsd9	protein_coding	major facilitator superfamily domain containing 9	chr1	0	0	18650	5125	91	230	187	231	110	358	239	299	41	145	52	157	39	147	39	171	20.8302	19.4971	18.1827	21.7243	15.2075	21.4325	18.9024	22.9403	9.7148	9.1014	8.3163	11.9784	8.7293	10.6869	9.6646	13.1782	1.0684	0.837	0.7096	0.824	1.0674	0.6943	0.8168	0.7334
ENSMUSG00000079588	381339	Tmem182	protein_coding	transmembrane protein 182	chr1	0	0	51287	2716	4	12	5	8	7	17	6	12	2	5	2	5	4	10	1	9	1.3526	1.5027	0.7182	1.1114	1.4296	1.5035	0.701	1.3601	0.7001	0.4636	0.4725	0.5635	1.3226	1.074	0.3661	1.0246	0.9001	0.6462	0.9509	0.5154	1.51	0.8385	1.2315	0.3573
ENSMUSG00000094136		Gm5973	processed_pseudogene		chr1	0	1	496	496	0	0	0	1	0	0	0	0	0	0	0	0	0	0	0	0	0	0	0	0.5557	0	0	0	0	0	0	0	0	0	0	0	0	0	0	0	0	0	0	0	0
ENSMUSG00000104072	74897	4930448I06Rik	lincRNA	RIKEN cDNA 4930448I06 gene	chr1	1	0	13666	546	0	0	0	0	0	0	0	0	0	0	0	0	0	0	0	0	0	0	0	0	0	0	0	0	0	0	0	0	0	0	0	0	0	0	0	0	0	0	0	0
ENSMUSG00000100185		Gm28634	lincRNA		chr1	1	0	2613	2613	0	0	0	0	0	0	0	1	0	0	0	0	0	0	0	0	0	0	0	0	0	0	0	0.06	0	0	0	0	0	0	0	0	0	0	0	0	0	0	0	0
ENSMUSG00000100832	102639765	Gm29260	lincRNA	predicted gene 29260	chr1	1	0	157753	3198	0	1	0	2	0	1	2	3	0	0	0	0	0	0	0	0	0	0.1621	0	0.3596	0	0.1145	0.3024	0.44	0	0	0	0	0	0	0	0	0	0	0	0.6872	0	0	0	0
ENSMUSG00000100178		Gm5267	processed_pseudogene		chr1	0	1	1045	1045	0	0	1	0	0	0	0	0	0	0	1	0	0	0	0	1	0	0	0.1422	0	0	0	0	0	0	0	0.2339	0	0	0	0	0.1127	0	0	0	0	0	0	0	0
ENSMUSG00000101877		Gm8176	processed_pseudogene		chr1	0	1	1099	1099	0	0	0	0	0	0	0	0	0	0	1	0	0	0	0	0	0	0	0	0	0	0	0	0	0	0	0.0477	0	0	0	0	0	0	0	0	0	0	0	0	0
ENSMUSG00000053640		Gm9915	lincRNA		chr1	1	0	1383	1383	0	0	0	0	1	0	0	1	0	0	0	0	0	1	0	0	0	0	0	0	0.0138	0	0	0.0077	0	0	0	0	0	0.0073	0	0	0	0	0	0	0	0	0	0
ENSMUSG00000101919		Gm29664	lincRNA		chr1	1	0	463	463	0	0	0	0	0	0	0	1	0	0	0	0	0	0	0	0	0	0	0	0	0	0	0	0.0532	0	0	0	0	0	0	0	0	0	0	0	0	0	0	0	0
ENSMUSG00000101299		Gm28175	lincRNA		chr1	1	0	42558	1734	0	0	0	0	0	0	0	1	0	12	0	7	1	8	1	7	0	0	0	0	0	0	0	0.0078	0	0.0765	0	0.0543	0.0227	0.0591	0.0252	0.0548	0	0	0	0	0	0	0.3848	0.4594
ENSMUSG00000100180		Gm28140	lincRNA		chr1	1	0	31348	1271	0	0	0	0	0	0	0	0	0	0	0	0	0	0	0	0	0	0	0	0	0	0	0	0	0	0	0	0	0	0	0	0	0	0	0	0	0	0	0	0
ENSMUSG00000103106		Gm37047	TEC		chr1	0	0	3851	533	0	0	0	0	0	0	0	0	0	0	0	0	0	0	0	0	0	0	0	0	0	0	0	0	0	0	0	0	0	0	0	0	0	0	0	0	0	0	0	0
ENSMUSG00000060424	66297	Pantr1	lincRNA	POU domain, class 3, transcription factor 3 adjacent noncoding transcript 1	chr1	1	0	104061	4458	1	5	1	5	0	2	0	1	68	360	96	286	70	307	49	291	0.1121	0.2075	0.0476	0.2302	0	0.0586	0	0.0376	7.8876	11.0619	7.516	10.682	7.6701	10.926	5.9443	10.9784	0.5401	0.2068	0	0	0.713	0.7036	0.702	0.5415
ENSMUSG00000104199		4930420N18Rik	TEC		chr1	0	0	676	676	0	0	0	0	0	0	0	0	0	0	0	0	0	0	0	0	0	0	0	0	0	0	0	0	0	0	0	0	0	0	0	0	0	0	0	0	0	0	0	0
ENSMUSG00000093436		Gm20646	sense_overlapping		chr1	1	0	49867	1712	1	1	0	1	0	0	0	1	11	63	24	35	20	47	10	41	0.0663	0.0245	0	0.0272	0	0	0	0.0222	0.7548	1.1452	1.1116	0.7733	1.2964	0.9895	0.7177	0.9151	2.7003	0	0	0	0.6591	1.4374	1.3101	0.7843
ENSMUSG00000045515	18993	Pou3f3	protein_coding	POU domain, class 3, transcription factor 3	chr1	0	0	7409	7409	0	29	6	36	2	14	5	9	401	2527	544	2077	388	2132	346	2026	0	0.3305	0.0784	0.4551	0.0372	0.1127	0.0532	0.0928	12.7721	21.3213	11.6949	21.3011	11.6738	20.8347	11.5255	20.9877	0	0.1723	0.3299	0.5727	0.599	0.549	0.5603	0.5492
ENSMUSG00000097063	66620	Pantr2	processed_transcript	POU domain, class 3, transcription factor 3 adjacent noncoding transcript 2	chr1	1	0	6394	1257	0	0	0	1	0	0	0	0	3	59	3	46	0	72	0	49	0	0	0	0.0379	0	0	0	0	0.2866	1.4931	0.1934	1.415	0	2.1104	0	1.5225	0	0	0	0	0.1919	0.1367	0	0
ENSMUSG00000099784	104940697	Dalir	lincRNA	DNMT1 associated long intergenic non-coding RNA	chr1	1	0	2170	2170	0	0	0	0	0	0	0	0	1	41	0	34	0	38	0	40	0	0	0	0	0	0	0	0	0.4138	4.494	0	4.5299	0	4.8242	0	5.3831	0	0	0	0	0.0921	0	0	0
ENSMUSG00000060679	69527	Mrps9	protein_coding	mitochondrial ribosomal protein S9	chr1	0	0	54451	5763	233	1096	493	892	389	1351	647	1073	217	918	301	835	225	878	222	820	27.0604	47.139	24.3215	42.5624	27.2861	41.0367	25.9627	41.769	26.0877	29.2355	24.4243	32.323	25.552	32.3858	27.9124	32.0626	0.5741	0.5714	0.6649	0.6216	0.8923	0.7556	0.789	0.8706
ENSMUSG00000077448		Gm23126	snoRNA		chr1	1	0	134	134	0	0	0	0	0	0	0	0	0	0	0	0	0	0	0	0	0	0	0	0	0	0	0	0	0	0	0	0	0	0	0	0	0	0	0	0	0	0	0	0
ENSMUSG00000041907	93690	Gpr45	protein_coding	G protein-coupled receptor 45	chr1	0	0	82585	7238	78	628	177	576	134	821	257	654	46	367	67	272	44	308	49	307	0.8284	2.4701	0.7985	2.5134	0.8596	2.2806	0.9431	2.3282	0.5057	1.0689	0.4972	0.9629	0.457	1.0389	0.5634	1.0978	0.3354	0.3177	0.3769	0.4051	0.4732	0.5163	0.4398	0.5132
ENSMUSG00000089088		Gm24001	miRNA		chr1	1	0	85	85	0	0	0	0	0	0	0	0	0	0	0	0	0	0	0	0	0	0	0	0	0	0	0	0	0	0	0	0	0	0	0	0	0	0	0	0	0	0	0	0
ENSMUSG00000070939	73122	Tgfbrap1	protein_coding	transforming growth factor, beta receptor associated protein 1	chr1	0	0	51438	10972	226	1001	587	929	381	1484	706	1152	256	1397	347	1120	282	1226	263	1134	30.1427	49.4424	33.2566	50.9064	30.6911	51.7663	32.5347	51.4994	35.3437	51.0928	32.3356	49.7897	36.7778	51.9334	37.9748	50.9206	0.6097	0.6533	0.5929	0.6317	0.6918	0.6494	0.7082	0.7458
ENSMUSG00000100269		Gm28782	antisense_RNA		chr1	1	0	868	414	0	0	0	0	0	0	0	0	0	6	1	3	0	3	0	3	0	0	0	0	0	0	0	0	0	0.3426	0.1455	0.2082	0	0.1984	0	0.2103	0	0	0	0	0	0.6987	0	0
ENSMUSG00000041878		8430432A02Rik	antisense_RNA		chr1	1	0	1248	1248	1	7	0	4	0	12	0	6	3	20	1	13	0	19	0	18	0.0775	0.2009	0	0.1274	0	0.2432	0	0.1558	0.2406	0.425	0.0541	0.3358	0	0.4676	0	0.4696	0.3858	0	0	0	0.5662	0.1612	0	0
ENSMUSG00000010290	98404	AI597479	protein_coding	expressed sequence AI597479	chr1	0	0	17238	3458	114	508	272	529	198	739	318	582	159	1205	259	999	193	1056	151	982	10.0896	16.6504	10.2259	19.2357	10.5839	17.1061	9.7244	17.265	14.5668	29.2446	16.0157	29.4701	16.7028	29.6835	14.4681	29.2609	0.606	0.5316	0.6187	0.5632	0.4981	0.5435	0.5627	0.4945
ENSMUSG00000008136	14200	Fhl2	protein_coding	four and a half LIM domains 2	chr1	0	0	73911	1897	82	162	197	127	166	299	276	222	92	262	117	201	88	246	72	205	14.8185	10.8417	15.1224	9.4292	18.118	14.1319	17.2332	13.4468	17.2098	12.9831	14.7725	12.1069	15.5502	14.1191	14.086	12.4724	1.3668	1.6038	1.2821	1.2816	1.3255	1.2202	1.1014	1.1294
ENSMUSG00000094497		Gm8210	processed_pseudogene		chr1	0	1	483	483	0	0	0	0	0	0	0	0	0	0	0	0	0	0	0	0	0	0	0	0	0	0	0	0	0	0	0	0	0	0	0	0	0	0	0	0	0	0	0	0
ENSMUSG00000099576		Gm29040	lincRNA		chr1	1	0	52770	1188	0	0	0	0	0	0	0	0	0	0	0	0	0	0	0	0	0	0	0	0	0	0	0	0	0	0	0	0	0	0	0	0	0	0	0	0	0	0	0	0
ENSMUSG00000099694		Gm29610	processed_pseudogene		chr1	0	1	453	453	0	1	0	1	0	3	1	1	0	5	0	0	0	1	0	1	0	0.0063	0	0.007	0	0.0134	0.0059	0.0057	0	0.0233	0	0	0	0.0054	0	0.0057	0	0	0	1.0308	0	0	0	0
ENSMUSG00000101923		Gm29041	processed_pseudogene		chr1	0	1	380	380	0	0	1	0	0	0	0	0	0	0	0	0	0	0	0	0	0	0	0.0312	0	0	0	0	0	0	0	0	0	0	0	0	0	0	0	0	0	0	0	0	0
ENSMUSG00000066877	17974	Nck2	protein_coding	non-catalytic region of tyrosine kinase adaptor protein 2	chr1	0	0	125937	4455	29	135	67	148	64	263	77	215	47	445	71	363	61	385	58	356	5.2478	9.0469	5.1501	11.0032	6.9947	12.4472	4.8143	13.0404	8.8038	22.0813	8.9766	21.8942	10.7937	22.1268	11.3624	21.6887	0.5801	0.4681	0.562	0.3692	0.3987	0.41	0.4878	0.5239
ENSMUSG00000103422		Gm37536	TEC		chr1	0	0	2491	2491	0	3	0	3	0	2	0	3	1	1	1	4	0	2	0	1	0	0.0426	0	0.0473	0	0.0201	0	0.0386	0.0397	0.0105	0.0268	0.0512	0	0.0244	0	0.0129	0	0	0	0	3.7749	0.524	0	0
ENSMUSG00000103945		Gm38228	TEC		chr1	0	0	1293	1293	0	8	0	13	0	16	0	10	0	17	0	12	0	3	0	20	0	0.83	0	1.4963	0	1.1723	0	0.939	0	1.3059	0	1.1205	0	0.2669	0	1.8863	0	0	0	0	0	0	0	0
ENSMUSG00000026051	78896	1500015O10Rik	protein_coding	RIKEN cDNA 1500015O10 gene	chr1	0	0	11977	902	265	384	609	388	510	676	888	598	199	357	283	331	235	345	170	321	7.9033	4.2412	7.7151	4.7542	9.1864	5.2729	9.1504	5.9778	6.1434	2.9196	5.8969	3.2903	6.8532	3.2679	5.4888	3.2231	1.8635	1.6228	1.7422	1.5307	2.1042	1.7922	2.0972	1.703
ENSMUSG00000100764		Gm29155	antisense_RNA		chr1	1	0	1935	458	0	5	0	7	0	8	0	1	0	5	0	4	0	7	0	2	0	0.0731	0	0.1136	0	0.0826	0	0.0132	0	0.0542	0	0.0527	0	0.0878	0	0.0266	0	0	0	0	0	0	0	0
ENSMUSG00000100635		Gm29157	lincRNA		chr1	1	0	612	612	0	5	0	2	0	6	0	9	0	4	0	4	0	2	0	2	0	0.1046	0	0.0464	0	0.0886	0	0.1704	0	0.0619	0	0.0753	0	0.0359	0	0.038	0	0	0	0	0	0	0	0
ENSMUSG00000100480		Gm29156	lincRNA		chr1	1	0	499	499	0	22	0	12	0	26	0	15	0	21	0	10	0	13	1	11	0	0.1496	0	0.0905	0	0.1248	0	0.0923	0	0.1057	0	0.0612	0	0.0758	0.0199	0.068	0	0	0	0	0	0	0	0.2923
ENSMUSG00000057363	67883	Uxs1	protein_coding	UDP-glucuronate decarboxylase 1	chr1	0	0	80835	5097	307	1338	705	1165	519	1769	854	1338	194	1095	266	901	205	876	180	864	73.1491	118.064	71.3552	114.046	74.6882	110.24	70.3067	106.857	47.8488	71.5443	44.2823	71.5555	47.7626	66.2915	46.4312	69.3094	0.6196	0.6257	0.6775	0.658	0.6688	0.6189	0.7205	0.6699
ENSMUSG00000090243		Gm16103	processed_pseudogene		chr1	0	1	1279	1279	0	0	0	0	5	1	2	1	1	1	1	0	1	2	1	0	0	0	0	0	0.8734	0.0756	0.1999	0.0969	0.2994	0.0793	0.2021	0	0.2828	0.1837	0.3131	0	0	0	11.5463	2.0617	3.7749	0	1.5394	0
ENSMUSG00000100701		Gm19587	processed_pseudogene		chr1	0	1	545	545	1	0	4	0	3	1	5	1	1	2	1	1	0	1	1	0	0.066	0	0.1122	0	0.1196	0.0173	0.1141	0.0221	0.0683	0.0362	0.0461	0.022	0	0.021	0.0715	0	0	0	6.9278	5.1542	1.8875	2.0962	0	0
ENSMUSG00000101395		Gm8241	processed_pseudogene		chr1	0	1	816	816	0	0	0	0	0	1	0	0	0	0	0	0	0	0	0	0	0	0	0	0	0	0.0095	0	0	0	0	0	0	0	0	0	0	0	0	0	0	0	0	0	0
ENSMUSG00000088848		Gm26352	snoRNA		chr1	1	0	125	125	0	0	0	0	0	0	0	0	0	0	0	0	0	0	0	0	0	0	0	0	0	0	0	0	0	0	0	0	0	0	0	0	0	0	0	0	0	0	0	0
ENSMUSG00000095757		Gm24180	miRNA		chr1	1	0	110	110	0	0	0	0	0	0	0	0	0	0	0	0	0	0	0	0	0	0	0	0	0	0	0	0	0	0	0	0	0	0	0	0	0	0	0	0	0	0	0	0
ENSMUSG00000041763	22019	Tpp2	protein_coding	tripeptidyl peptidase II	chr1	0	0	69354	10078	1548	1356	3733	1191	2491	1801	4577	1427	911	1438	1450	1168	942	1188	847	1167	628.151	203.772	643.453	198.558	610.493	191.138	641.715	194.086	382.657	160.008	411.092	157.973	373.773	153.106	372.086	159.43	3.0826	3.2406	3.194	3.3063	2.3915	2.6023	2.4413	2.3338
ENSMUSG00000047343	433294	Mettl21c	protein_coding	methyltransferase like 21C	chr1	0	0	10627	4300	3	1	1	0	1	3	3	4	0	1	0	1	0	0	0	0	0.1409	0.0174	0.02	0	0.0284	0.0369	0.0487	0.063	0	0.0129	0	0.0157	0	0	0	0	8.1008	0	0.7698	0.7731	0	0	0	0
ENSMUSG00000090106		Gm15838	processed_pseudogene		chr1	0	1	180	180	0	0	0	0	0	0	0	0	0	0	0	0	0	1	0	0	0	0	0	0	0	0	0	0	0	0	0	0	0	0.0107	0	0	0	0	0	0	0	0	0	0
ENSMUSG00000091844		Gm8251	protein_coding		chr1	0	0	5985	5985	0	4	0	1	0	2	0	3	0	2	0	0	0	2	0	0	0	0.0246	0	0.0068	0	0.0087	0	0.0167	0	0.0091	0	0	0	0.0105	0	0	0	0	0	0	0	0	0	0
ENSMUSG00000026049	75623	Tex30	protein_coding	testis expressed 30	chr1	0	0	15829	1926	39	109	79	103	62	153	99	115	31	157	53	130	39	123	34	122	1.2075	1.2498	1.039	1.3102	1.1594	1.2389	1.0591	1.1934	0.9935	1.3329	1.1465	1.3416	1.1807	1.2095	1.1396	1.2717	0.9662	0.793	0.9358	0.8874	0.7454	0.8546	0.9762	0.8961
ENSMUSG00000101104		Gm29247	processed_transcript		chr1	1	0	19328	676	0	0	0	0	0	0	0	0	0	0	0	0	0	0	0	0	0	0	0	0	0	0	0	0	0	0	0	0	0	0	0	0	0	0	0	0	0	0	0	0
ENSMUSG00000026047	72050	Kdelc1	protein_coding	KDEL (Lys-Asp-Glu-Leu) containing 1	chr1	0	0	12263	3199	60	94	107	82	86	215	158	146	65	225	99	180	47	181	48	175	2.91	1.6883	2.2044	1.6339	2.5191	2.7272	2.6477	2.3734	3.2633	2.9924	3.3547	2.9098	2.229	2.7881	2.5203	2.8575	1.7236	1.3491	0.9237	1.1156	1.0905	1.1529	0.7995	0.882
ENSMUSG00000041684	246229	Bivm	protein_coding	basic, immunoglobulin-like variable motif containing	chr1	0	0	25814	4206	131	443	316	440	229	631	414	531	199	915	274	736	169	762	191	716	4.0485	5.0701	4.1483	5.5867	4.2743	5.1002	4.4207	5.5003	6.366	7.7541	5.9163	7.5813	5.107	7.4792	6.3903	7.4497	0.7985	0.7425	0.8381	0.8037	0.821	0.7804	0.6828	0.8578
ENSMUSG00000026048	22592	Ercc5	protein_coding	excision repair cross-complementing rodent repair deficiency, complementation group 5	chr1	0	0	33517	5864	150	465	352	465	244	692	470	481	105	610	188	555	101	539	99	508	2.8298	3.2487	2.8208	3.6042	2.7802	3.4144	3.0636	3.0415	2.0505	3.1557	2.478	3.4899	1.8632	3.2296	2.022	3.2266	0.8711	0.7827	0.8143	1.0073	0.6498	0.7101	0.5769	0.6267
ENSMUSG00000046828	403183	Mettl21e	protein_coding	methyltransferase like 21E	chr1	0	0	14892	3961	1	1	1	0	0	3	0	3	0	0	0	0	0	0	0	0	0.0253	0.0094	0.0107	0	0	0.0199	0	0.0254	0	0	0	0	0	0	0	0	2.7003	0	0	0	0	0	0	0
ENSMUSG00000089703		Gm15833	processed_pseudogene		chr1	0	1	957	957	0	2	0	1	2	1	4	0	2	3	0	4	1	2	1	1	0	0.7571	0	0.42	1.2348	0.2673	1.4127	0	2.1162	0.8409	0	1.3628	0.9995	0.6493	1.1066	0.3441	0	0	4.6185	0	2.5166	0	1.5394	3.2156
ENSMUSG00000100966		Gm5700	processed_pseudogene		chr1	0	1	989	989	0	0	0	0	1	0	0	0	0	0	0	0	0	0	0	0	0	0	0	0	0.2298	0	0	0	0	0	0	0	0	0	0	0	0	0	0	0	0	0	0	0
ENSMUSG00000100769		Gm28893	processed_transcript		chr1	1	0	1639	1108	0	0	0	0	0	0	0	0	0	0	0	0	0	0	0	0	0	0	0	0	0	0	0	0	0	0	0	0	0	0	0	0	0	0	0	0	0	0	0	0
ENSMUSG00000101567		Txn-ps1	processed_pseudogene		chr1	0	1	309	309	22	22	39	27	37	55	54	33	5	3	2	4	2	2	2	3	5.0273	1.8618	3.7856	2.5349	5.1065	3.2871	4.2636	2.5276	1.1827	0.188	0.3193	0.3047	0.4469	0.1452	0.4948	0.2308	2.7003	1.4934	1.5535	1.6868	6.2915	1.0481	3.0788	2.1437
ENSMUSG00000056870	70676	Gulp1	protein_coding	GULP, engulfment adaptor PTB domain containing 1	chr1	0	0	245328	3758	116	323	263	308	247	493	461	376	84	419	113	270	99	326	81	240	21.1915	21.8523	20.4091	23.1173	27.253	23.5553	29.0986	23.0233	15.8848	20.9897	14.4231	16.4405	17.6849	18.9149	16.0197	14.7612	0.9698	0.8829	1.157	1.2639	0.7568	0.8773	0.935	1.0853
ENSMUSG00000102319		Gm37626	TEC		chr1	0	0	4563	4563	0	14	0	9	0	18	0	11	0	7	0	10	0	9	0	8	0	0.1435	0	0.1024	0	0.1303	0	0.1021	0	0.0531	0	0.0923	0	0.0791	0	0.0746	0	0	0	0	0	0	0	0
ENSMUSG00000089877		Gm16102	processed_pseudogene		chr1	0	1	420	420	0	1	0	1	0	3	0	0	0	3	0	2	0	2	0	3	0	0.0506	0	0.0561	0	0.1071	0	0	0	0.1123	0	0.091	0	0.0867	0	0.1379	0	0	0	0	0	0	0	0
ENSMUSG00000101701	75066	4930521E06Rik	antisense_RNA	RIKEN cDNA 4930521E06 gene	chr1	1	0	5274	905	0	0	0	0	0	0	0	0	0	0	0	0	0	0	0	0	0	0	0	0	0	0	0	0	0	0	0	0	0	0	0	0	0	0	0	0	0	0	0	0
ENSMUSG00000103071		Gm38110	TEC		chr1	0	0	1551	1551	0	0	0	1	0	0	0	0	0	0	0	0	0	0	0	0	0	0	0	0.058	0	0	0	0	0	0	0	0	0	0	0	0	0	0	0	0	0	0	0	0
ENSMUSG00000100434		Gm3489	processed_pseudogene		chr1	0	1	528	528	0	0	0	0	0	2	0	0	0	1	0	0	0	0	0	0	0	0	0	0	0	0.0086	0	0	0	0.0045	0	0	0	0	0	0	0	0	0	0	0	0	0	0
ENSMUSG00000100013		Gm19480	processed_pseudogene		chr1	0	1	667	667	0	0	0	0	0	0	0	0	0	1	0	0	0	0	0	0	0	0	0	0	0	0	0	0	0	0.0521	0	0	0	0	0	0	0	0	0	0	0	0	0	0
ENSMUSG00000101251		Gm3496	processed_pseudogene		chr1	0	1	745	745	0	0	1	0	0	0	0	0	0	0	0	0	0	0	0	0	0	0	0.0569	0	0	0	0	0	0	0	0	0	0	0	0	0	0	0	0	0	0	0	0	0
ENSMUSG00000101937		Gm5268	processed_pseudogene		chr1	0	1	940	940	0	1	1	0	0	0	0	1	0	0	0	0	0	0	0	0	0	0.0272	0.0312	0	0	0	0	0.0246	0	0	0	0	0	0	0	0	0	0	0	0	0	0	0	0
ENSMUSG00000026043	12825	Col3a1	protein_coding	collagen, type III, alpha 1	chr1	0	0	38169	9816	2533	2782	5961	2480	5285	5734	9347	4247	981	1508	1416	1220	981	1292	903	1392	86.7492	35.2841	86.7192	34.8952	109.317	51.3603	110.604	48.7516	34.7774	14.1619	33.8822	13.9264	32.8521	14.0532	33.4799	16.0501	2.4586	2.4851	2.1284	2.2687	2.4557	2.433	2.3377	2.086
ENSMUSG00000105211		AC125167.1	miRNA		chr1	1	0	141	141	0	0	0	0	0	0	0	0	0	0	0	0	0	0	0	0	0	0	0	0	0	0	0	0	0	0	0	0	0	0	0	0	0	0	0	0	0	0	0	0
ENSMUSG00000026042	12832	Col5a2	protein_coding	collagen, type V, alpha 2	chr1	0	0	128962	9591	521	799	1078	780	1062	2032	1824	1524	181	447	285	347	199	391	186	419	10.2462	5.8192	9.0055	6.3023	12.6143	10.4517	12.3941	10.0458	3.6847	2.4106	3.916	2.2746	3.8268	2.4422	3.9601	2.7742	1.7608	1.4289	1.2069	1.2338	1.5285	1.7217	1.567	1.4274
ENSMUSG00000104476		Gm38211	TEC		chr1	0	0	7217	7217	0	19	0	25	0	32	1	18	0	5	0	7	0	4	0	5	0	0.1929	0	0.2816	0	0.2294	0.0095	0.1654	0	0.0376	0	0.064	0	0.0348	0	0.0461	0	0	0	0.0573	0	0	0	0
ENSMUSG00000100218		Gm8296	processed_pseudogene		chr1	0	1	524	524	0	0	0	1	0	2	0	0	0	1	0	2	0	1	1	0	0	0	0	0.1972	0	0.2511	0	0	0	0.1316	0	0.3199	0	0.1524	0.5196	0	0	0	0	0	0	0	0	0
ENSMUSG00000100361		Gm7063	processed_pseudogene		chr1	0	1	981	981	0	0	0	0	0	0	0	0	1	0	0	0	0	0	0	0	0	0	0	0	0	0	0	0	0.0871	0	0	0	0	0	0	0	0	0	0	0	0	0	0	0
ENSMUSG00000100894		Gm8304	processed_pseudogene		chr1	0	1	728	584	0	0	0	0	0	0	0	0	0	1	1	0	0	1	0	1	0	0	0	0	0	0	0	0	0	0.0227	0.0579	0	0	0.0263	0	0.0279	0	0	0	0	0	0	0	0
ENSMUSG00000095121		Gm23216	snRNA		chr1	1	0	107	107	0	0	0	0	0	0	0	0	0	0	0	0	0	0	0	0	0	0	0	0	0	0	0	0	0	0	0	0	0	0	0	0	0	0	0	0	0	0	0	0
ENSMUSG00000065255		Gm23974	snoRNA		chr1	1	0	131	131	0	0	0	0	0	0	0	0	0	0	0	0	1	0	0	0	0	0	0	0	0	0	0	0	0	0	0	0	0.0154	0	0	0	0	0	0	0	0	0	0	0
ENSMUSG00000100843		Gm8307	processed_pseudogene		chr1	0	1	1150	1150	0	1	0	0	0	0	0	0	0	0	0	0	0	0	0	0	0	0.0499	0	0	0	0	0	0	0	0	0	0	0	0	0	0	0	0	0	0	0	0	0	0
ENSMUSG00000087764		Gm23984	ribozyme		chr1	0	0	203	203	0	0	0	0	0	0	0	0	0	0	0	0	0	0	0	0	0	0	0	0	0	0	0	0	0	0	0	0	0	0	0	0	0	0	0	0	0	0	0	0
ENSMUSG00000025995	73674	Wdr75	protein_coding	WD repeat domain 75	chr1	0	0	28454	4900	317	478	716	471	430	681	896	489	197	574	310	485	260	466	186	449	13.0211	7.2713	12.493	7.9487	10.6677	7.316	12.7164	6.7325	8.3763	6.4653	8.8967	6.6402	10.443	6.0794	8.2712	6.2093	1.7908	1.5717	1.4581	1.8888	1.2956	1.3398	1.7178	1.3321
ENSMUSG00000099850		Gm28906	processed_pseudogene		chr1	0	1	2989	1779	0	0	0	0	0	0	0	0	0	0	0	0	0	0	0	0	0	0	0	0	0	0	0	0	0	0	0	0	0	0	0	0	0	0	0	0	0	0	0	0
ENSMUSG00000084817		Gm5526	processed_pseudogene		chr1	0	1	423	423	0	0	1	0	0	1	0	1	0	0	0	0	0	0	0	1	0	0	0.0109	0	0	0.0067	0	0.0086	0	0	0	0	0	0	0	0.0086	0	0	0	0	0	0	0	0
ENSMUSG00000098549		Gm5269	protein_coding		chr1	0	0	749	749	0	1	0	0	0	0	0	0	0	0	0	0	0	0	1	0	0	0.5276	0	0	0	0	0	0	0	0	0	0	0	0	1.5422	0	0	0	0	0	0	0	0	0
ENSMUSG00000099381		Gm18303	processed_pseudogene		chr1	0	1	1176	1176	0	0	0	0	0	0	0	0	0	0	0	0	0	0	0	0	0	0	0	0	0	0	0	0	0	0	0	0	0	0	0	0	0	0	0	0	0	0	0	0
ENSMUSG00000025993	53945	Slc40a1	protein_coding	solute carrier family 40 (iron-regulated transporter), member 1	chr1	0	0	18456	9000	40	87	100	72	62	123	137	77	58	224	72	198	64	210	70	157	5.7719	4.6491	6.1295	4.2685	5.4034	4.642	6.8304	3.7241	8.6633	8.8633	7.2589	9.523	9.0303	9.6241	10.9351	7.6272	1.2415	1.436	1.164	1.8341	0.9774	0.7623	0.9383	1.4337
ENSMUSG00000099946		Gm9496	processed_pseudogene		chr1	0	1	5794	1601	0	0	0	0	0	0	0	1	0	0	0	0	0	0	0	0	0	0	0	0	0	0	0	0.0233	0	0	0	0	0	0	0	0	0	0	0	0	0	0	0	0
ENSMUSG00000070896		Rpl23a-ps1	processed_pseudogene		chr1	0	1	465	465	0	0	0	0	0	0	0	0	0	0	0	0	1	0	0	0	0	0	0	0	0	0	0	0	0	0	0	0	0.0817	0	0	0	0	0	0	0	0	0	0	0
ENSMUSG00000090682		Gm3852	processed_pseudogene		chr1	0	1	264	264	0	0	0	0	0	0	1	0	0	0	0	0	0	0	0	0	0	0	0	0	0	0	0.2373	0	0	0	0	0	0	0	0	0	0	0	0	0	0	0	0	0
ENSMUSG00000044457	212225	Stk-ps2	transcribed_processed_pseudogene	serine/threonine kinase 2	chr1	0	1	10398	4667	0	0	0	0	0	0	0	0	0	0	0	0	0	0	0	0	0	0	0	0	0	0	0	0	0	0	0	0	0	0	0	0	0	0	0	0	0	0	0	0
ENSMUSG00000099432		Gm18849	unprocessed_pseudogene		chr1	0	1	2677	560	0	0	0	0	0	0	0	0	0	1	0	0	0	0	0	0	0	0	0	0	0	0	0	0	0	0.0633	0	0	0	0	0	0	0	0	0	0	0	0	0	0
ENSMUSG00000041144	227058	Dnah7b	protein_coding	dynein, axonemal, heavy chain 7B	chr1	0	0	307232	19980	21	47	49	45	38	55	60	39	18	135	22	139	20	134	9	106	39.0566	32.3716	38.7112	34.3851	42.6847	26.7533	38.5562	24.3117	34.6534	68.8491	28.5875	86.1662	36.3721	79.1521	18.121	66.3724	1.2065	1.1258	1.5955	1.5859	0.5033	0.3318	0.4595	0.273
ENSMUSG00000096047		n-R5s211	rRNA		chr1	1	0	119	119	3	2	7	0	1	2	12	0	1	3	1	3	4	1	2	1	0.8317	0.2053	0.8244	0	0.1674	0.145	1.1495	0	0.287	0.2281	0.1937	0.2772	1.0844	0.0881	0.6003	0.0933	4.0504	0	1.1546	0	1.2583	0.6987	12.3152	6.4312
ENSMUSG00000101262		Gm8326	processed_pseudogene		chr1	0	1	2431	1953	3	2	6	0	1	4	7	6	6	2	5	5	3	3	1	2	3.1385	0.7749	2.6663	0	0.6318	1.0945	2.5302	2.1039	6.4975	0.5737	3.6546	1.7435	3.0689	0.9968	1.1326	0.7044	4.0504	0	0.5773	1.2026	11.3248	2.0962	3.0788	1.6078
ENSMUSG00000101337	100101919	Dnah7c	protein_coding	dynein, axonemal, heavy chain 7C	chr1	0	0	381885	12603	5	6	3	4	8	10	3	3	0	26	6	18	4	20	2	20	0.3001	0.1334	0.0765	0.0986	0.29	0.157	0.0622	0.0604	0	0.4279	0.2516	0.3601	0.2348	0.3813	0.13	0.4042	2.2502	0.7754	1.8474	1.0308	0	0.6987	0.6158	0.3216
ENSMUSG00000025986	227059	Slc39a10	protein_coding	solute carrier family 39 (zinc transporter), member 10	chr1	0	0	85309	6095	664	636	1499	583	1067	903	1927	710	808	1770	1169	1320	851	1470	781	1296	95.8136	33.9866	91.8812	34.563	92.9903	34.079	96.0747	34.3395	120.689	70.0361	117.856	63.4864	120.075	67.3689	122.005	62.961	2.8192	2.6584	2.7287	2.7978	1.7232	1.8564	1.7824	1.9378
ENSMUSG00000100213		Gm28151	lincRNA		chr1	1	0	951	951	0	38	0	30	0	46	1	38	0	138	0	88	0	109	2	98	0	0.2838	0	0.2485	0	0.2426	0.007	0.2568	0	0.763	0	0.5914	0	0.698	0.0437	0.6653	0	0	0	0.0271	0	0	0	0.0656
ENSMUSG00000103129		Gm37393	TEC		chr1	0	0	3870	3870	0	2	0	2	0	5	0	1	0	2	0	2	0	1	0	1	0	0.0197	0	0.0218	0	0.0348	0	0.0089	0	0.0146	0	0.0177	0	0.0084	0	0.0089	0	0	0	0	0	0	0	0
ENSMUSG00000100160		Gm28527	processed_pseudogene		chr1	0	1	297	297	0	0	0	0	0	0	0	1	0	0	1	0	0	0	0	0	0	0	0	0	0	0	0	0.1142	0	0	0.2381	0	0	0	0	0	0	0	0	0	0	0	0	0
ENSMUSG00000101921		Gm28825	processed_pseudogene		chr1	0	1	238	238	0	0	0	0	0	0	0	0	0	0	0	0	0	0	0	0	0	0	0	0	0	0	0	0	0	0	0	0	0	0	0	0	0	0	0	0	0	0	0	0
ENSMUSG00000101447		Gm28826	lincRNA		chr1	1	0	35611	488	0	0	0	0	0	0	0	0	0	0	0	0	0	0	0	0	0	0	0	0	0	0	0	0	0	0	0	0	0	0	0	0	0	0	0	0	0	0	0	0
ENSMUSG00000081185		Gm4852	processed_pseudogene		chr1	0	1	729	729	0	0	1	0	1	0	0	1	0	0	0	0	1	0	0	1	0	0	0.0777	0	0.1105	0	0	0.0613	0	0	0	0	0.1789	0	0	0.0616	0	0	0	0	0	0	0	0
ENSMUSG00000103246		Gm38090	TEC		chr1	0	0	1942	1942	0	0	0	0	0	0	0	0	0	0	0	0	0	0	0	0	0	0	0	0	0	0	0	0	0	0	0	0	0	0	0	0	0	0	0	0	0	0	0	0
ENSMUSG00000098876	102466969	Mir6350	miRNA	microRNA 6350	chr1	1	0	105	105	0	0	0	0	0	0	0	0	0	0	0	0	0	0	0	0	0	0	0	0	0	0	0	0	0	0	0	0	0	0	0	0	0	0	0	0	0	0	0	0
ENSMUSG00000100530		Gm18117	processed_pseudogene		chr1	0	1	1331	742	0	0	0	0	0	0	0	0	0	0	0	0	0	0	0	0	0	0	0	0	0	0	0	0	0	0	0	0	0	0	0	0	0	0	0	0	0	0	0	0
ENSMUSG00000104067		Gm37196	TEC		chr1	0	0	906	906	0	0	0	0	0	1	0	2	0	0	0	0	0	0	0	0	0	0	0	0	0	0.0109	0	0.0279	0	0	0	0	0	0	0	0	0	0	0	0	0	0	0	0
ENSMUSG00000100033		Gm8337	processed_pseudogene		chr1	0	1	1938	1938	4	6	9	4	9	11	12	4	3	3	3	3	2	2	3	2	0.412	0.2289	0.3938	0.1693	0.5599	0.2963	0.4271	0.1381	0.3199	0.0847	0.2159	0.103	0.2014	0.0654	0.3345	0.0694	1.8002	2.3263	1.8894	3.0925	3.7749	2.0962	3.0788	4.8234
ENSMUSG00000094968		Gm22419	miRNA		chr1	1	0	121	121	0	0	0	0	0	0	0	0	0	0	0	0	0	0	0	0	0	0	0	0	0	0	0	0	0	0	0	0	0	0	0	0	0	0	0	0	0	0	0	0
ENSMUSG00000088017		Gm23829	misc_RNA		chr1	0	0	270	270	0	0	0	0	0	0	0	0	0	0	0	0	0	0	0	0	0	0	0	0	0	0	0	0	0	0	0	0	0	0	0	0	0	0	0	0	0	0	0	0
ENSMUSG00000101996		Gm19206	processed_pseudogene		chr1	0	1	827	827	0	0	0	0	0	0	0	0	0	0	0	0	0	0	0	0	0	0	0	0	0	0	0	0	0	0	0	0	0	0	0	0	0	0	0	0	0	0	0	0
ENSMUSG00000096973		Gm5974	processed_pseudogene		chr1	0	1	986	986	16	15	28	13	40	20	56	13	19	52	31	37	23	43	13	43	10.2025	3.5422	7.5842	3.4058	15.405	3.3355	12.338	2.7785	12.5412	9.0925	13.8111	7.8639	14.341	8.7084	8.9742	9.2313	2.8803	2.2269	4.6185	4.4405	1.3793	1.7563	1.6468	0.9722
ENSMUSG00000064943		Gm23240	snRNA		chr1	1	0	121	121	1	5	0	2	0	12	0	13	1	1	1	0	1	0	1	0	0.373	0.6907	0	0.3065	0	1.1707	0	1.6253	0.3861	0.1023	0.2606	0	0.3647	0	0.4038	0	0.5401	0	0	0	3.7749	0	0	0
ENSMUSG00000100866		Gm28830	processed_pseudogene		chr1	0	1	213	213	0	0	0	0	0	0	0	0	0	0	0	0	0	0	0	0	0	0	0	0	0	0	0	0	0	0	0	0	0	0	0	0	0	0	0	0	0	0	0	0
ENSMUSG00000101721		Gm8354	processed_pseudogene		chr1	0	1	1512	1373	0	0	0	0	0	0	0	0	0	0	0	0	0	0	0	0	0	0	0	0	0	0	0	0	0	0	0	0	0	0	0	0	0	0	0	0	0	0	0	0
ENSMUSG00000099376		Gm19124	processed_pseudogene		chr1	0	1	931	832	0	0	0	0	0	1	0	0	0	0	0	0	0	0	0	0	0	0	0	0	0	0.1179	0	0	0	0	0	0	0	0	0	0	0	0	0	0	0	0	0	0
ENSMUSG00000097883		Gm8357	processed_pseudogene		chr1	0	1	1011	1011	15	17	27	21	13	36	37	30	13	37	23	35	15	43	8	30	0.4754	0.1995	0.3635	0.2735	0.2489	0.2984	0.4052	0.3187	0.4265	0.3216	0.5093	0.3697	0.4649	0.4328	0.2745	0.3201	2.3826	1.3293	0.8339	1.2714	1.3263	1.3775	1.074	0.8575
ENSMUSG00000092790		Gm22693	miRNA		chr1	1	0	442	442	0	0	0	0	0	0	0	0	0	0	0	0	0	0	0	0	0	0	0	0	0	0	0	0	0	0	0	0	0	0	0	0	0	0	0	0	0	0	0	0
ENSMUSG00000099698		Gm28740	processed_pseudogene		chr1	0	1	215	215	0	0	0	0	0	0	0	0	0	0	0	0	0	0	0	0	0	0	0	0	0	0	0	0	0	0	0	0	0	0	0	0	0	0	0	0	0	0	0	0
ENSMUSG00000099454		Gm8367	processed_pseudogene		chr1	0	1	993	887	0	0	1	0	0	0	0	0	0	0	0	0	1	0	0	0	0	0	0.0202	0	0	0	0	0	0	0	0	0	0.0466	0	0	0	0	0	0	0	0	0	0	0
ENSMUSG00000051616	442837	C230029F24Rik	lincRNA	RIKEN cDNA C230029F24 gene	chr1	1	0	95828	582	0	0	0	0	0	0	0	0	0	0	0	0	0	0	0	0	0	0	0	0	0	0	0	0	0	0	0	0	0	0	0	0	0	0	0	0	0	0	0	0
ENSMUSG00000099627		Gm6757	processed_pseudogene		chr1	0	1	1706	1706	0	2	3	0	0	0	1	2	0	0	0	0	0	0	0	1	0	0.982	1.6896	0	0	0	0.4581	0.8888	0	0	0	0	0	0	0	0.4464	0	0	0	0.5154	0	0	0	0
ENSMUSG00000099577		Gm3605	processed_pseudogene		chr1	0	1	440	440	0	0	0	0	0	0	0	0	0	0	0	0	0	0	0	0	0	0	0	0	0	0	0	0	0	0	0	0	0	0	0	0	0	0	0	0	0	0	0	0
ENSMUSG00000099882		Gm28388	processed_pseudogene		chr1	0	1	437	437	0	0	0	0	0	0	0	0	0	0	0	0	0	0	0	0	0	0	0	0	0	0	0	0	0	0	0	0	0	0	0	0	0	0	0	0	0	0	0	0
ENSMUSG00000101760		Gm8384	processed_pseudogene		chr1	0	1	1709	704	0	0	0	0	0	0	0	0	0	0	0	0	0	0	0	0	0	0	0	0	0	0	0	0	0	0	0	0	0	0	0	0	0	0	0	0	0	0	0	0
ENSMUSG00000099608		4933411E06Rik	lincRNA		chr1	1	0	1493	1493	0	0	0	0	0	0	0	0	0	0	0	0	0	0	0	1	0	0	0	0	0	0	0	0	0	0	0	0	0	0	0	0.093	0	0	0	0	0	0	0	0
ENSMUSG00000099864		Gm8391	processed_pseudogene		chr1	0	1	726	726	1	0	0	0	0	1	0	0	0	0	0	0	0	0	0	0	0.2738	0	0	0	0	0.0716	0	0	0	0	0	0	0	0	0	0	0	0	0	0	0	0	0	0
ENSMUSG00000098249		Gm27330	misc_RNA		chr1	0	0	132	132	0	0	0	0	0	0	0	0	0	0	0	0	0	0	0	0	0	0	0	0	0	0	0	0	0	0	0	0	0	0	0	0	0	0	0	0	0	0	0	0
ENSMUSG00000100451		Gm29665	lincRNA		chr1	1	0	528	528	0	0	0	0	0	0	0	0	0	0	0	0	0	0	0	0	0	0	0	0	0	0	0	0	0	0	0	0	0	0	0	0	0	0	0	0	0	0	0	0
ENSMUSG00000099941		Gm20118	processed_pseudogene		chr1	0	1	162	162	0	0	0	0	0	0	0	0	0	0	0	0	0	0	0	0	0	0	0	0	0	0	0	0	0	0	0	0	0	0	0	0	0	0	0	0	0	0	0	0
ENSMUSG00000084531		Gm25843	misc_RNA		chr1	0	0	314	314	0	0	0	0	0	0	0	0	0	0	0	0	0	0	0	0	0	0	0	0	0	0	0	0	0	0	0	0	0	0	0	0	0	0	0	0	0	0	0	0
ENSMUSG00000100816		Gm28321	lincRNA		chr1	1	0	2327	2327	0	0	0	0	0	0	0	0	0	1	0	1	0	0	0	1	0	0	0	0	0	0	0	0	0	0.0632	0	0.0768	0	0	0	0.0776	0	0	0	0	0	0	0	0
ENSMUSG00000026109	56363	Tmeff2	protein_coding	transmembrane protein with EGF-like and two follistatin-like domains 2	chr1	0	0	286624	6707	641	2111	1410	1944	1088	3022	1955	2351	616	2962	822	2475	688	2496	583	2448	10.1101	12.3305	9.4468	12.5973	10.3644	12.4662	10.654	12.4288	10.0572	12.8107	9.0584	13.0113	10.6109	12.5034	9.9548	12.9992	0.8199	0.7499	0.8314	0.8572	0.7851	0.6962	0.8486	0.7658
ENSMUSG00000100671		Gm28322	lincRNA		chr1	1	0	1475	1475	0	0	0	1	0	0	0	1	4	39	0	23	1	27	1	36	0	0	0	0.0337	0	0	0	0.0275	0.3399	0.878	0	0.6294	0.0803	0.704	0.0889	0.9951	0	0	0	0	0.3872	0	0.114	0.0893
ENSMUSG00000092906		Gm25736	miRNA		chr1	1	0	101	101	0	0	0	0	0	0	0	0	0	0	0	0	0	1	0	0	0	0	0	0	0	0	0	0	0	0	0	0	0	0.0073	0	0	0	0	0	0	0	0	0	0
ENSMUSG00000101242		Gm28319	antisense_RNA		chr1	1	0	2942	226	0	0	1	0	1	0	0	0	0	0	0	0	0	0	0	0	0	0	0.0695	0	0.0988	0	0	0	0	0	0	0	0	0	0	0	0	0	0	0	0	0	0	0
ENSMUSG00000099924		Gm28320	sense_intronic		chr1	1	0	2273	2273	0	22	1	26	2	47	2	32	0	68	0	53	0	46	2	49	0	2.5976	0.1354	3.4058	0.3851	3.9192	0.2203	3.4197	0	5.9451	0	5.6322	0	4.658	0.6903	5.2597	0	0.0398	0.0983	0.0644	0	0	0	0.1312
ENSMUSG00000099625		Gm29325	lincRNA		chr1	1	0	2528	2528	0	5	0	5	0	8	0	11	0	16	0	20	0	25	0	24	0	0.2764	0	0.3067	0	0.3124	0	0.5504	0	0.655	0	0.9952	0	1.1853	0	1.2062	0	0	0	0	0	0	0	0
ENSMUSG00000101799	442821	9330175M20Rik	antisense_RNA	RIKEN cDNA 9330175M20 gene	chr1	1	0	115394	2552	0	10	2	7	7	10	9	11	2	3	2	3	0	4	0	2	0	0.2814	0.0646	0.2186	0.3213	0.1988	0.2363	0.2802	0.1573	0.0625	0.1062	0.076	0	0.0965	0	0.0512	0	0.2954	1.6165	0.8434	2.5166	1.3975	0	0
ENSMUSG00000045954	20324	Cavin2	protein_coding	serum deprivation response	chr1	0	0	13835	3055	158	357	378	301	301	524	532	410	81	326	105	275	80	304	83	262	30.4424	25.4731	30.9371	23.8272	35.027	26.4054	35.4162	26.4778	16.1549	17.2238	14.1348	17.6605	15.0722	18.6028	17.3128	16.9954	1.1951	1.2984	1.3265	1.3376	0.9379	0.8004	0.8102	1.0187
ENSMUSG00000099741		Gm5253	processed_pseudogene		chr1	0	1	1025	1025	0	3	1	2	0	2	0	1	0	3	0	0	0	1	0	1	0	0.0599	0.0229	0.0443	0	0.0282	0	0.0181	0	0.0444	0	0	0	0.0171	0	0.0182	0	0.517	0	0	0	0	0	0
ENSMUSG00000101702		1700072G22Rik	lincRNA		chr1	1	0	1000	548	0	0	0	0	0	0	0	0	0	0	0	0	0	0	0	0	0	0	0	0	0	0	0	0	0	0	0	0	0	0	0	0	0	0	0	0	0	0	0	0
ENSMUSG00000026107	109019	Nabp1	protein_coding	nucleic acid binding protein 1	chr1	0	0	12564	8498	33	187	75	185	54	313	103	255	32	294	48	251	40	295	27	289	13.94	29.2537	13.4578	32.1072	13.777	34.5805	15.0333	36.1048	13.9925	34.0553	14.1667	35.3402	16.5223	39.5779	12.3475	41.1011	0.4765	0.4192	0.3984	0.4164	0.4109	0.4009	0.4175	0.3004
ENSMUSG00000099413		Gm17767	lincRNA		chr1	1	0	89633	3979	0	1	0	2	0	3	1	1	0	3	2	4	0	3	0	3	0	0.2016	0	0.4473	0	0.4271	0.1881	0.1825	0	0.4478	0.7606	0.7257	0	0.5187	0	0.5498	0	0	0	1.0308	0	1.0481	0	0
ENSMUSG00000103424		Gm37535	TEC		chr1	0	0	2365	2365	0	0	0	0	0	0	0	0	0	0	0	0	0	0	0	0	0	0	0	0	0	0	0	0	0	0	0	0	0	0	0	0	0	0	0	0	0	0	0	0
ENSMUSG00000101741		Gm28055	lincRNA		chr1	1	0	50620	1420	0	2	0	1	0	1	0	2	0	0	1	0	0	3	0	0	0	0.1886	0	0.1046	0	0.0666	0	0.1707	0	0	0.1779	0	0	0.2426	0	0	0	0	0	0	0	0	0	0
ENSMUSG00000018417	17912	Myo1b	protein_coding	myosin IB	chr1	0	0	166307	10792	381	696	935	600	699	985	1273	725	147	368	181	274	135	284	120	304	66.431	44.9414	69.2506	42.9814	73.61	44.9181	76.6907	42.3702	26.5315	17.5948	22.0497	15.9237	23.0167	15.727	22.6513	17.8454	1.4782	1.6112	1.6388	1.81	1.5079	1.3847	1.4635	1.2693
ENSMUSG00000101724		Gm29453	sense_intronic		chr1	1	0	1279	1279	0	3	0	3	0	1	0	3	0	0	0	1	0	1	0	0	0	0.4263	0	0.4729	0	0.1004	0	0.3858	0	0	0	0.1279	0	0.1219	0	0	0	0	0	0	0	0	0	0
ENSMUSG00000100313		Gm28323	sense_intronic		chr1	1	0	2499	2499	0	5	0	4	0	3	0	6	0	2	0	1	0	2	0	3	0	0.0437	0	0.0388	0	0.0185	0	0.0474	0	0.0129	0	0.0079	0	0.015	0	0.0238	0	0	0	0	0	0	0	0
ENSMUSG00000100696		Gm8419	processed_pseudogene		chr1	0	1	412	412	0	0	1	0	0	0	1	0	0	0	0	0	0	0	0	0	0	0	0.005	0	0	0	0.0041	0	0	0	0	0	0	0	0	0	0	0	0	0	0	0	0	0
ENSMUSG00000099135		Gm27607	snoRNA		chr1	1	0	122	122	0	0	0	0	0	0	0	0	0	0	0	0	0	0	0	0	0	0	0	0	0	0	0	0	0	0	0	0	0	0	0	0	0	0	0	0	0	0	0	0
ENSMUSG00000072324		Gm8420	processed_pseudogene		chr1	0	1	598	598	1	0	0	0	1	1	0	1	0	1	0	0	0	0	0	1	0.0419	0	0	0	0.0253	0.0109	0	0.014	0	0.0115	0	0	0	0	0	0.0141	0	0	2.3093	0	0	0	0	0
ENSMUSG00000062939	20849	Stat4	protein_coding	signal transducer and activator of transcription 4	chr1	0	0	120042	3872	0	9	1	7	2	9	7	12	0	0	1	1	0	2	1	0	0	1.203	0.1533	1.038	0.436	0.8496	0.873	1.4517	0	0	0.2522	0.1203	0	0.2293	0.3908	0	0	0.1477	0.5132	0.6013	0	2.0962	0	0
ENSMUSG00000101628		Gm28177	processed_transcript		chr1	1	0	78827	3532	1	0	0	0	0	0	1	1	0	1	0	0	1	2	0	0	0.085	0	0	0	0	0	0.0294	0.0285	0	0.0233	0	0	0.0831	0.054	0	0	0	0	0	1.0308	0	0	1.5394	0
ENSMUSG00000078291		Gm3940	processed_pseudogene		chr1	0	1	432	432	0	0	1	0	0	1	0	0	0	0	0	0	0	0	0	0	0	0	0.0222	0	0	0.0137	0	0	0	0	0	0	0	0	0	0	0	0	0	0	0	0	0	0
ENSMUSG00000109599		Gm31812	lincRNA		chr1	1	0	5631	1170	2	23	5	19	3	26	6	23	1	17	4	10	4	18	3	9	0.138	0.5876	0.1465	0.5385	0.125	0.4691	0.143	0.5318	0.0714	0.3216	0.1928	0.2299	0.2698	0.3944	0.2241	0.209	0.2348	0.2721	0.2665	0.2689	0.2221	0.8385	0.6842	1.0719
ENSMUSG00000026104	20846	Stat1	protein_coding	signal transducer and activator of transcription 1	chr1	0	0	42426	7105	79	919	150	789	131	1248	220	947	24	471	40	357	43	424	35	372	1.5908	6.8532	1.283	6.5275	1.5932	6.5726	1.5307	6.3916	0.5003	2.6007	0.5628	2.3961	0.8467	2.7117	0.763	2.5219	0.2321	0.1966	0.2424	0.2395	0.1924	0.2349	0.3122	0.3025
ENSMUSG00000099569		Gm18301	unprocessed_pseudogene		chr1	0	1	888	888	0	1	0	0	0	0	0	0	0	0	0	0	0	0	0	0	0	0.0946	0	0	0	0	0	0	0	0	0	0	0	0	0	0	0	0	0	0	0	0	0	0
ENSMUSG00000026103	14660	Gls	protein_coding	glutaminase	chr1	0	0	69785	15057	2173	6600	5284	6087	3771	9593	6559	7336	1177	6341	1671	5283	1277	5392	1142	5082	836.157	940.511	863.687	962.309	876.392	965.432	872.034	946.158	468.816	669.076	449.244	677.573	480.488	658.962	475.73	658.37	0.889	0.8975	0.9078	0.9217	0.7007	0.663	0.7292	0.7226
ENSMUSG00000099648		Gm5975	processed_pseudogene		chr1	0	1	1399	1399	0	0	0	0	0	0	0	0	0	0	0	0	0	0	0	0	0	0	0	0	0	0	0	0	0	0	0	0	0	0	0	0	0	0	0	0	0	0	0	0
ENSMUSG00000065192		Gm23460	snRNA		chr1	1	0	109	109	0	0	0	0	0	0	0	0	0	0	0	0	0	0	0	0	0	0	0	0	0	0	0	0	0	0	0	0	0	0	0	0	0	0	0	0	0	0	0	0
ENSMUSG00000002881	17936	Nab1	protein_coding	Ngfi-A binding protein 1	chr1	0	0	43386	4100	160	790	334	684	258	1067	423	742	72	963	122	805	86	847	68	748	46.275	84.6146	41.0335	81.2766	45.0671	80.7105	42.2702	71.9294	21.5554	76.3734	24.6527	77.6014	24.3214	77.8023	21.2913	72.8341	0.5469	0.5049	0.5584	0.5877	0.2822	0.3177	0.3126	0.2923
ENSMUSG00000097833		Gm5976	processed_pseudogene		chr1	0	1	996	996	1	3	8	5	7	4	6	2	2	2	4	2	0	4	2	9	0.1198	0.1331	0.407	0.246	0.5064	0.1253	0.2483	0.0803	0.248	0.0657	0.3347	0.0798	0	0.1522	0.2593	0.3629	0.9001	1.6543	4.0412	3.0925	3.7749	4.1924	0	0.7146
ENSMUSG00000101501		Rps27a-ps1	processed_pseudogene		chr1	0	1	463	463	0	3	0	0	0	3	0	2	0	2	1	3	0	3	1	3	0	0.3719	0	0	0	0.2627	0	0.2244	0	0.1836	0.2339	0.3347	0	0.319	0.3624	0.3381	0	0	0	0	0	0.6987	0	1.0719
ENSMUSG00000100120		Gm553	lincRNA		chr1	1	0	59778	701	0	1	0	0	0	0	1	0	0	2	0	0	0	1	0	2	0	0.3005	0	0	0	0	0.2804	0	0	0.4451	0	0	0	0.2578	0	0.5465	0	0	0	0	0	0	0	0
ENSMUSG00000099878	102634661	Gm28178	lincRNA	predicted gene 28178	chr1	1	0	10278	2943	0	0	0	0	0	0	0	1	0	1	0	0	0	0	0	0	0	0	0	0	0	0	0	0.0126	0	0.0103	0	0	0	0	0	0	0	0	0	0	0	0	0	0
ENSMUSG00000100007		Gm5527	processed_pseudogene		chr1	0	1	642	642	0	0	0	0	0	0	0	0	0	0	0	0	0	1	0	0	0	0	0	0	0	0	0	0	0	0	0	0	0	0.2675	0	0	0	0	0	0	0	0	0	0
ENSMUSG00000043015	227094	Nemp2	protein_coding	nuclear envelope integral membrane protein 2	chr1	0	0	21217	7078	8	124	15	78	18	159	44	129	9	196	10	154	15	170	3	186	17.5617	100.807	13.9873	70.3486	23.8651	91.288	33.3732	94.9169	20.4512	117.984	15.3375	112.68	32.1982	118.525	7.1296	137.467	0.1742	0.1988	0.2614	0.3516	0.1733	0.1361	0.2717	0.0519
ENSMUSG00000103630		Gm37242	TEC		chr1	0	0	2085	2085	1	12	1	7	1	13	1	19	0	12	1	11	1	14	2	6	0.0387	0.172	0.0164	0.1113	0.0234	0.1316	0.0134	0.2465	0	0.1274	0.027	0.1419	0.0379	0.1721	0.0838	0.0782	0.225	0.1477	0.1776	0.0543	0	0.1906	0.2199	1.0719
ENSMUSG00000041439	98682	Mfsd6	protein_coding	major facilitator superfamily domain containing 6	chr1	0	0	71177	8231	1287	4644	2936	4196	1929	5768	3477	4475	1029	4933	1577	4093	1018	4191	923	3879	49.5942	66.273	48.0589	66.431	44.8951	58.1322	46.294	57.7992	41.0455	52.1259	42.4583	52.5705	38.3587	51.2924	38.5053	50.3245	0.7483	0.7234	0.7723	0.8009	0.7874	0.8076	0.7478	0.7651
ENSMUSG00000100302		Gm29670	sense_intronic		chr1	1	0	2491	2491	0	6	1	5	0	6	1	9	0	8	0	6	0	4	0	8	0	0.0583	0.0111	0.0539	0	0.0412	0.0091	0.0791	0	0.0575	0	0.0525	0	0.0333	0	0.0706	0	0.2068	0	0.1145	0	0	0	0
ENSMUSG00000100230		Gm28650	processed_pseudogene		chr1	0	1	411	411	0	0	1	0	0	0	1	0	0	0	0	0	0	0	0	0	0	0	0.0903	0	0	0	0.0734	0	0	0	0	0	0	0	0	0	0	0	0	0	0	0	0	0
ENSMUSG00000026102	16329	Inpp1	protein_coding	inositol polyphosphate-1-phosphatase	chr1	0	0	32262	6460	342	1070	821	944	555	1547	1061	1191	277	1091	404	845	272	920	261	882	6.9568	8.0604	7.094	7.8893	6.8185	8.2302	7.457	8.1203	5.8326	6.0855	5.7417	5.7291	5.4102	5.9437	5.7476	6.0403	0.8631	0.8992	0.8285	0.9183	0.9584	1.0022	0.9103	0.9515
ENSMUSG00000041426	227095	Hibch	protein_coding	3-hydroxyisobutyryl-Coenzyme A hydrolase	chr1	0	0	76058	6059	290	411	767	391	507	551	926	405	229	432	316	382	262	407	237	375	7.8293	4.1092	8.796	4.337	8.267	3.8906	8.6378	3.6649	6.3997	3.1982	5.9606	3.4375	6.9166	3.4898	6.9269	3.4085	1.9053	2.0282	2.1249	2.3569	2.0011	1.734	1.9819	2.0322
ENSMUSG00000089802		Gm16107	processed_pseudogene		chr1	0	1	862	862	0	1	0	0	1	1	0	1	0	0	0	0	0	1	1	1	0	0.0291	0	0	0.0474	0.0205	0	0.0263	0	0	0	0	0	0.0249	0.085	0.0264	0	0	2.3093	0	0	0	0	3.2156
ENSMUSG00000043629	67080	1700019D03Rik	protein_coding	RIKEN cDNA 1700019D03 gene	chr1	0	0	97856	4330	32	255	114	252	84	383	105	289	11	197	29	155	23	161	11	132	0.8658	2.5552	1.3103	2.8014	1.3727	2.7104	0.9816	2.621	0.3081	1.4617	0.5482	1.3979	0.6085	1.3836	0.3222	1.2025	0.3389	0.4677	0.5065	0.3745	0.2108	0.3922	0.4398	0.268
ENSMUSG00000026100	17700	Mstn	protein_coding	myostatin	chr1	0	0	6440	2705	8	13	16	6	21	20	23	18	0	0	0	0	1	0	0	2	0.1223	0.0736	0.1039	0.0377	0.1939	0.08	0.1215	0.0922	0	0	0	0	0.0149	0	0	0.0103	1.6617	2.7571	2.4247	1.3172	0	0	0	0
ENSMUSG00000089334		Gm24349	snoRNA		chr1	1	0	101	101	0	0	0	0	0	0	0	0	0	0	0	0	0	0	0	0	0	0	0	0	0	0	0	0	0	0	0	0	0	0	0	0	0	0	0	0	0	0	0	0
ENSMUSG00000060715	69397	1700019A02Rik	protein_coding	RIKEN cDNA 1700019A02 gene	chr1	0	0	29060	777	0	2	0	0	0	4	0	1	0	2	0	2	0	3	0	9	0	0.0166	0	0	0	0.0234	0	0.0075	0	0.0123	0	0.0149	0	0.0213	0	0.0677	0	0	0	0	0	0	0	0
ENSMUSG00000026098	227099	Pms1	protein_coding	postmeiotic segregation increased 1 (S. cerevisiae)	chr1	0	0	107832	7542	57	84	144	58	86	106	163	78	46	156	65	109	50	126	47	133	1.3788	0.7525	1.4796	0.5764	1.2564	0.6706	1.3623	0.6324	1.1518	1.0347	1.0985	0.8788	1.1826	0.968	1.2308	1.0831	1.8323	2.5669	1.8736	2.1542	1.1131	1.25	1.2217	1.1363
ENSMUSG00000100763		Gm28777	antisense_RNA		chr1	1	0	1583	535	0	0	0	0	0	1	2	1	0	0	0	0	1	0	0	0	0	0	0	0	0	0.0496	0.1311	0.0636	0	0	0	0	0.1855	0	0	0	0	0	0	2.0617	0	0	0	0
ENSMUSG00000026097	227102	Ormdl1	protein_coding	ORM1-like 1 (S. cerevisiae)	chr1	0	0	13215	4711	14	192	41	165	27	279	50	209	7	196	15	148	10	167	9	147	0.2245	1.14	0.2792	1.0869	0.2615	1.1699	0.277	1.1232	0.1162	0.8617	0.168	0.7909	0.1568	0.8504	0.1562	0.7935	0.1969	0.2569	0.2235	0.2466	0.1348	0.2125	0.1844	0.1969
ENSMUSG00000100679		Gm28778	protein_coding		chr1	0	0	20925	785	0	0	0	0	0	0	0	0	0	0	0	0	0	0	0	0	0	0	0	0	0	0	0	0	0	0	0	0	0	0	0	0	0	0	0	0	0	0	0	0
ENSMUSG00000026096	72085	Osgepl1	protein_coding	O-sialoglycoprotein endopeptidase-like 1	chr1	0	0	12720	6147	77	205	187	187	115	293	210	226	117	445	149	356	101	400	86	362	3.0371	2.9944	3.1331	3.0303	2.7395	3.0226	2.8619	2.9878	4.777	4.813	4.1061	4.6802	3.8954	5.0108	3.6722	4.8071	1.0142	1.0339	0.9064	0.9579	0.9925	0.8773	0.7774	0.7639
ENSMUSG00000099913		Gm28551	protein_coding		chr1	0	0	27161	3142	0	0	0	1	0	2	0	2	0	2	0	2	0	1	0	0	0	0	0	0.5614	0	0.7147	0	0.916	0	0.7494	0	0.9109	0	0.434	0	0	0	0	0	0	0	0	0	0
ENSMUSG00000101838		Gm18800	transcribed_unprocessed_pseudogene		chr1	0	1	15981	1319	0	0	0	1	0	0	0	0	0	2	0	0	0	1	0	1	0	0	0	0.0281	0	0	0	0	0	0.0374	0	0	0	0.0217	0	0.023	0	0	0	0	0	0	0	0
ENSMUSG00000026095	70396	Asnsd1	protein_coding	asparagine synthetase domain containing 1	chr1	0	0	8136	3528	15	189	33	179	19	261	41	210	2	102	6	75	2	75	6	70	2.2929	10.6993	2.1428	11.2419	1.7542	10.4348	2.1655	10.7597	0.3165	4.2756	0.6408	3.8213	0.2989	3.6412	0.9929	3.6025	0.2143	0.1906	0.1681	0.2013	0.074	0.1677	0.0821	0.2756
ENSMUSG00000100267		Gm28779	processed_pseudogene		chr1	0	1	323	323	0	0	0	0	0	0	0	0	0	0	0	0	0	0	0	0	0	0	0	0	0	0	0	0	0	0	0	0	0	0	0	0	0	0	0	0	0	0	0	0
ENSMUSG00000099450		Gm6799	processed_pseudogene		chr1	0	1	573	573	0	0	0	0	0	0	0	0	0	0	0	0	0	0	0	0	0	0	0	0	0	0	0	0	0	0	0	0	0	0	0	0	0	0	0	0	0	0	0	0
ENSMUSG00000100069		Gm6801	unprocessed_pseudogene		chr1	0	1	2171	339	0	0	0	0	0	0	0	0	0	0	0	0	0	0	0	0	0	0	0	0	0	0	0	0	0	0	0	0	0	0	0	0	0	0	0	0	0	0	0	0
ENSMUSG00000096141	627872	Dnah7a	protein_coding	dynein, axonemal, heavy chain 7A	chr1	0	0	309779	12767	8	22	12	24	15	32	38	26	12	43	11	31	9	44	13	42	13.9125	14.1687	8.8647	17.1479	15.7551	14.5548	22.8333	15.1554	21.6021	20.5057	13.3656	17.9691	15.3046	24.3026	24.4752	24.5908	0.9819	0.517	1.0825	1.5066	1.0535	0.7438	0.6298	0.9953
ENSMUSG00000092657		Gm25240	miRNA		chr1	1	0	125	125	0	0	0	0	0	0	0	0	0	0	0	0	0	0	0	0	0	0	0	0	0	0	0	0	0	0	0	0	0	0	0	0	0	0	0	0	0	0	0	0
ENSMUSG00000026094	98267	Stk17b	protein_coding	serine/threonine kinase 17b (apoptosis-inducing)	chr1	0	0	29719	5185	61	138	137	132	109	246	179	215	34	156	55	105	45	138	44	133	3.4908	2.9246	3.3303	3.1035	3.7673	3.6818	3.5393	4.1239	2.014	2.448	2.199	2.0028	2.5181	2.5081	2.7259	2.5624	1.1936	1.0731	1.0232	0.8582	0.8227	1.098	1.004	1.0638
ENSMUSG00000102405		Gm37863	TEC		chr1	0	0	1457	1457	0	0	0	0	0	0	0	0	0	0	0	0	0	0	0	0	0	0	0	0	0	0	0	0	0	0	0	0	0	0	0	0	0	0	0	0	0	0	0	0
ENSMUSG00000042807	329152	Hecw2	protein_coding	HECT, C2 and WW domain containing E3 ubiquitin protein ligase 2	chr1	0	0	388293	12947	144	272	334	251	239	383	449	319	359	1174	633	965	409	987	378	961	50.7442	35.4964	49.9961	36.3396	50.8669	35.2989	54.6686	37.6782	130.953	113.444	155.85	113.344	140.932	110.465	144.205	114.013	1.4296	1.3758	1.441	1.4509	1.1543	1.375	1.2758	1.2648
ENSMUSG00000098443	102465783	Mir7681	miRNA	microRNA 7681	chr1	1	0	72	72	0	0	0	0	0	0	0	0	0	0	0	0	0	0	0	0	0	0	0	0	0	0	0	0	0	0	0	0	0	0	0	0	0	0	0	0	0	0	0	0
ENSMUSG00000087949		Gm24251	snRNA		chr1	1	0	114	114	0	0	0	0	1	0	1	1	0	0	2	0	0	0	1	0	0	0	0	0	0.018	0	0.0103	0.01	0	0	0.0415	0	0	0	0.0322	0	0	0	0	1.0308	0	0	0	0
ENSMUSG00000102868		Gm37633	TEC		chr1	0	0	2700	2700	0	4	0	6	0	14	0	11	0	21	0	15	0	21	0	15	0	0.2039	0	0.3393	0	0.5039	0	0.5074	0	0.7925	0	0.6881	0	0.9179	0	0.695	0	0	0	0	0	0	0	0
ENSMUSG00000094013		Gm25829	snRNA		chr1	1	0	107	107	0	0	0	0	0	0	0	0	0	0	0	0	0	0	0	0	0	0	0	0	0	0	0	0	0	0	0	0	0	0	0	0	0	0	0	0	0	0	0	0
ENSMUSG00000025983	78016	Ccdc150	protein_coding	coiled-coil domain containing 150	chr1	0	0	118045	5021	2	9	5	5	3	6	5	8	0	14	2	9	1	8	1	8	0.2889	0.4815	0.3068	0.2967	0.2617	0.2267	0.2496	0.3873	0	0.5546	0.2019	0.4333	0.1413	0.367	0.1564	0.3891	0.6001	1.0339	1.1546	0.6443	0	0.4658	0.3848	0.4019
ENSMUSG00000041303	98488	Gtf3c3	protein_coding	general transcription factor IIIC, polypeptide 3	chr1	0	0	42968	4925	520	802	1234	699	785	967	1490	775	307	804	431	673	360	610	299	625	9.7894	5.5914	9.8681	5.4065	8.9256	4.7612	9.6919	4.8903	5.9826	4.1505	5.669	4.223	6.6271	3.6473	6.0938	3.9613	1.7508	1.8252	1.8746	1.9819	1.4414	1.3424	1.817	1.5383
ENSMUSG00000109809		Gm34066	lincRNA		chr1	1	0	13360	825	0	0	0	0	0	0	0	0	0	0	0	0	0	1	0	1	0	0	0	0	0	0	0	0	0	0	0	0	0	0.0113	0	0.012	0	0	0	0	0	0	0	0
ENSMUSG00000073678	241062	Pgap1	protein_coding	post-GPI attachment to proteins 1	chr1	0	0	84691	16611	448	715	1071	646	814	988	1470	746	498	1221	736	1000	464	1012	417	914	14.3898	8.505	14.6127	8.5249	15.7911	8.2999	16.314	8.0314	16.5578	10.7543	16.517	10.7059	14.5733	10.3238	14.5003	9.8839	1.6919	1.7141	1.9026	2.0313	1.5396	1.5428	1.4116	1.4671
ENSMUSG00000104136		Gm36955	TEC		chr1	0	0	1661	1661	0	3	0	0	0	7	0	4	0	5	1	5	0	8	0	4	0	1.0627	0	0	0	1.7511	0	1.2824	0	1.3114	0.6683	1.594	0	2.4303	0	1.2881	0	0	0	0	0	0.4192	0	0
ENSMUSG00000101130		Gm19637	processed_pseudogene		chr1	0	1	579	579	0	0	0	0	0	0	0	0	0	0	0	2	0	0	0	0	0	0	0	0	0	0	0	0	0	0	0	0.1993	0	0	0	0	0	0	0	0	0	0	0	0
ENSMUSG00000052331	329154	Ankrd44	protein_coding	ankyrin repeat domain 44	chr1	0	0	281048	14175	93	303	281	338	185	460	362	409	125	463	180	397	110	434	105	394	0.9164	1.1057	1.1761	1.3683	1.101	1.1855	1.2324	1.3508	1.275	1.251	1.2392	1.3038	1.0598	1.3582	1.1201	1.307	0.8288	0.8596	0.9287	0.9124	1.0191	0.9504	0.7803	0.8569
ENSMUSG00000101674		4930444A19Rik	antisense_RNA		chr1	1	0	85796	2666	0	0	0	0	0	0	0	0	0	0	0	1	0	1	0	0	0	0	0	0	0	0	0	0	0	0	0	0.248	0	0.2363	0	0	0	0	0	0	0	0	0	0
ENSMUSG00000102503		Gm37370	TEC		chr1	0	0	1410	1410	0	7	0	5	0	11	0	4	0	6	0	3	0	4	0	3	0	1.0424	0	0.8261	0	1.1569	0	0.5391	0	0.6616	0	0.4021	0	0.5109	0	0.4062	0	0	0	0	0	0	0	0
ENSMUSG00000089245		Gm24053	miRNA		chr1	1	0	105	105	0	0	0	0	0	0	0	0	0	0	0	0	0	0	0	0	0	0	0	0	0	0	0	0	0	0	0	0	0	0	0	0	0	0	0	0	0	0	0	0
ENSMUSG00000102642		A130048G24Rik	TEC		chr1	0	0	2750	2750	1	10	0	15	0	21	3	13	0	6	0	5	0	4	0	14	0.2825	1.0462	0	1.741	0	1.5516	0.2928	1.231	0	0.4648	0	0.4708	0	0.3589	0	1.3316	0.27	0	0	0.2379	0	0	0	0
ENSMUSG00000025982	81898	Sf3b1	protein_coding	splicing factor 3b, subunit 1	chr1	0	0	42313	11370	1747	4331	4098	3866	2995	6267	5169	4815	1362	5246	1883	4143	1521	4709	1313	4320	252.36	231.69	251.458	229.442	261.299	236.77	257.99	233.131	203.659	207.8	190.045	199.476	214.843	216.042	205.333	210.096	1.0892	1.096	1.1036	1.1066	0.9801	0.9527	0.9944	0.9773
ENSMUSG00000103030		E330011M16Rik	TEC		chr1	0	0	1794	1794	0	5	1	2	1	9	1	8	0	2	0	3	0	3	0	1	0	0.1574	0.0361	0.0699	0.0514	0.2001	0.0294	0.228	0	0.0466	0	0.085	0	0.081	0	0.0286	0	0.517	0.2566	0.1289	0	0	0	0
ENSMUSG00000025981	67876	Coq10b	protein_coding	coenzyme Q10B	chr1	0	0	19933	4805	167	321	343	297	248	484	445	400	130	475	202	376	149	366	128	355	2.768	1.9704	2.415	2.0225	2.4826	2.0981	2.5485	2.2222	2.2304	2.1589	2.3393	2.0772	2.4149	1.9267	2.2968	1.981	1.4048	1.194	1.1833	1.1468	1.0331	1.1261	1.2534	1.1594
ENSMUSG00000101122		Gm17971	processed_pseudogene		chr1	0	1	806	806	0	11	3	2	1	10	5	5	3	9	6	6	5	8	3	8	0	0.1421	0.0445	0.0287	0.0211	0.0913	0.0603	0.0585	0.1083	0.0861	0.1463	0.0698	0.1706	0.0886	0.1133	0.094	0	1.5509	0.2309	1.0308	1.2583	2.0962	1.9242	1.2058
ENSMUSG00000025980	15510	Hspd1	protein_coding	heat shock protein 1 (chaperonin)	chr1	0	0	10409	2642	538	1507	1358	1304	964	1808	1651	1374	469	1405	660	1255	479	1266	446	1217	89.2721	92.6059	95.7192	88.8985	96.6106	78.4642	94.6561	76.4182	80.5572	63.9293	76.5166	69.4105	77.72	66.7191	80.1188	67.9879	0.964	1.0767	1.2313	1.2387	1.2601	1.1024	1.1649	1.1784
ENSMUSG00000073676	15528	Hspe1	protein_coding	heat shock protein 1 (chaperonin 10)	chr1	0	0	3176	1474	131	595	307	546	250	785	339	624	139	792	207	677	170	630	120	633	36.3941	61.2166	36.2297	62.3212	41.9483	57.0386	32.5408	58.106	39.9736	60.3358	40.1799	62.6897	46.182	55.5883	36.0917	59.2067	0.5945	0.5813	0.7354	0.56	0.6625	0.6409	0.8308	0.6096
ENSMUSG00000100736		Gm5147	processed_pseudogene		chr1	0	1	794	794	1	5	0	1	0	3	0	4	0	1	0	2	0	2	0	4	0.7971	1.4759	0	0.3275	0	0.6254	0	1.0686	0	0.2186	0	0.5313	0	0.5063	0	1.0734	0.5401	0	0	0	0	0	0	0
ENSMUSG00000089670		Gm16581	processed_pseudogene		chr1	0	1	991	991	2	0	0	2	0	5	1	0	0	6	0	0	1	3	0	1	0.1469	0	0	0.0604	0	0.0961	0.0254	0	0	0.1209	0	0	0.0718	0.07	0	0.0247	0	0	0	0	0	0	1.0263	0
ENSMUSG00000025979	19070	Mob4	protein_coding	MOB family member 4, phocein	chr1	0	0	23669	4855	699	3171	1502	2839	1130	4067	2036	3172	561	2881	759	2318	587	2546	558	2304	16.8591	28.3234	15.3884	28.1324	16.4608	25.655	16.9669	25.6429	14.0061	19.0542	12.7902	18.6345	13.8439	19.5029	14.5699	18.7089	0.5952	0.547	0.6416	0.6617	0.7351	0.6864	0.7098	0.7788
ENSMUSG00000061863		Gm6822	processed_pseudogene		chr1	0	1	307	307	0	1	2	1	0	0	2	0	0	0	0	0	0	0	0	1	0	0.0943	0.2163	0.1046	0	0	0.1759	0	0	0	0	0	0	0	0	0.0857	0	2.0678	0	0	0	0	0	0
ENSMUSG00000025978	74013	Rftn2	protein_coding	raftlin family member 2	chr1	0	0	56624	5871	48	199	139	182	118	326	214	258	198	798	320	753	227	803	199	708	2.3709	3.6402	2.9165	3.6935	3.5203	4.2115	3.6522	4.2714	10.1237	10.8086	11.0435	12.3971	10.964	12.5973	10.6414	11.7738	0.6513	0.7896	0.8359	0.855	0.9366	0.8908	0.8703	0.9038
ENSMUSG00000097649		Gm10561	antisense_RNA		chr1	1	0	9372	1943	4	15	11	19	4	37	17	26	14	81	19	73	14	62	7	63	0.158	0.2194	0.1845	0.3083	0.0954	0.3821	0.232	0.3441	0.5723	0.8771	0.5242	0.9608	0.5406	0.7776	0.2993	0.8376	0.7201	0.5986	0.2497	0.674	0.6525	0.5456	0.6952	0.3573
ENSMUSG00000046994	212679	Mars2	protein_coding	methionine-tRNA synthetase 2 (mitochondrial)	chr1	0	0	11294	11294	108	406	273	357	193	525	291	421	77	711	130	510	85	560	85	512	16.4904	22.9575	17.7066	22.3954	17.7983	20.9655	15.3521	21.546	12.1702	29.7692	13.8685	25.9553	12.6908	27.1568	14.0505	26.3199	0.7183	0.7906	0.8489	0.7125	0.4088	0.5343	0.4673	0.5338
ENSMUSG00000025977	75388	Boll	protein_coding	bol, boule-like (Drosophila)	chr1	0	0	114812	3514	0	0	0	0	0	0	0	1	0	0	0	1	1	1	1	0	0	0	0	0	0	0	0	0.0192	0	0	0	0.0191	0.0561	0.0182	0.0621	0	0	0	0	0	0	0	3.0788	0
ENSMUSG00000100215		Gm8292	processed_pseudogene		chr1	0	1	396	396	0	10	3	14	0	16	0	14	0	9	0	20	0	11	0	11	0	0.8224	0.283	1.2773	0	0.9293	0	1.0421	0	0.5481	0	1.4804	0	0.7758	0	0.8224	0	0.2216	0	0	0	0	0	0
ENSMUSG00000101945		Gm29138	processed_pseudogene		chr1	0	1	348	348	0	0	0	0	0	0	1	0	0	0	0	0	0	0	0	0	0	0	0	0	0	0	0.0265	0	0	0	0	0	0	0	0	0	0	0	0	0	0	0	0	0
ENSMUSG00000101085		Gm8531	processed_pseudogene		chr1	0	1	893	893	0	0	0	0	0	1	0	0	0	0	0	0	0	0	0	0	0	0	0	0	0	0.096	0	0	0	0	0	0	0	0	0	0	0	0	0	0	0	0	0	0
ENSMUSG00000038349	227120	Plcl1	protein_coding	phospholipase C-like 1	chr1	0	0	348365	6687	198	360	498	337	348	513	597	382	974	2464	1481	1982	977	2054	855	2034	155.052	104.401	165.656	108.424	164.59	105.067	161.53	100.265	789.529	529.105	810.297	517.324	748.117	510.851	724.842	536.252	1.4852	1.5279	1.5665	1.611	1.4922	1.5663	1.4645	1.3517
ENSMUSG00000102145		Gm38056	TEC		chr1	0	0	5027	5027	0	22	0	28	0	26	2	26	1	74	0	62	0	89	0	82	0	0.9277	0	1.3099	0	0.7743	0.0787	0.9923	0.1179	2.3106	0	2.3531	0	3.2186	0	3.1436	0	0	0	0.0793	0.051	0	0	0
ENSMUSG00000100309		Gm6644	processed_pseudogene		chr1	0	1	951	951	0	0	0	0	0	0	0	0	0	0	0	0	0	0	0	0	0	0	0	0	0	0	0	0	0	0	0	0	0	0	0	0	0	0	0	0	0	0	0	0
ENSMUSG00000102831		Gm37382	TEC		chr1	0	0	1596	1596	0	3	1	2	1	11	0	5	0	2	1	9	0	12	0	9	0	0.1157	0.0442	0.0856	0.0629	0.2996	0	0.1745	0	0.0571	0.0728	0.3124	0	0.3969	0	0.3155	0	0.517	0.2099	0	0	0.2329	0	0
ENSMUSG00000099950	329159	9130227L01Rik	lincRNA	RIKEN cDNA 9130227L01 gene	chr1	1	0	41088	2345	0	0	0	0	0	0	0	0	0	0	0	1	0	0	0	0	0	0	0	0	0	0	0	0	0	0	0	0.0578	0	0	0	0	0	0	0	0	0	0	0	0
ENSMUSG00000102491		Gm36986	TEC		chr1	0	0	353	353	0	0	0	0	0	0	0	0	0	0	0	0	0	0	0	0	0	0	0	0	0	0	0	0	0	0	0	0	0	0	0	0	0	0	0	0	0	0	0	0
ENSMUSG00000100372	69356	1700003I22Rik	lincRNA	RIKEN cDNA 1700003I22 gene	chr1	1	0	1226	482	0	0	0	0	0	0	0	0	0	0	0	0	0	0	0	0	0	0	0	0	0	0	0	0	0	0	0	0	0	0	0	0	0	0	0	0	0	0	0	0
ENSMUSG00000100944		Gm28900	processed_pseudogene		chr1	0	1	156	156	0	0	0	0	0	0	0	0	0	0	0	0	0	0	0	0	0	0	0	0	0	0	0	0	0	0	0	0	0	0	0	0	0	0	0	0	0	0	0	0
ENSMUSG00000101332		Gm28240	lincRNA		chr1	1	0	2053	2053	0	0	0	0	0	0	0	0	0	1	0	0	0	0	0	0	0	0	0	0	0	0	0	0	0	0.0786	0	0	0	0	0	0	0	0	0	0	0	0	0	0
ENSMUSG00000045336	71066	Hsfy2	protein_coding	heat shock transcription factor, Y-linked 2	chr1	0	0	1392	1392	0	0	0	0	0	0	0	0	0	0	0	0	0	0	0	0	0	0	0	0	0	0	0	0	0	0	0	0	0	0	0	0	0	0	0	0	0	0	0	0
ENSMUSG00000038331	212712	Satb2	protein_coding	special AT-rich sequence binding protein 2	chr1	0	0	184670	6788	5	20	20	22	22	89	58	57	16	46	17	33	12	41	11	35	1.4096	2.088	2.395	2.5481	3.7458	6.5621	5.6495	5.386	4.6691	3.556	3.3484	3.1008	3.3079	3.671	3.3572	3.3219	0.6751	0.9399	0.5708	1.0489	1.313	1.0799	0.9011	1.0106
ENSMUSG00000087022		9130024F11Rik	processed_transcript		chr1	1	0	78673	5779	1	1	0	0	0	1	0	1	1	15	5	21	1	13	5	14	0.0411	0.0152	0	0	0	0.0108	0	0.0138	0.0426	0.1692	0.1437	0.2879	0.0402	0.1698	0.2226	0.1938	2.7003	0	0	0	0.2517	0.4991	0.2368	1.1484
ENSMUSG00000104310		Gm4081	TEC		chr1	0	0	1838	1838	1	0	5	0	2	0	6	0	1	1	0	0	1	0	0	0	0.0302	0	0.0641	0	0.0365	0	0.0626	0	0.0313	0.0083	0	0	0.0295	0	0	0	0	0	0	0	3.7749	0	0	0
ENSMUSG00000094128		Gm23943	miRNA		chr1	1	0	121	121	0	0	0	0	0	0	0	0	0	0	0	0	0	0	0	0	0	0	0	0	0	0	0	0	0	0	0	0	0	0	0	0	0	0	0	0	0	0	0	0
ENSMUSG00000099945		1700126A01Rik	lincRNA		chr1	1	0	2061	2061	0	0	0	0	0	0	0	0	0	0	0	0	0	0	0	0	0	0	0	0	0	0	0	0	0	0	0	0	0	0	0	0	0	0	0	0	0	0	0	0
ENSMUSG00000101429	407809	BC055402	lincRNA	cDNA sequence BC055402	chr1	1	0	14349	3301	0	0	0	2	0	0	1	1	2	61	4	34	6	40	0	39	0	0	0	0.2288	0	0	0.0962	0.0933	0.5764	4.6567	0.778	3.1549	1.6333	3.5368	0	3.6554	0	0	0	1.0308	0.1238	0.2466	0.4618	0
ENSMUSG00000101129		Gm5254	processed_pseudogene		chr1	0	1	977	977	0	0	1	1	0	0	0	0	0	0	0	0	1	0	0	0	0	0	0.1358	0.1313	0	0	0	0	0	0	0	0	0.3125	0	0	0	0	1.0339	0	0	0	0	0	0
ENSMUSG00000097519	75323	4930558J18Rik	lincRNA	RIKEN cDNA 4930558J18 gene	chr1	1	0	18323	2052	0	0	0	0	0	2	0	0	0	1	1	1	1	1	0	1	0	0	0	0	0	0.2123	0	0	0	0.1113	0.2835	0.1353	0.3968	0.1289	0	0.1366	0	0	0	0	0	2.0962	3.0788	0
ENSMUSG00000038323	73467	1700066M21Rik	protein_coding	RIKEN cDNA 1700066M21 gene	chr1	0	0	7804	3235	88	759	211	699	122	872	248	720	62	875	110	756	72	770	53	713	2.3763	7.5901	2.4203	7.7549	1.9897	6.1584	2.3138	6.5166	1.733	6.479	2.0753	6.8043	1.9011	6.6037	1.5494	6.482	0.3131	0.3121	0.3231	0.3551	0.2675	0.305	0.2879	0.239
ENSMUSG00000048495	68736	Tyw5	protein_coding	tRNA-yW synthesizing protein 5	chr1	0	0	18865	2808	59	258	156	217	114	331	217	267	62	294	70	238	76	253	55	223	20.0522	32.473	22.5217	30.3008	23.4007	29.4224	25.4823	30.4158	21.8123	27.3998	16.6221	26.961	25.2574	27.3095	20.2367	25.5166	0.6175	0.7433	0.7953	0.8378	0.7961	0.6165	0.9249	0.7931
ENSMUSG00000025971	68115	Maip1	protein_coding	matrix AAA peptidase interacting protein 1	chr1	0	0	11626	7878	107	427	263	396	196	595	320	462	145	565	224	519	170	536	137	501	3.7587	5.5549	3.9244	5.7152	4.1584	5.4665	3.8839	5.4397	5.2725	5.4424	5.4977	6.0767	5.8394	5.98	5.21	5.9251	0.6766	0.6867	0.7607	0.714	0.9688	0.9047	0.9765	0.8793
ENSMUSG00000077776		Gm22371	snoRNA		chr1	1	0	130	130	0	0	0	0	0	0	0	0	0	0	0	0	0	0	0	0	0	0	0	0	0	0	0	0	0	0	0	0	0	0	0	0	0	0	0	0	0	0	0	0
ENSMUSG00000088353		Gm24014	snRNA		chr1	1	0	157	157	0	0	0	0	0	0	0	0	0	0	0	0	0	0	0	0	0	0	0	0	0	0	0	0	0	0	0	0	0	0	0	0	0	0	0	0	0	0	0	0
ENSMUSG00000101826		Gm8581	processed_pseudogene		chr1	0	1	890	890	0	1	0	0	0	0	0	0	0	0	0	0	0	0	1	0	0	0.0173	0	0	0	0	0	0	0	0	0	0	0	0	0.0505	0	0	0	0	0	0	0	0	0
ENSMUSG00000102685		Gm37373	TEC		chr1	0	0	2812	2812	0	0	0	0	0	0	0	0	0	0	0	0	0	0	0	0	0	0	0	0	0	0	0	0	0	0	0	0	0	0	0	0	0	0	0	0	0	0	0	0
ENSMUSG00000101151		Gm17929	processed_pseudogene		chr1	0	1	2754	627	0	0	0	0	0	0	0	0	0	1	0	0	0	0	0	0	0	0	0	0	0	0	0	0	0	0.0241	0	0	0	0	0	0	0	0	0	0	0	0	0	0
ENSMUSG00000038305	67198	Spats2l	protein_coding	spermatogenesis associated, serine-rich 2-like	chr1	0	0	174233	8041	295	546	717	533	526	795	867	618	272	654	387	535	287	532	245	593	306.224	209.895	316.157	227.315	329.774	215.836	310.96	215.022	292.27	186.159	280.677	185.105	291.315	175.393	275.327	207.243	1.4589	1.3908	1.5279	1.4462	1.57	1.5163	1.6609	1.3285
ENSMUSG00000091283		Gm17234	antisense_RNA		chr1	1	0	7277	392	0	0	0	0	0	0	0	0	0	0	0	0	0	0	0	0	0	0	0	0	0	0	0	0	0	0	0	0	0	0	0	0	0	0	0	0	0	0	0	0
ENSMUSG00000054770	51960	Kctd18	protein_coding	potassium channel tetramerisation domain containing 18	chr1	0	0	63856	12973	57	449	168	395	106	666	184	461	51	498	62	433	64	469	40	407	1.3865	4.0447	1.7359	3.9476	1.5573	4.237	1.5464	3.7586	1.2842	3.3218	1.0537	3.5106	1.5223	3.6233	1.0534	3.3331	0.3428	0.4397	0.3675	0.4114	0.3866	0.3001	0.4201	0.316
ENSMUSG00000026039	68549	Sgo2a	protein_coding	shugoshin-like 2a (S. pombe)	chr1	0	0	29929	7007	44	100	111	96	69	121	137	88	14	57	23	49	17	43	21	37	2.6152	2.2011	2.8024	2.3442	2.4769	1.8809	2.8134	1.7531	0.8613	0.929	0.9551	0.9707	0.988	0.8117	1.3512	0.7404	1.1881	1.1955	1.3169	1.6048	0.9272	0.9839	1.2172	1.8251
ENSMUSG00000063558	11761	Aox1	protein_coding	aldehyde oxidase 1	chr1	0	0	76483	8690	824	1037	1926	995	1251	1491	2166	1188	70	191	84	135	63	169	63	139	562.961	262.375	558.95	279.291	516.205	266.421	511.302	272.047	49.5048	35.7828	40.0967	30.742	42.0877	36.6708	46.597	31.9722	2.1456	2.0013	1.9376	1.8795	1.3835	1.3043	1.1477	1.4574
ENSMUSG00000064294	71724	Aox3	protein_coding	aldehyde oxidase 3	chr1	0	0	87569	7033	11	10	20	4	22	17	32	14	9	20	17	23	17	22	8	22	4.069	1.3699	3.1426	0.6079	4.9151	1.6447	4.0899	1.7358	3.4462	2.0287	4.3937	2.8358	6.1491	2.5847	3.2037	2.7399	2.9703	5.1695	2.9885	2.3562	1.6987	1.5494	2.3791	1.1693
ENSMUSG00000089275		Gm24548	snoRNA		chr1	1	0	108	108	0	0	0	0	0	0	0	0	0	0	0	0	0	0	0	0	0	0	0	0	0	0	0	0	0	0	0	0	0	0	0	0	0	0	0	0	0	0	0	0
ENSMUSG00000038242	71872	Aox4	protein_coding	aldehyde oxidase 4	chr1	0	0	58201	8416	78	143	181	123	112	155	167	125	7	15	10	16	9	17	8	17	78.5326	53.3192	77.4105	50.8796	68.1063	40.8156	58.0952	42.1834	7.2954	4.1413	7.0345	5.3694	8.8606	5.4361	8.7199	5.7625	1.4729	1.5214	1.6686	1.3772	1.7616	1.3101	1.63	1.5132
ENSMUSG00000089822		Gm15759	antisense_RNA		chr1	1	0	61540	3723	0	0	0	1	0	0	0	0	0	0	0	0	0	0	0	0	0	0	0	0.0078	0	0	0	0	0	0	0	0	0	0	0	0	0	0	0	0	0	0	0	0
ENSMUSG00000079554	213043	Aox2	protein_coding	aldehyde oxidase 2	chr1	0	0	101934	5771	1	1	3	0	0	2	0	0	1	0	0	0	0	1	0	0	0.1223	0.0453	0.1558	0	0	0.064	0	0	0.1266	0	0	0	0	0.0388	0	0	2.7003	0	0	0	0	0	0	0
ENSMUSG00000103839		Gm37607	TEC		chr1	0	0	2623	2623	1	33	1	36	0	32	1	33	2	93	1	92	1	74	2	71	0.1978	2.4173	0.084	2.9255	0	1.6554	0.0683	2.1878	0.4095	5.0442	0.1382	6.0653	0.1934	4.6487	0.4283	4.7281	0.0818	0.0287	0	0.0312	0.0812	0.0228	0.0416	0.0906
ENSMUSG00000051223	66882	Bzw1	protein_coding	basic leucine zipper and W2 domains 1	chr1	0	0	14456	4033	636	2664	1365	2337	1082	3476	1931	2825	643	3643	924	3008	652	2985	611	2824	26.0286	40.3757	23.7297	39.2949	26.7445	37.206	27.3051	38.7515	27.2397	40.883	26.4207	41.0317	26.0919	38.799	27.0708	38.9104	0.6447	0.6039	0.7188	0.7046	0.6663	0.6439	0.6725	0.6957
ENSMUSG00000026034	12747	Clk1	protein_coding	CDC-like kinase 1	chr1	0	0	13878	8132	187	2029	415	1819	269	2984	511	2248	197	2245	278	1800	195	1964	180	1843	7.9926	32.1159	7.5346	31.942	6.9441	33.3568	7.5463	32.2047	8.7159	26.3119	8.3018	25.6429	8.1498	26.6607	8.3289	26.5204	0.2489	0.2359	0.2082	0.2343	0.3313	0.3237	0.3057	0.3141
ENSMUSG00000026035	70225	Ppil3	protein_coding	peptidylprolyl isomerase (cyclophilin)-like 3	chr1	0	0	14493	4291	157	413	356	430	247	591	449	461	144	456	218	402	166	449	137	446	6.3115	6.1486	6.0792	7.1021	5.9971	6.2138	6.2366	6.2117	5.9923	5.0267	6.123	5.3865	6.5254	5.7327	5.9624	6.0364	1.0265	0.856	0.9651	1.004	1.1921	1.1367	1.1383	0.9877
ENSMUSG00000026036	65102	Nif3l1	protein_coding	Ngg1 interacting factor 3-like 1 (S. pombe)	chr1	0	0	36666	7763	347	476	835	396	565	667	1066	494	321	640	445	547	344	580	288	525	7.0692	3.5912	7.226	3.3145	6.9519	3.5539	7.5036	3.3732	6.7693	3.5753	6.3341	3.7143	6.8528	3.7528	6.3519	3.6009	1.9685	2.1801	1.9561	2.2244	1.8934	1.7053	1.826	1.764
ENSMUSG00000026037	18393	Orc2	protein_coding	origin recognition complex, subunit 2	chr1	0	0	42339	3857	187	565	489	568	331	821	604	578	179	843	236	714	189	687	164	680	9.4494	10.5731	10.4963	11.7921	10.1019	10.8504	10.5455	9.7896	9.3629	11.681	8.332	12.0256	9.3387	11.0256	8.9716	11.5685	0.8937	0.8901	0.931	1.0772	0.8016	0.6929	0.847	0.7755
ENSMUSG00000094245		Gm23966	snRNA		chr1	1	0	107	107	0	6	0	3	2	2	0	3	3	2	2	1	1	1	0	4	0	0.1881	0	0.1043	0.1022	0.0443	0	0.0851	0.2629	0.0464	0.1183	0.0282	0.0828	0.0269	0	0.114	0	0	2.3093	0	5.6624	4.1924	3.0788	0
ENSMUSG00000085054		Gm15834	lincRNA		chr1	1	0	18083	4616	2	24	1	21	2	23	1	20	1	25	0	19	2	24	0	16	0.0502	0.2233	0.0107	0.2168	0.0303	0.1511	0.0087	0.1684	0.026	0.1722	0	0.1591	0.0491	0.1915	0	0.1353	0.225	0.0492	0.2008	0.0515	0.151	0	0.2566	0
ENSMUSG00000038174	213056	Fam126b	protein_coding	family with sequence similarity 126, member B	chr1	0	0	63518	12041	339	2340	723	2218	500	2724	852	2176	488	4093	701	3068	445	3102	393	2806	48.8117	124.776	44.221	131.211	43.4819	102.582	42.3869	105.017	72.7348	161.605	70.5213	147.24	62.6539	141.856	61.2608	136.025	0.3912	0.337	0.4239	0.4036	0.4501	0.479	0.4417	0.4504
ENSMUSG00000026032	66495	Ndufb3	protein_coding	NADH dehydrogenase (ubiquinone) 1 beta subcomplex 3	chr1	0	0	9581	763	626	1854	1421	1700	906	2212	1692	1745	529	1562	776	1409	537	1425	454	1353	18.0778	19.8277	17.4313	20.1698	15.802	16.7068	16.8826	16.8905	15.8133	12.3692	15.657	13.5622	15.1638	13.0698	14.1936	13.1545	0.9117	0.8642	0.9458	0.9995	1.2784	1.1545	1.1602	1.079
ENSMUSG00000100202		Gm29389	processed_pseudogene		chr1	0	1	352	352	0	0	0	0	0	1	0	1	0	0	0	0	0	0	0	0	0	0	0	0	0	0.0276	0	0.0353	0	0	0	0	0	0	0	0	0	0	0	0	0	0	0	0
ENSMUSG00000099490		Gm18802	processed_pseudogene		chr1	0	1	6970	888	0	0	0	0	0	0	0	0	0	0	0	0	0	0	0	0	0	0	0	0	0	0	0	0	0	0	0	0	0	0	0	0	0	0	0	0	0	0	0	0
ENSMUSG00000059647		Cbx3-ps7	processed_pseudogene		chr1	0	1	552	552	0	0	0	0	0	0	0	0	0	0	0	0	0	0	0	0	0	0	0	0	0	0	0	0	0	0	0	0	0	0	0	0	0	0	0	0	0	0	0	0
ENSMUSG00000047528	108812	Als2cr12	protein_coding	amyotrophic lateral sclerosis 2 (juvenile) chromosome region, candidate 12 (human)	chr1	0	0	49087	3396	4	35	17	18	5	45	19	32	0	0	0	1	0	0	1	0	1.0734	3.4783	1.9379	1.9846	0.8104	3.1583	1.7617	2.8783	0	0	0	0.0894	0	0	0.2905	0	0.3086	0.9765	0.2566	0.6121	0	0	0	0
ENSMUSG00000102059	100504501	Gm20257	transcribed_unprocessed_pseudogene	caspase 8 pseudogene	chr1	0	1	3191	936	1	19	2	19	0	35	1	10	0	18	1	16	0	14	1	18	1.3805	9.7136	1.1728	10.7764	0	12.637	0.477	4.6271	0	6.8139	0.9645	7.3621	0	6.1383	1.4945	8.3659	0.1421	0.1088	0	0.1031	0	0.131	0	0.1786
ENSMUSG00000101046		Gm28803	processed_pseudogene		chr1	0	1	1678	764	0	1	0	0	0	0	1	0	0	0	0	0	0	0	0	0	0	0.0097	0	0	0	0	0.0091	0	0	0	0	0	0	0	0	0	0	0	0	0	0	0	0	0
ENSMUSG00000026031	12633	Cflar	protein_coding	CASP8 and FADD-like apoptosis regulator	chr1	0	0	47377	12669	62	1404	166	1223	127	2023	251	1618	35	556	53	453	49	499	51	463	2.7247	22.8504	3.0989	22.0823	3.371	23.2525	3.8113	23.8336	1.5922	6.7004	1.6274	6.6356	2.1057	6.9649	2.4264	6.8505	0.1192	0.1403	0.145	0.1599	0.2376	0.2452	0.3023	0.3542
ENSMUSG00000100236		Gm3841	processed_pseudogene		chr1	0	1	451	451	0	1	0	0	0	1	0	1	0	1	0	0	0	0	0	1	0	0.1446	0	0	0	0.1021	0	0.1309	0	0.1071	0	0	0	0	0	0.1314	0	0	0	0	0	0	0	0
ENSMUSG00000026029	12370	Casp8	protein_coding	caspase 8	chr1	0	0	52130	2893	33	62	61	46	44	88	76	62	16	52	27	29	23	54	32	47	4.0992	2.8521	3.2187	2.3476	3.3011	2.859	3.2619	2.5814	2.0573	1.7713	2.3433	1.2007	2.7937	2.1304	4.3033	1.9656	1.4372	1.3711	1.1546	1.2636	1.1615	1.9516	1.3113	2.1893
ENSMUSG00000102719		Gm37760	TEC		chr1	0	0	3841	3841	0	10	0	12	0	15	1	13	0	1	0	2	0	4	0	5	0	0.738	0	0.9824	0	0.7818	0.0689	0.8683	0	0.0546	0	0.1328	0	0.2532	0	0.3354	0	0	0	0.0793	0	0	0	0
ENSMUSG00000099719		Gm28802	unprocessed_pseudogene		chr1	0	1	42708	944	0	0	0	0	0	1	0	0	0	0	0	0	0	1	0	0	0	0	0	0	0	0.0745	0	0	0	0	0	0	0	0.0905	0	0	0	0	0	0	0	0	0	0
ENSMUSG00000026028	70827	Trak2	protein_coding	trafficking protein, kinesin binding 2	chr1	0	0	72982	7088	335	1925	775	1659	666	2782	1071	2272	259	3674	384	2893	278	3140	251	2987	7.377	15.6984	7.2494	15.0093	8.8577	16.0224	8.1487	16.7694	5.9038	22.1851	5.908	21.2338	5.9861	21.9606	5.9837	22.1449	0.4699	0.483	0.5528	0.4859	0.2661	0.2782	0.2726	0.2702
ENSMUSG00000026027	227154	Stradb	protein_coding	STE20-related kinase adaptor beta	chr1	0	0	22194	7256	22	352	63	267	55	470	99	380	88	981	141	820	83	896	77	808	0.5413	3.2076	0.6585	2.6993	0.8174	3.0247	0.8417	3.1341	2.2415	6.6192	2.4241	6.7253	1.9971	7.0023	2.0512	6.6937	0.1688	0.244	0.2702	0.2686	0.3386	0.3604	0.2852	0.3064
ENSMUSG00000047383		C2cd6b	lincRNA		chr1	1	0	6417	878	0	1	0	0	0	0	0	1	0	0	0	0	0	0	0	0	0	0.6277	0	0	0	0	0	0.5681	0	0	0	0	0	0	0	0	0	0	0	0	0	0	0	0
ENSMUSG00000099752		Gm29018	antisense_RNA		chr1	1	0	45258	1193	0	0	0	0	0	0	0	0	0	0	0	0	0	0	0	0	0	0	0	0	0	0	0	0	0	0	0	0	0	0	0	0	0	0	0	0	0	0	0	0
ENSMUSG00000072295	73463	C2cd6	protein_coding	amyotrophic lateral sclerosis 2 (juvenile) chromosome region, candidate 11 (human)	chr1	0	0	44395	2204	0	0	0	2	0	2	0	2	0	1	0	0	0	0	0	0	0	0	0	0.0315	0	0.02	0	0.0257	0	0.0105	0	0	0	0	0	0	0	0	0	0	0	0	0	0
ENSMUSG00000077616		Gm25502	snoRNA		chr1	1	0	131	131	0	0	0	0	0	0	0	0	0	0	0	0	0	0	0	0	0	0	0	0	0	0	0	0	0	0	0	0	0	0	0	0	0	0	0	0	0	0	0	0
ENSMUSG00000038079	381259	Tmem237	protein_coding	transmembrane protein 237	chr1	0	0	19819	2389	255	714	563	574	470	881	741	734	190	614	279	523	184	511	172	457	52.7768	54.7259	49.4968	48.8088	58.7509	47.689	52.9894	50.9185	40.7056	34.8467	40.3446	36.0788	37.2378	33.5897	38.5387	31.8439	0.9644	1.0141	1.232	1.0407	1.1681	1.1182	1.1086	1.2102
ENSMUSG00000097573		G730003C15Rik	antisense_RNA		chr1	1	0	2309	2309	3	11	4	6	3	15	5	21	4	32	5	20	4	18	6	18	0.197	0.2675	0.1116	0.1619	0.119	0.2576	0.1135	0.4623	0.2719	0.5763	0.2294	0.4378	0.2569	0.3754	0.4266	0.398	0.7364	0.6893	0.4619	0.2454	0.4719	0.524	0.6842	1.0719
ENSMUSG00000079550	227157	Mpp4	protein_coding	membrane protein, palmitoylated 4 (MAGUK p55 subfamily member 4)	chr1	0	0	42455	7063	0	22	0	14	0	30	1	21	1	31	1	26	3	27	1	30	0	10.1962	0	7.1984	0	9.8194	0.4324	8.8088	1.2955	10.6384	0.8744	10.8454	3.6712	10.7317	1.3548	12.6401	0	0	0	0.0491	0.1218	0.0806	0.3421	0.1072
ENSMUSG00000101586		Gm29017	antisense_RNA		chr1	1	0	18274	2092	0	0	0	1	0	0	0	0	0	0	0	0	0	0	0	0	0	0	0	0.0046	0	0	0	0	0	0	0	0	0	0	0	0	0	0	0	0	0	0	0	0
ENSMUSG00000099563		Gm19125	processed_pseudogene		chr1	0	1	1383	1383	0	0	0	0	0	0	0	0	0	0	0	0	0	0	0	0	0	0	0	0	0	0	0	0	0	0	0	0	0	0	0	0	0	0	0	0	0	0	0	0
ENSMUSG00000026024	74018	Als2	protein_coding	amyotrophic lateral sclerosis 2 (juvenile)	chr1	0	0	74306	9496	230	438	541	408	416	700	729	500	288	1087	472	893	302	877	256	903	11.8003	8.3221	11.7904	8.6002	12.8906	9.393	12.923	8.5983	15.2953	15.2928	16.9195	15.2709	15.1509	14.2906	14.2191	15.5977	1.418	1.3709	1.3724	1.503	1.0002	1.108	1.0602	0.9116
ENSMUSG00000026023	271697	Cdk15	protein_coding	cyclin-dependent kinase 15	chr1	0	0	96088	2507	211	886	421	821	306	1134	604	930	6	20	3	20	6	31	5	22	41.3684	64.3298	35.0618	66.1322	36.2345	58.1485	40.9158	61.1147	1.2177	1.0752	0.4109	1.307	1.1503	1.9303	1.0613	1.4522	0.6431	0.5302	0.6231	0.6695	1.1325	0.3144	0.5959	0.7308
ENSMUSG00000099922		Gm29016	lincRNA		chr1	1	0	13370	1013	0	0	0	0	0	0	0	0	0	0	0	0	1	0	0	0	0	0	0	0	0	0	0	0	0	0	0	0	0.0336	0	0	0	0	0	0	0	0	0	0	0
ENSMUSG00000104502		Gm37737	TEC		chr1	0	0	1638	1638	0	0	0	0	0	0	0	0	0	0	0	0	0	0	0	0	0	0	0	0	0	0	0	0	0	0	0	0	0	0	0	0	0	0	0	0	0	0	0	0
ENSMUSG00000041075	14369	Fzd7	protein_coding	frizzled class receptor 7	chr1	0	0	4532	4532	268	385	623	380	411	618	783	531	141	323	211	268	136	287	126	249	106.808	56.8225	105.468	62.2207	98.929	64.4163	107.82	70.9314	58.1681	35.2988	58.7528	35.6	52.9993	36.3273	54.3631	33.4098	1.8797	1.6951	1.5358	1.5201	1.6479	1.6504	1.4589	1.6272
ENSMUSG00000097819		Gm26813	lincRNA		chr1	1	0	4126	3587	0	0	0	0	0	0	0	0	1	0	0	1	0	0	0	0	0	0	0	0	0	0	0	0	0.0136	0	0	0.0044	0	0	0	0	0	0	0	0	0	0	0	0
ENSMUSG00000047361	381260	Gm973	protein_coding	predicted gene 973	chr1	0	0	120154	5484	19	38	27	44	21	53	33	50	85	215	103	192	75	253	86	197	3.4663	2.5674	2.0924	3.298	2.3139	2.5289	2.0801	3.0574	16.052	10.7557	13.1288	11.6751	13.3794	14.6593	16.9854	12.1	1.3501	0.6344	0.915	0.6804	1.4924	1.1245	0.9127	1.4038
ENSMUSG00000099811		Gm28411	antisense_RNA		chr1	1	0	16531	694	0	1	0	0	0	0	0	0	0	0	0	0	0	0	0	0	0	0.0959	0	0	0	0	0	0	0	0	0	0	0	0	0	0	0	0	0	0	0	0	0	0
ENSMUSG00000101409		1700122D07Rik	antisense_RNA		chr1	1	0	2419	421	0	0	0	0	0	0	0	0	0	0	0	0	0	0	0	0	0	0	0	0	0	0	0	0	0	0	0	0	0	0	0	0	0	0	0	0	0	0	0	0
ENSMUSG00000026021	22218	Sumo1	protein_coding	small ubiquitin-like modifier 1	chr1	0	0	84277	2076	142	313	362	297	260	440	449	340	207	762	268	651	205	621	203	620	6.0403	4.9307	6.541	5.1905	6.6797	4.8951	6.5991	4.8476	9.1147	8.8883	7.965	9.23	8.5269	8.3897	9.3483	8.8791	1.225	1.2602	1.3646	1.3613	1.0255	0.8629	1.0163	1.0528
ENSMUSG00000089276		Gm24545	misc_RNA		chr1	0	0	85	85	0	0	0	0	0	0	0	0	0	0	0	0	0	0	0	0	0	0	0	0	0	0	0	0	0	0	0	0	0	0	0	0	0	0	0	0	0	0	0	0
ENSMUSG00000103821		D430013B06Rik	TEC		chr1	0	0	1872	1872	0	5	1	9	0	8	0	12	0	26	0	13	0	18	3	21	0	0.2538	0.0582	0.5068	0	0.2868	0	0.5513	0	0.9772	0	0.5939	0	0.7836	0.4451	0.969	0	0.1149	0	0	0	0	0	0.4594
ENSMUSG00000101400		Gm29596	processed_pseudogene		chr1	0	1	385	385	0	0	0	2	0	1	0	2	0	1	0	1	0	4	0	0	0	0	0	0.0497	0	0.0158	0	0.0405	0	0.0166	0	0.0202	0	0.0768	0	0	0	0	0	0	0	0	0	0
ENSMUSG00000026020	55989	Nop58	protein_coding	NOP58 ribonucleoprotein	chr1	0	0	34074	10758	243	769	628	719	361	1016	730	789	272	1273	451	1026	290	1047	254	1053	12.092	14.1714	13.2745	14.6996	10.8496	13.2229	12.5512	13.1597	14.0107	17.3705	15.6801	17.0172	14.1109	16.5471	13.6834	17.6412	0.8533	0.9031	0.8205	0.9538	0.8066	0.9214	0.8528	0.7756
ENSMUSG00000077345		Snord70	snoRNA		chr1	1	0	87	87	1	23	1	18	0	25	6	24	6	10	6	5	6	10	6	10	0.0253	0.2151	0.0107	0.1867	0	0.1651	0.0523	0.2031	0.1568	0.0692	0.1059	0.0421	0.1481	0.0802	0.164	0.085	0.1174	0.0574	0	0.2577	2.265	2.5154	1.8473	1.9293
ENSMUSG00000077358		Gm26293	snoRNA		chr1	1	0	84	84	0	0	0	0	0	0	0	0	0	0	0	0	0	0	0	0	0	0	0	0	0	0	0	0	0	0	0	0	0	0	0	0	0	0	0	0	0	0	0	0
ENSMUSG00000089512		Gm26287	snoRNA		chr1	1	0	81	81	0	25	5	15	4	34	7	30	3	9	4	7	7	10	5	10	0	1.9805	0.4543	1.3183	0.5168	1.9022	0.5174	2.151	0.6643	0.5279	0.5978	0.4991	1.4642	0.6794	1.1579	0.7202	0	0.3446	0.2717	0.2405	1.2583	1.1978	2.1552	1.6078
ENSMUSG00000089093		Snord11	snoRNA		chr1	1	0	84	84	13	27	30	43	27	54	61	36	32	27	48	16	61	19	38	14	4.7049	3.6188	4.612	6.3938	5.9018	5.1114	7.6279	4.367	11.9882	2.6795	12.1374	1.9301	21.5873	2.1839	14.8886	1.7058	1.3001	0.7213	1.1546	1.7467	4.474	6.2886	9.8846	8.728
ENSMUSG00000067336	12168	Bmpr2	protein_coding	bone morphogenetic protein receptor, type II (serine/threonine kinase)	chr1	0	0	115615	17983	1891	8179	4727	7303	3359	10170	5816	7908	1295	6548	1919	5139	1266	5063	1186	4730	173.915	278.572	184.67	275.95	186.582	244.628	184.815	243.775	123.286	165.137	123.31	157.533	113.853	147.889	118.085	146.458	0.6243	0.6692	0.7627	0.7581	0.7466	0.7828	0.7699	0.8063
ENSMUSG00000104052		Gm38125	TEC		chr1	0	0	3438	3438	0	26	1	6	1	28	2	10	0	15	1	18	0	6	0	8	0	0.0759	0.0034	0.0194	0.0048	0.0578	0.0054	0.0264	0	0.0324	0.0055	0.0473	0	0.015	0	0.0212	0	0.1723	0.0825	0.2062	0	0.1165	0	0
ENSMUSG00000103131		Gm37977	TEC		chr1	0	0	721	721	0	1	0	0	0	0	0	0	0	0	0	0	0	0	0	0	0	0.003	0	0	0	0	0	0	0	0	0	0	0	0	0	0	0	0	0	0	0	0	0	0
ENSMUSG00000041040	72750	Fam117b	protein_coding	family with sequence similarity 117, member B	chr1	0	0	72341	7290	491	1853	1019	1678	758	2753	1308	2115	485	2375	704	1846	466	1999	436	1770	6.959	9.726	6.1349	9.7711	6.4886	10.205	6.4054	10.0474	7.1155	9.2304	6.9714	8.7206	6.4583	8.9983	6.6899	8.4459	0.7155	0.6279	0.6358	0.6375	0.7709	0.7994	0.7177	0.7921
ENSMUSG00000103696		Gm37531	TEC		chr1	0	0	5415	5415	0	53	1	46	2	85	3	75	1	74	2	60	1	64	0	50	0	3.8765	0.0839	3.7327	0.2386	4.3907	0.2047	4.965	0.2044	4.0077	0.276	3.9498	0.1931	4.0146	0	3.3247	0	0.0225	0.0543	0.0412	0.051	0.0699	0.0481	0
ENSMUSG00000100901		Gm18829	processed_pseudogene		chr1	0	1	2062	1622	0	0	0	0	0	0	0	0	0	0	0	0	0	0	0	0	0	0	0	0	0	0	0	0	0	0	0	0	0	0	0	0	0	0	0	0	0	0	0	0
ENSMUSG00000026018	70375	Ica1l	protein_coding	islet cell autoantigen 1-like	chr1	0	0	60695	5356	80	303	215	261	160	455	290	331	64	752	131	605	109	658	95	601	2.3273	3.2644	2.6569	3.1195	2.8113	3.4619	2.915	3.2275	1.9273	5.9989	2.6627	5.8664	3.1007	6.0796	2.992	5.8864	0.7129	0.8517	0.8121	0.9032	0.3213	0.4539	0.51	0.5083
ENSMUSG00000026019	57750	Wdr12	protein_coding	WD repeat domain 12	chr1	0	0	28861	11955	183	617	382	556	278	785	495	637	220	1117	297	917	229	936	179	914	10.0349	12.5296	8.898	12.5262	9.207	11.2582	9.3785	11.7079	12.4877	16.7959	11.3788	16.7602	12.2789	16.3012	10.6263	16.8739	0.8009	0.7103	0.8178	0.801	0.7435	0.6789	0.7533	0.6297
ENSMUSG00000026017	241066	Carf	protein_coding	calcium response factor	chr1	0	0	55707	14557	26	377	99	324	74	484	112	360	41	578	81	513	68	517	51	473	2.1191	11.379	3.4274	10.8492	3.6426	10.317	3.154	9.8344	3.459	12.9178	4.6125	13.9359	5.4193	13.3827	4.4999	12.9789	0.1862	0.3159	0.3531	0.3207	0.2678	0.331	0.4049	0.3467
ENSMUSG00000082609		Gm15464	processed_pseudogene		chr1	0	1	431	431	0	0	0	2	0	0	0	2	0	2	0	1	0	1	1	1	0	0	0	1.6181	0	0	0	1.3201	0	1.08	0	0.6564	0	0.6254	2.1319	0.663	0	0	0	0	0	0	0	3.2156
ENSMUSG00000073664	269198	Nbeal1	protein_coding	neurobeachin like 1	chr1	0	0	157730	28441	635	1983	1556	1831	1086	2912	2070	2322	181	1411	258	1075	174	1134	138	1047	38.845	44.9237	40.4331	46.0186	40.1241	46.5899	43.7522	47.6102	11.4614	23.6689	11.027	21.9188	10.4082	22.0322	9.1392	21.5633	0.8647	0.8786	0.8612	0.919	0.4842	0.5031	0.4724	0.4238
ENSMUSG00000100516		Gm29332	processed_pseudogene		chr1	0	1	227	227	0	0	0	0	0	0	0	0	0	1	0	0	0	0	0	0	0	0	0	0	0	0	0	0	0	0.01	0	0	0	0	0	0	0	0	0	0	0	0	0	0
ENSMUSG00000049439	77951	Cyp20a1	protein_coding	cytochrome P450, family 20, subfamily a, polypeptide 1	chr1	0	0	44738	2286	174	424	441	369	320	675	604	492	241	545	383	383	254	441	255	394	192.562	173.772	207.313	167.777	213.888	195.373	230.955	182.5	276.081	165.39	296.141	141.276	274.865	155.004	305.512	146.8	1.1081	1.2356	1.0948	1.2655	1.6693	2.0962	1.7733	2.0811
ENSMUSG00000103822		6030460B20Rik	TEC		chr1	0	0	1058	1058	0	5	0	9	0	4	0	6	0	2	0	3	0	2	0	7	0	0.3195	0	0.6381	0	0.1805	0	0.347	0	0.0946	0	0.1725	0	0.1096	0	0.4067	0	0	0	0	0	0	0	0
ENSMUSG00000026782	329165	Abi2	protein_coding	abl-interactor 2	chr1	0	0	71540	8543	372	2335	908	2085	602	3259	1094	2560	710	5496	1039	4238	739	4248	608	4001	34.2599	79.6382	35.5218	78.8918	33.4852	78.4994	34.8119	79.024	67.6861	138.797	66.8554	130.092	66.5504	124.254	60.6195	124.056	0.4302	0.4503	0.4266	0.4405	0.4877	0.5139	0.5356	0.4886
ENSMUSG00000026014	77300	Raph1	protein_coding	Ras association (RalGDS/AF-6) and pleckstrin homology domains 1	chr1	0	0	84813	20498	1217	3360	2905	2907	1988	4552	3697	3525	341	1706	513	1302	386	1333	332	1290	28.2878	28.9228	28.6828	27.7612	27.9087	27.6727	29.6911	27.4628	8.2047	10.8737	8.3311	10.0871	8.7732	9.8406	8.3544	10.095	0.978	1.0332	1.0085	1.0811	0.7545	0.8259	0.8915	0.8276
ENSMUSG00000081562		Gm11575	processed_pseudogene		chr1	0	1	228	228	0	2	1	1	1	6	1	5	0	0	0	1	1	1	0	1	0	0.1355	0.0777	0.0752	0.1105	0.2871	0.0632	0.3066	0	0	0	0.061	0.1789	0.0581	0	0.0616	0	1.0339	0.3849	0.2062	0	0	3.0788	0
ENSMUSG00000084400		Gm11576	processed_pseudogene		chr1	0	1	417	417	0	0	0	0	0	0	0	0	0	0	0	0	0	0	0	0	0	0	0	0	0	0	0	0	0	0	0	0	0	0	0	0	0	0	0	0	0	0	0	0
ENSMUSG00000082160		Gm11578	processed_pseudogene		chr1	0	1	459	459	0	0	0	1	0	0	1	0	0	0	0	0	0	0	0	0	0	0	0	0.131	0	0	0.1102	0	0	0	0	0	0	0	0	0	0	0	0	0	0	0	0	0
ENSMUSG00000103215		Gm38388	TEC		chr1	0	0	1430	1430	0	2	0	0	0	1	0	0	0	0	0	0	0	1	0	1	0	0.2909	0	0	0	0.1027	0	0	0	0	0	0	0	0.1247	0	0.1322	0	0	0	0	0	0	0	0
ENSMUSG00000088973		Gm23762	miRNA		chr1	1	0	106	106	0	0	0	0	0	0	0	0	0	0	0	0	0	0	0	0	0	0	0	0	0	0	0	0	0	0	0	0	0	0	0	0	0	0	0	0	0	0	0	0
ENSMUSG00000084151		Gm11577	processed_pseudogene		chr1	0	1	1066	737	0	0	0	0	0	0	0	0	0	0	0	0	0	0	0	0	0	0	0	0	0	0	0	0	0	0	0	0	0	0	0	0	0	0	0	0	0	0	0	0
ENSMUSG00000101188		Eif4a-ps4	processed_pseudogene		chr1	0	1	1218	1218	34	6	80	8	76	9	121	9	7	7	10	6	12	6	8	8	3.7815	0.2471	3.7795	0.3656	5.1051	0.2618	4.6498	0.3355	0.8059	0.2135	0.7771	0.2224	1.305	0.2119	0.9632	0.2996	15.3016	10.3391	19.5005	13.8591	3.7749	3.4936	6.1576	3.2156
ENSMUSG00000026012	12487	Cd28	protein_coding	CD28 antigen	chr1	0	0	56560	6122	0	1	0	0	0	0	0	0	0	0	0	0	0	0	0	0	0	0.0974	0	0	0	0	0	0	0	0	0	0	0	0	0	0	0	0	0	0	0	0	0	0
ENSMUSG00000086795		Gm11579	lincRNA		chr1	1	0	5170	845	0	0	0	0	0	0	0	0	0	0	0	0	0	0	0	0	0	0	0	0	0	0	0	0	0	0	0	0	0	0	0	0	0	0	0	0	0	0	0	0
ENSMUSG00000085965		2310016D23Rik	lincRNA		chr1	1	0	24948	388	0	0	0	0	0	0	0	0	0	0	0	0	0	0	0	0	0	0	0	0	0	0	0	0	0	0	0	0	0	0	0	0	0	0	0	0	0	0	0	0
ENSMUSG00000104069		Gm37198	TEC		chr1	0	0	2110	2110	0	0	0	0	0	0	0	0	0	0	0	0	0	0	0	0	0	0	0	0	0	0	0	0	0	0	0	0	0	0	0	0	0	0	0	0	0	0	0	0
ENSMUSG00000083118		Gm11609	processed_pseudogene		chr1	0	1	1343	793	0	0	0	0	0	0	0	0	0	0	0	0	0	0	0	0	0	0	0	0	0	0	0	0	0	0	0	0	0	0	0	0	0	0	0	0	0	0	0	0
ENSMUSG00000083355		Gm11581	processed_pseudogene		chr1	0	1	827	763	0	1	0	0	0	1	1	1	0	0	0	0	0	0	0	0	0	0.1006	0	0	0	0.071	0.0938	0.091	0	0	0	0	0	0	0	0	0	0	0	1.0308	0	0	0	0
ENSMUSG00000102549		Gm38137	TEC		chr1	0	0	1401	1401	0	0	0	1	0	0	0	2	0	1	0	0	0	0	0	1	0	0	0	0.1151	0	0	0	0.1878	0	0.0768	0	0	0	0	0	0.0943	0	0	0	0	0	0	0	0
ENSMUSG00000026011	12477	Ctla4	protein_coding	cytotoxic T-lymphocyte-associated protein 4	chr1	0	0	28833	2330	0	0	0	0	0	0	0	0	0	0	0	0	0	0	0	0	0	0	0	0	0	0	0	0	0	0	0	0	0	0	0	0	0	0	0	0	0	0	0	0
ENSMUSG00000081382		Rpl18-ps1	processed_pseudogene		chr1	0	1	525	525	0	0	0	0	0	1	0	0	0	0	0	0	0	0	0	0	0	0	0	0	0	0.0062	0	0	0	0	0	0	0	0	0	0	0	0	0	0	0	0	0	0
ENSMUSG00000080800		Gm11582	processed_pseudogene		chr1	0	1	236	236	0	0	0	0	0	0	0	0	0	0	0	0	0	0	0	0	0	0	0	0	0	0	0	0	0	0	0	0	0	0	0	0	0	0	0	0	0	0	0	0
ENSMUSG00000026009	54167	Icos	protein_coding	inducible T cell co-stimulator	chr1	0	0	22394	3430	1	0	0	0	0	0	2	0	0	1	0	0	0	0	0	0	0.0347	0	0	0	0	0	0.024	0	0	0.0095	0	0	0	0	0	0	0	0	0	0	0	0	0	0
ENSMUSG00000102561		Gm37039	TEC		chr1	0	0	2485	2485	0	0	0	0	0	0	0	1	0	0	0	0	0	0	0	0	0	0	0	0	0	0	0	0.0104	0	0	0	0	0	0	0	0	0	0	0	0	0	0	0	0
ENSMUSG00000082804		Rpl17-ps1	processed_pseudogene		chr1	0	1	552	552	0	0	0	0	0	0	0	0	0	0	0	0	0	0	0	0	0	0	0	0	0	0	0	0	0	0	0	0	0	0	0	0	0	0	0	0	0	0	0	0
ENSMUSG00000082661		Gm11590	processed_pseudogene		chr1	0	1	2627	1455	0	0	0	0	0	0	0	0	0	0	0	0	0	0	0	0	0	0	0	0	0	0	0	0	0	0	0	0	0	0	0	0	0	0	0	0	0	0	0	0
ENSMUSG00000080785		Gm11591	processed_pseudogene		chr1	0	1	702	702	0	0	0	0	0	0	0	0	0	0	0	0	0	0	0	0	0	0	0	0	0	0	0	0	0	0	0	0	0	0	0	0	0	0	0	0	0	0	0	0
ENSMUSG00000100893		Gm28083	lincRNA		chr1	1	0	6224	538	0	0	0	0	0	0	0	0	0	0	0	0	0	0	0	0	0	0	0	0	0	0	0	0	0	0	0	0	0	0	0	0	0	0	0	0	0	0	0	0
ENSMUSG00000085248		Gm11587	lincRNA		chr1	1	0	5838	1120	0	0	0	0	0	0	0	0	0	0	0	0	0	0	0	0	0	0	0	0	0	0	0	0	0	0	0	0	0	0	0	0	0	0	0	0	0	0	0	0
ENSMUSG00000085447	77341	9530026F06Rik	lincRNA	RIKEN cDNA 9530026F06 gene	chr1	1	0	17473	892	0	0	0	0	1	0	0	0	0	1	0	0	1	0	0	0	0	0	0	0	0.0395	0	0	0	0	0.018	0	0	0.064	0	0	0	0	0	0	0	0	0	0	0
ENSMUSG00000086408		Gm11588	lincRNA		chr1	1	0	29375	658	0	0	0	0	0	0	0	0	0	0	0	0	0	0	0	0	0	0	0	0	0	0	0	0	0	0	0	0	0	0	0	0	0	0	0	0	0	0	0	0
ENSMUSG00000089546		Gm25839	snRNA		chr1	1	0	103	103	0	0	0	0	0	0	0	0	0	0	0	0	0	0	0	0	0	0	0	0	0	0	0	0	0	0	0	0	0	0	0	0	0	0	0	0	0	0	0	0
ENSMUSG00000100965		Gm28449	lincRNA		chr1	1	0	1078	506	0	0	1	0	0	1	0	0	0	0	0	0	0	0	0	0	0	0	0.0573	0	0	0.0353	0	0	0	0	0	0	0	0	0	0	0	0	0	0	0	0	0	0
ENSMUSG00000102168		Gm36943	TEC		chr1	0	0	282	282	0	0	0	0	0	0	0	0	0	0	0	0	0	0	0	0	0	0	0	0	0	0	0	0	0	0	0	0	0	0	0	0	0	0	0	0	0	0	0	0
ENSMUSG00000100381		Gm28094	processed_pseudogene		chr1	0	1	390	390	0	0	0	0	0	0	0	0	0	0	0	0	0	0	0	0	0	0	0	0	0	0	0	0	0	0	0	0	0	0	0	0	0	0	0	0	0	0	0	0
ENSMUSG00000086009		4930587A21Rik	lincRNA		chr1	1	0	4207	851	0	0	0	0	0	0	0	0	0	0	0	0	0	0	0	0	0	0	0	0	0	0	0	0	0	0	0	0	0	0	0	0	0	0	0	0	0	0	0	0
ENSMUSG00000052062	72823	Pard3b	protein_coding	par-3 family cell polarity regulator beta	chr1	0	0	1003461	13153	34	153	78	149	49	212	137	168	28	153	36	107	25	132	26	104	32.2899	53.811	31.4665	58.1377	28.1059	52.6579	44.9549	53.4778	27.5261	39.8446	23.8874	33.8703	23.2162	39.8148	26.7318	33.2528	0.6001	0.5412	0.5337	0.8406	0.6908	0.7053	0.5831	0.8039
ENSMUSG00000103656		Gm37205	TEC		chr1	0	0	2736	2736	0	2	0	1	0	9	0	6	0	0	0	2	0	2	0	2	0	0.0184	0	0.0102	0	0.0585	0	0.05	0	0	0	0.0166	0	0.0158	0	0.0167	0	0	0	0	0	0	0	0
ENSMUSG00000104402		Gm38012	TEC		chr1	0	0	3029	3029	0	1	0	1	0	1	1	4	0	1	0	1	1	5	0	4	0	0.014	0	0.0156	0	0.0099	0.0131	0.0508	0	0.0104	0	0.0126	0.037	0.0601	0	0.051	0	0	0	0.2577	0	0	0.6158	0
ENSMUSG00000104081		Gm38278	TEC		chr1	0	0	1365	1365	0	0	0	1	0	1	0	1	0	0	0	0	1	0	0	0	0	0	0	0.5614	0	0.3574	0	0.458	0	0	0	0	1.3361	0	0	0	0	0	0	0	0	0	0	0
ENSMUSG00000085842		Pard3bos1	antisense_RNA		chr1	1	0	84126	1984	0	0	0	0	0	0	0	0	0	0	0	0	0	0	0	0	0	0	0	0	0	0	0	0	0	0	0	0	0	0	0	0	0	0	0	0	0	0	0	0
ENSMUSG00000103002		Gm38075	TEC		chr1	0	0	920	920	0	2	0	1	0	0	0	2	0	0	0	1	0	1	0	0	0	0.0559	0	0.031	0	0	0	0.0506	0	0	0	0.0252	0	0.024	0	0	0	0	0	0	0	0	0	0
ENSMUSG00000100344		Gm29640	processed_pseudogene		chr1	0	1	278	278	0	0	0	0	0	0	0	0	0	1	0	0	0	0	0	1	0	0	0	0	0	0	0	0	0	0.0671	0	0	0	0	0	0.0824	0	0	0	0	0	0	0	0
ENSMUSG00000101509		Gm29641	processed_pseudogene		chr1	0	1	259	259	0	0	0	0	0	0	0	0	0	0	0	0	0	0	0	0	0	0	0	0	0	0	0	0	0	0	0	0	0	0	0	0	0	0	0	0	0	0	0	0
ENSMUSG00000085019		Pard3bos2	antisense_RNA		chr1	1	0	4915	770	0	0	0	0	0	0	0	0	0	0	0	1	0	0	0	1	0	0	0	0	0	0	0	0	0	0	0	0.0128	0	0	0	0.0129	0	0	0	0	0	0	0	0
ENSMUSG00000102359		Gm38351	TEC		chr1	0	0	2518	2518	0	0	0	1	0	0	0	2	0	0	0	1	0	1	0	0	0	0	0	0.0063	0	0	0	0.0103	0	0	0	0.0051	0	0.0049	0	0	0	0	0	0	0	0	0	0
ENSMUSG00000085400		Pard3bos3	antisense_RNA		chr1	1	0	42537	862	0	1	1	2	1	8	3	5	1	1	0	2	1	2	0	1	0	0.0107	0.0123	0.0237	0.0174	0.0604	0.0299	0.0484	0.0299	0.0079	0	0.0193	0.0283	0.0184	0	0.0097	0	0.517	0.2887	0.6185	3.7749	0	1.5394	0
ENSMUSG00000100750		Gm29084	antisense_RNA		chr1	1	0	1452	1452	0	0	0	2	0	1	0	1	0	2	0	1	0	0	0	0	0	0	0	0.1003	0	0.0319	0	0.0409	0	0.0669	0	0.0407	0	0	0	0	0	0	0	0	0	0	0	0
ENSMUSG00000081950		Gm11600	processed_pseudogene		chr1	0	1	1094	240	1	0	0	1	0	1	1	0	0	0	0	1	1	0	1	0	0.2989	0	0	0.1228	0	0.0782	0.1033	0	0	0	0	0.0996	0.2923	0	0.3236	0	0	0	0	0	0	0	0	0
ENSMUSG00000084333		Gm11599	processed_pseudogene		chr1	0	1	878	878	0	1	0	0	0	2	0	0	0	0	0	0	0	0	0	0	0	0.0616	0	0	0	0.087	0	0	0	0	0	0	0	0	0	0	0	0	0	0	0	0	0	0
ENSMUSG00000025969	18187	Nrp2	protein_coding	neuropilin 2	chr1	0	0	115411	11842	912	2019	2126	1777	1574	2944	2848	2309	472	1247	672	1038	482	1009	399	944	31.7949	26.067	31.4841	25.4527	33.1422	26.8436	34.3061	26.9813	17.0335	11.9212	16.3686	12.0617	16.4314	11.1722	15.0592	11.0801	1.2197	1.237	1.2346	1.2715	1.4288	1.3571	1.4707	1.3591
ENSMUSG00000100811		Gm29083	antisense_RNA		chr1	1	0	3351	733	3	9	0	11	0	19	7	14	2	11	1	12	2	14	3	13	0.1374	0.1526	0	0.207	0	0.2276	0.1108	0.2149	0.0948	0.1381	0.032	0.1832	0.0896	0.2036	0.1487	0.2004	0.9001	0	0	0.5154	0.6863	0.1747	0.4398	0.7421
ENSMUSG00000103032		Gm37121	TEC		chr1	0	0	2556	2556	0	6	1	3	1	10	0	12	0	13	0	14	0	10	0	11	0	2.7808	0.5316	1.5425	0.7559	3.2731	0	5.0336	0	4.4612	0	5.8398	0	3.9747	0	4.6347	0	0.3446	0.2309	0	0	0	0	0
ENSMUSG00000100426		Gm4208	lincRNA		chr1	1	0	11016	871	0	13	4	16	2	54	8	30	0	2	0	5	0	2	0	1	0	0.1136	0.0401	0.1551	0.0285	0.3333	0.0652	0.2373	0	0.0129	0	0.0393	0	0.015	0	0.0079	0	0.2585	0.0855	0.2749	0	0	0	0
ENSMUSG00000040865	227195	Ino80d	protein_coding	INO80 complex subunit D	chr1	0	0	156250	17713	97	1412	226	1208	185	1974	357	1504	80	1323	94	1058	68	1082	60	965	1.5959	8.6033	1.5795	8.1656	1.8383	8.4942	2.0294	8.2939	1.3625	5.9688	1.0805	5.8019	1.094	5.6539	1.0687	5.3453	0.1855	0.1934	0.2164	0.2447	0.2283	0.1862	0.1935	0.1999
ENSMUSG00000104991		Gm44468	miRNA		chr1	1	0	105	105	0	0	0	0	0	0	0	0	0	0	0	0	0	0	0	0	0	0	0	0	0	0	0	0	0	0	0	0	0	0	0	0	0	0	0	0	0	0	0	0
ENSMUSG00000088953		Gm24942	snoRNA		chr1	1	0	114	114	0	0	0	0	0	0	0	0	0	0	0	0	1	0	0	0	0	0	0	0	0	0	0	0	0	0	0	0	0.0573	0	0	0	0	0	0	0	0	0	0	0
ENSMUSG00000081617		Rps13-ps7	processed_pseudogene		chr1	0	1	368	368	0	0	0	0	0	0	0	1	0	0	0	0	0	0	0	0	0	0	0	0	0	0	0	0.0114	0	0	0	0	0	0	0	0	0	0	0	0	0	0	0	0
ENSMUSG00000081429		Rps27-ps1	processed_pseudogene		chr1	0	1	246	246	0	3	0	0	1	1	0	0	0	0	0	0	0	0	0	0	0	0.1603	0	0	0.0872	0.0377	0	0	0	0	0	0	0	0	0	0	0	0	2.3093	0	0	0	0	0
ENSMUSG00000084799	100380944	Ino80dos	lincRNA	INO80 complex subunit D, opposite strand	chr1	1	0	45213	2880	13	73	19	98	11	148	31	100	7	171	18	137	15	110	10	138	2.5905	5.3871	1.6083	8.0232	1.3239	7.7133	2.1344	6.679	1.4439	9.3438	2.506	9.0993	2.9228	6.9617	2.1573	9.2582	0.4809	0.2005	0.1716	0.3196	0.1545	0.2754	0.4198	0.233
ENSMUSG00000101599		Gm20342	lincRNA		chr1	1	0	9720	9720	1	206	9	173	8	286	19	230	11	344	4	232	13	252	10	258	0.0982	7.4895	0.3753	6.9779	0.4743	7.3434	0.6445	7.5683	1.1179	9.2606	0.2744	7.5915	1.248	7.8573	1.0628	8.5275	0.0131	0.0538	0.0646	0.0852	0.1207	0.0361	0.1588	0.1246
ENSMUSG00000025968	227197	Ndufs1	protein_coding	NADH dehydrogenase (ubiquinone) Fe-S protein 1	chr1	0	0	33238	8086	2031	2829	5086	2523	3354	3745	5734	2911	2491	4402	3614	3496	2466	3752	2283	3605	64.4015	33.2209	68.5059	32.869	64.2337	31.0583	62.822	30.9389	81.7632	38.2759	80.0668	36.9492	76.4615	37.7861	78.3715	38.4856	1.9386	2.0842	2.0682	2.0305	2.1362	2.1669	2.0235	2.0364
ENSMUSG00000077884		Gm24557	miRNA		chr1	1	0	89	89	0	0	0	0	0	0	0	0	0	0	0	0	0	0	0	0	0	0	0	0	0	0	0	0	0	0	0	0	0	0	0	0	0	0	0	0	0	0	0	0
ENSMUSG00000025967	55949	Eef1b2	protein_coding	eukaryotic translation elongation factor 1 beta 2	chr1	0	0	3662	2532	874	4420	2190	4095	1671	6918	2838	5414	1061	4075	1526	3515	1095	3679	1039	3604	19.8804	37.2329	21.1604	38.2693	22.9564	41.156	22.3046	41.277	24.982	25.4174	24.2519	26.6493	24.3552	26.5782	25.5856	27.5998	0.5339	0.5529	0.5578	0.5404	0.9829	0.91	0.9164	0.927
ENSMUSG00000098850		Gm27390	misc_RNA		chr1	0	0	176	176	0	0	0	0	0	0	0	0	0	0	0	0	0	0	0	0	0	0	0	0	0	0	0	0	0	0	0	0	0	0	0	0	0	0	0	0	0	0	0	0
ENSMUSG00000064612		Gm26457	snoRNA		chr1	1	0	78	78	0	1	0	1	0	3	2	7	0	2	0	0	1	0	0	0	0	0.0546	0	0.0605	0	0.1156	0.1018	0.3456	0	0.0808	0	0	0.144	0	0	0	0	0	0	0.2945	0	0	0	0
ENSMUSG00000105060		Gm26457	snoRNA		chr1	1	0	35	35	0	0	0	0	0	0	0	0	0	0	0	0	0	0	0	0	0	0	0	0	0	0	0	0	0	0	0	0	0	0	0	0	0	0	0	0	0	0	0	0
ENSMUSG00000064602	100217464	Snora41	snoRNA	small nucleolar RNA, H/ACA box 41	chr1	1	0	132	132	55	89	147	100	74	140	141	116	42	13	82	9	73	14	54	21	7.8184	4.6853	8.8765	5.8404	6.3533	5.205	6.9254	5.527	6.1802	0.5067	8.1442	0.4264	10.1471	0.6321	8.3103	1.005	1.6687	1.5198	1.2206	1.253	12.1959	19.0986	16.0537	8.2686
ENSMUSG00000046856	241070	Gpr1	protein_coding	G protein-coupled receptor 1	chr1	0	0	31853	2496	6	4	20	10	11	10	21	17	8	12	13	14	13	9	7	7	0.8705	0.2149	1.2325	0.5961	0.9639	0.3794	1.0527	0.8267	1.2014	0.4774	1.3177	0.677	1.8442	0.4147	1.0994	0.3419	4.0504	2.0678	2.5402	1.2734	2.5166	1.9465	4.4471	3.2156
ENSMUSG00000094290		Gm27512	miRNA		chr1	1	0	126	126	0	0	0	0	0	0	0	0	0	0	0	0	0	0	0	0	0	0	0	0	0	0	0	0	0	0	0	0	0	0	0	0	0	0	0	0	0	0	0	0
ENSMUSG00000086730		Platr12	processed_transcript		chr1	1	0	7655	911	0	0	1	0	0	0	0	0	0	0	0	0	0	0	0	0	0	0	0.1032	0	0	0	0	0	0	0	0	0	0	0	0	0	0	0	0	0	0	0	0	0
ENSMUSG00000102536		1700039I01Rik	TEC		chr1	0	0	479	479	0	0	0	0	0	0	0	0	0	0	0	0	0	0	0	0	0	0	0	0	0	0	0	0	0	0	0	0	0	0	0	0	0	0	0	0	0	0	0	0
ENSMUSG00000087561		Gm11608	lincRNA		chr1	1	0	6273	882	0	0	0	0	0	0	1	0	0	2	0	0	0	1	0	1	0	0	0	0	0	0	0.025	0	0	0.0396	0	0	0	0.023	0	0.0243	0	0	0	0	0	0	0	0
ENSMUSG00000092705		Gm24513	miRNA		chr1	1	0	138	138	0	0	0	0	0	0	0	0	0	1	1	0	0	0	0	1	0	0	0	0	0	0	0	0	0	0.2604	0.6635	0	0	0	0	0.3197	0	0	0	0	0	0	0	0
ENSMUSG00000027520	73884	Zdbf2	protein_coding	zinc finger, DBF-type containing 2	chr1	0	0	41312	12659	27	95	51	77	31	117	60	84	228	1393	370	1099	247	1116	198	1039	5.9761	7.7869	4.795	7.0021	4.1441	6.7729	4.5885	6.2317	52.2378	84.5459	57.2179	81.0769	53.458	78.451	47.4442	77.4238	0.7674	0.6848	0.6119	0.7363	0.6179	0.7057	0.6814	0.6128
ENSMUSG00000094214		Gm23448	snRNA		chr1	1	0	104	104	0	0	0	0	0	0	0	0	0	1	0	0	0	1	0	1	0	0	0	0	0	0	0	0	0	0.0133	0	0	0	0.0154	0	0.0163	0	0	0	0	0	0	0	0
ENSMUSG00000083039		Gm11606	processed_pseudogene		chr1	0	1	617	617	0	0	0	0	0	0	0	0	0	0	0	0	0	0	0	0	0	0	0	0	0	0	0	0	0	0	0	0	0	0	0	0	0	0	0	0	0	0	0	0
ENSMUSG00000081643		Gm11605	processed_pseudogene		chr1	0	1	646	646	8	0	7	3	5	2	9	2	3	1	4	1	1	2	1	2	0.324	0	0.1204	0.0499	0.1223	0.0212	0.126	0.0272	0.1258	0.0111	0.1132	0.0135	0.0396	0.0257	0.0439	0.0273	0	2.4125	5.7732	4.6388	11.3248	8.3848	1.5394	1.6078
ENSMUSG00000025964	23792	Adam23	protein_coding	a disintegrin and metallopeptidase domain 23	chr1	0	0	150386	17907	3590	10801	8596	9664	5170	12451	8997	9768	3741	13512	5467	10864	3717	10848	3421	10260	120.635	134.411	122.699	133.419	104.926	109.427	104.459	110.017	130.126	124.505	128.353	121.679	122.134	115.774	124.451	116.074	0.8975	0.9196	0.9589	0.9495	1.0451	1.0548	1.0549	1.0722
ENSMUSG00000087823		Gm22281	snRNA		chr1	1	0	103	103	0	0	0	0	0	0	0	0	0	0	0	0	0	0	0	0	0	0	0	0	0	0	0	0	0	0	0	0	0	0	0	0	0	0	0	0	0	0	0	0
ENSMUSG00000115378		FAM237A	protein_coding		chr1	0	0	4852	1105	0	0	0	0	0	1	0	0	3	7	1	8	8	2	2	12	0	0	0	0	0	0.0503	0	0	0.5975	0.3693	0.1344	0.513	1.5051	0.1222	0.4166	0.7773	0	0	0	0	1.6178	0.262	12.3152	0.5359
ENSMUSG00000069085	241073	Dytn	protein_coding	dystrotelin	chr1	0	0	64077	6143	6	9	23	12	17	22	21	20	0	4	1	4	0	4	0	3	0.3863	0.2146	0.629	0.3174	0.661	0.3704	0.4671	0.4316	0	0.0706	0.045	0.0858	0	0.0818	0	0.065	1.8002	1.9817	1.7844	1.0824	0	0.524	0	0
ENSMUSG00000083066		Gm12748	processed_pseudogene		chr1	0	1	504	504	0	0	0	0	0	0	0	0	0	2	0	0	0	0	0	1	0	0	0	0	0	0	0	0	0	0.008	0	0	0	0	0	0.0049	0	0	0	0	0	0	0	0
ENSMUSG00000025963	76668	Mdh1b	protein_coding	malate dehydrogenase 1B, NAD (soluble)	chr1	0	0	31500	1719	7	14	22	4	21	8	17	11	17	18	19	18	15	18	14	30	0.2201	0.1631	0.2939	0.0517	0.3989	0.0658	0.1847	0.1159	0.5534	0.1552	0.4175	0.1887	0.4613	0.1798	0.4766	0.3176	1.3501	5.6865	6.0618	1.5931	3.5652	2.2126	2.5657	1.5006
ENSMUSG00000025962	75619	Fastkd2	protein_coding	FAST kinase domains 2	chr1	0	0	24042	5873	165	413	398	363	304	508	565	413	155	662	234	496	171	542	150	509	5.3305	4.9411	5.4617	4.8181	5.9316	4.2923	6.3067	4.4721	5.1834	5.8645	5.2817	5.3409	5.4018	5.5612	5.2461	5.5361	1.0788	1.1336	1.3819	1.4102	0.8839	0.9889	0.9714	0.9476
ENSMUSG00000025961	74426	4933402D24Rik	protein_coding	RIKEN cDNA 4933402D24 gene	chr1	0	0	14361	1758	2	16	2	10	0	20	1	16	0	3	0	2	2	4	0	3	0.0998	0.2957	0.0424	0.2051	0	0.2611	0.0172	0.2677	0	0.0411	0	0.0333	0.0976	0.0634	0	0.0504	0.3375	0.2068	0	0.0644	0	0	1.5394	0
ENSMUSG00000080817		Gm13751	processed_pseudogene		chr1	0	1	752	752	0	2	0	0	0	0	0	1	0	0	0	0	0	0	0	0	0	0.0139	0	0	0	0	0	0.0063	0	0	0	0	0	0	0	0	0	0	0	0	0	0	0	0
ENSMUSG00000082373		Gm13754	unitary_pseudogene		chr1	0	0	18085	998	0	0	0	1	0	1	0	0	0	1	0	1	0	2	0	0	0	0	0	0.0302	0	0.0192	0	0	0	0.0202	0	0.0245	0	0.0467	0	0	0	0	0	0	0	0	0	0
ENSMUSG00000044689	433315	Gm13749	lincRNA	predicted gene 13749	chr1	1	0	4273	1432	3	4	8	2	8	5	10	4	0	1	2	0	0	0	0	0	0.2421	0.1196	0.2743	0.0663	0.39	0.1056	0.2789	0.1082	0	0.0221	0.1128	0	0	0	0	0	2.0252	4.1356	3.6948	2.5771	0	0	0	0
ENSMUSG00000025959	93691	Klf7	protein_coding	Kruppel-like factor 7 (ubiquitous)	chr1	0	0	92836	8131	1355	13022	3151	11784	2393	18917	4332	14946	99	1501	174	1170	121	1304	118	1239	85.346	303.748	84.3059	304.944	91.0334	311.627	94.2758	315.533	6.4547	25.9247	7.6572	24.5628	7.4523	26.0858	8.0462	26.2738	0.281	0.2765	0.2921	0.2988	0.249	0.3117	0.2857	0.3062
ENSMUSG00000097272		Gm26649	lincRNA		chr1	1	0	3465	3196	0	0	0	0	0	0	0	0	0	0	0	0	0	0	0	0	0	0	0	0	0	0	0	0	0	0	0	0	0	0	0	0	0	0	0	0	0	0	0	0
ENSMUSG00000098487	102466760	Mir6899	miRNA	microRNA 6899	chr1	1	0	64	64	0	0	0	3	0	1	0	0	0	0	0	1	0	0	0	0	0	0	0	0.3348	0	0.071	0	0	0	0	0	0.0905	0	0	0	0	0	0	0	0	0	0	0	0
ENSMUSG00000086836		Gm13748	antisense_RNA		chr1	1	0	12129	378	0	0	0	0	0	0	0	0	0	0	0	0	0	0	0	0	0	0	0	0	0	0	0	0	0	0	0	0	0	0	0	0	0	0	0	0	0	0	0	0
ENSMUSG00000086721		Gm13750	processed_pseudogene		chr1	0	1	465	465	1	2	2	2	1	1	1	7	0	6	1	0	0	1	3	1	0.4494	0.3328	0.3818	0.3692	0.2714	0.1175	0.1553	1.0543	0	0.7393	0.314	0	0	0.1427	1.4594	0.1513	1.3501	1.0339	2.3093	0.1473	0	0	0	9.6467
ENSMUSG00000101895		Gm28981	lincRNA		chr1	1	0	117053	1288	0	1	0	0	0	1	0	0	1	0	0	1	0	1	0	0	0	0.0255	0	0	0	0.018	0	0	0.0713	0	0	0.0229	0	0.0219	0	0	0	0	0	0	0	0	0	0
ENSMUSG00000093228		Gm25748	miRNA		chr1	1	0	70	70	0	0	0	0	0	0	0	0	0	0	0	0	0	0	0	0	0	0	0	0	0	0	0	0	0	0	0	0	0	0	0	0	0	0	0	0	0	0	0	0
ENSMUSG00000099658		Gm28980	processed_pseudogene		chr1	0	1	219	219	0	0	0	0	0	0	1	0	0	1	0	0	0	0	0	0	0	0	0	0	0	0	0.0464	0	0	0.0368	0	0	0	0	0	0	0	0	0	0	0	0	0	0
ENSMUSG00000025958	12912	Creb1	protein_coding	cAMP responsive element binding protein 1	chr1	0	0	71904	13742	167	1130	436	957	286	1478	512	1206	211	1603	332	1184	216	1260	175	1214	8.5615	21.4538	9.4948	20.1572	8.8555	19.8175	9.0693	20.7232	11.1973	22.535	11.8919	20.2317	10.8281	20.5157	9.7127	20.9537	0.3991	0.471	0.4469	0.4376	0.4969	0.5878	0.5278	0.4635
ENSMUSG00000025956	67099	Mettl21a	protein_coding	methyltransferase like 21A	chr1	0	0	10770	3005	130	432	294	428	218	599	331	471	122	547	192	451	129	445	107	440	4.7877	5.8919	4.5993	6.4761	4.849	5.7697	4.2119	5.8141	4.6509	5.5241	4.9404	5.5361	4.6455	5.2051	4.2661	5.4556	0.8126	0.7102	0.8404	0.7244	0.8419	0.8924	0.8925	0.782
ENSMUSG00000101832		Gm28982	lincRNA		chr1	1	0	8250	512	1	2	1	0	1	4	0	2	0	0	0	1	0	2	0	1	0.0854	0.0633	0.0363	0	0.0516	0.0893	0	0.0572	0	0	0	0.0285	0	0.0542	0	0.0288	1.3501	0	0.5773	0	0	0	0	0
ENSMUSG00000100437		Gm29152	lincRNA		chr1	1	0	2822	325	0	0	0	0	1	1	0	0	0	0	0	0	0	0	0	0	0	0	0	0	0.0196	0.0085	0	0	0	0	0	0	0	0	0	0	0	0	2.3093	0	0	0	0	0
ENSMUSG00000087213	69941	2810408I11Rik	processed_transcript	RIKEN cDNA 2810408I11 gene	chr1	1	0	10789	2341	5	11	1	2	6	9	6	5	5	6	1	6	3	5	1	7	0.1054	0.0859	0.009	0.0173	0.0764	0.0496	0.0437	0.0353	0.1091	0.0347	0.0147	0.0422	0.0619	0.0335	0.0228	0.0497	1.2274	0.517	1.5395	1.237	3.1458	0.3494	1.8473	0.4594
ENSMUSG00000070871	227210	Ccnyl1	protein_coding	cyclin Y-like 1	chr1	0	0	35190	3456	10	119	21	98	10	167	22	145	12	210	7	174	8	181	6	157	1.913	8.4304	1.7065	7.7023	1.1554	8.3554	1.4541	9.2972	2.3762	11.0159	0.9356	11.0945	1.4965	10.9969	1.2426	10.1115	0.2269	0.2216	0.1383	0.1564	0.2157	0.0843	0.1361	0.1229
ENSMUSG00000045005	14367	Fzd5	protein_coding	frizzled class receptor 5	chr1	0	0	7194	6915	35	128	60	111	46	202	72	133	25	138	36	108	28	111	19	116	0.1974	0.2674	0.1438	0.2573	0.1567	0.298	0.1403	0.2515	0.146	0.2135	0.1419	0.2031	0.1544	0.1989	0.116	0.2203	0.7384	0.5589	0.5259	0.558	0.6839	0.6987	0.7766	0.5267
ENSMUSG00000102140		Gm38058	TEC		chr1	0	0	4368	4368	0	1	1	0	0	0	0	0	0	0	0	1	0	0	0	2	0	0.0399	0.0458	0	0	0	0	0	0	0	0	0.0359	0	0	0	0.0726	0	0	0	0	0	0	0	0
ENSMUSG00000051344	241075	Plekhm3	protein_coding	pleckstrin homology domain containing, family M, member 3	chr1	0	0	170842	10921	953	2551	2340	2372	1728	3309	2954	2629	288	1006	434	824	303	926	254	820	56.4666	55.9759	58.8953	57.7426	61.8381	51.2784	60.4752	52.2114	17.664	16.3451	17.9666	16.2732	17.5552	17.4258	16.2929	16.3576	1.0088	1.02	1.2059	1.1583	1.0807	1.1041	1.0074	0.996
ENSMUSG00000097264		Rpl31-ps24	processed_pseudogene		chr1	0	1	379	379	0	0	0	0	0	0	0	0	0	0	0	0	0	0	0	0	0	0	0	0	0	0	0	0	0	0	0	0	0	0	0	0	0	0	0	0	0	0	0	0
ENSMUSG00000084416		Rpl10a-ps1	processed_pseudogene		chr1	0	1	654	654	0	23	9	34	3	44	5	29	0	10	5	21	2	15	1	14	0	10.0051	4.4907	16.4083	2.1283	13.5174	2.0293	11.4177	0	3.221	4.1035	8.2218	2.2972	5.596	1.2717	5.5365	0	0.2737	0.1575	0.1777	0	0.4991	0.4105	0.2297
ENSMUSG00000077471		Gm24788	snRNA		chr1	1	0	156	156	0	0	0	0	0	0	0	0	0	0	0	0	0	0	0	0	0	0	0	0	0	0	0	0	0	0	0	0	0	0	0	0	0	0	0	0	0	0	0	0
ENSMUSG00000025955	70861	Akr1cl	protein_coding	aldo-keto reductase family 1, member C-like	chr1	0	0	20071	4209	0	0	0	0	0	0	0	0	1	0	0	0	0	0	0	1	0	0	0	0	0	0	0	0	0.0327	0	0	0	0	0	0	0.0106	0	0	0	0	0	0	0	0
ENSMUSG00000090042		Gm8550	processed_pseudogene		chr1	0	1	653	653	0	0	0	1	0	0	0	0	0	0	0	0	0	0	0	0	0	0	0	0.0051	0	0	0	0	0	0	0	0	0	0	0	0	0	0	0	0	0	0	0	0
ENSMUSG00000070870	12968	Cryge	protein_coding	crystallin, gamma E	chr1	0	0	2596	723	0	0	0	0	0	0	0	0	0	0	0	0	0	0	0	0	0	0	0	0	0	0	0	0	0	0	0	0	0	0	0	0	0	0	0	0	0	0	0	0
ENSMUSG00000067299	12967	Crygd	protein_coding	crystallin, gamma D	chr1	0	0	1581	1028	0	0	0	0	0	0	1	0	0	1	1	0	0	0	0	0	0	0	0	0	0	0	0.0197	0	0	0.0157	0.0399	0	0	0	0	0	0	0	0	0	0	0	0	0
ENSMUSG00000025952	12966	Crygc	protein_coding	crystallin, gamma C	chr1	0	0	2165	786	0	0	0	0	0	0	0	0	0	0	0	0	0	0	0	0	0	0	0	0	0	0	0	0	0	0	0	0	0	0	0	0	0	0	0	0	0	0	0	0
ENSMUSG00000073658	12965	Crygb	protein_coding	crystallin, gamma B	chr1	0	0	2070	634	0	0	0	0	0	0	0	0	0	0	0	0	0	0	0	1	0	0	0	0	0	0	0	0	0	0	0	0	0	0	0	0.0065	0	0	0	0	0	0	0	0
ENSMUSG00000100774		Gm7329	processed_pseudogene		chr1	0	1	210	210	0	1	0	0	0	0	0	0	0	0	0	0	0	0	0	0	0	0.0175	0	0	0	0	0	0	0	0	0	0	0	0	0	0	0	0	0	0	0	0	0	0
ENSMUSG00000044429	12964	Cryga	protein_coding	crystallin, gamma A	chr1	0	0	2985	730	0	0	0	0	0	2	0	4	0	10	0	4	1	3	2	5	0	0	0	0	0	0.2449	0	0.6277	0	1.2839	0	0.6242	0.4578	0.4461	1.0138	0.7882	0	0	0	0	0	0	1.0263	1.2862
ENSMUSG00000100846		Gm28845	protein_coding		chr1	0	0	18940	733	0	0	0	0	0	0	0	0	0	0	0	0	0	0	0	0	0	0	0	0	0	0	0	0	0	0	0	0	0	0	0	0	0	0	0	0	0	0	0	0
ENSMUSG00000044816	98303	D630023F18Rik	protein_coding	RIKEN cDNA D630023F18 gene	chr1	0	0	17930	2667	5	15	11	21	3	17	8	14	15	100	21	85	21	80	15	68	1.4555	1.6171	1.3602	2.5116	0.5275	1.2943	0.8047	1.366	4.52	7.9825	4.2712	8.2474	5.9777	7.3964	4.7272	6.6645	0.9001	0.5416	0.4075	0.5891	0.5662	0.5179	0.8082	0.7093
ENSMUSG00000025950	15926	Idh1	protein_coding	isocitrate dehydrogenase 1 (NADP+), soluble	chr1	0	0	27885	2771	2051	3931	4905	3545	3534	5781	6537	4548	711	1786	1035	1403	741	1441	672	1432	94.9346	67.3835	96.4414	67.4153	98.796	69.9844	104.546	70.5595	34.0664	22.6689	33.4717	21.6453	33.5383	21.1839	33.674	22.3156	1.4089	1.4306	1.4117	1.4817	1.5028	1.5464	1.5832	1.509
ENSMUSG00000025949	18711	Pikfyve	protein_coding	phosphoinositide kinase, FYVE finger containing	chr1	0	0	92013	19211	372	1252	920	1039	692	1660	1158	1277	403	1334	564	1053	412	1109	366	1084	15.0814	18.7973	15.8435	17.306	16.9441	17.6014	16.2209	17.3527	16.9123	14.8301	15.9755	14.229	16.3328	14.2795	16.0637	14.7957	0.8023	0.9155	0.9627	0.9348	1.1404	1.1227	1.1438	1.0857
ENSMUSG00000025946	213527	Pth2r	protein_coding	parathyroid hormone 2 receptor	chr1	0	0	107189	2582	12	14	33	14	21	27	49	19	15	16	16	23	11	14	7	15	0.2317	0.1001	0.2707	0.1111	0.2449	0.1364	0.3269	0.123	0.2998	0.0847	0.2159	0.148	0.2077	0.0859	0.1463	0.0975	2.3145	2.4371	1.7961	2.6585	3.539	1.4582	2.4191	1.5006
ENSMUSG00000100503		Gm28927	unprocessed_pseudogene		chr1	0	1	272	272	0	0	0	1	0	4	0	1	0	1	0	1	0	0	0	3	0	0	0	0.0301	0	0.0768	0	0.0246	0	0.0201	0	0.0245	0	0	0	0.0741	0	0	0	0	0	0	0	0
ENSMUSG00000100504		Gm28926	unprocessed_pseudogene		chr1	0	1	680	680	0	3	0	0	0	0	0	0	0	3	0	1	0	0	0	2	0	0.0441	0	0	0	0	0	0	0	0.0326	0	0.0132	0	0	0	0.0267	0	0	0	0	0	0	0	0
ENSMUSG00000099383		Gm28925	unprocessed_pseudogene		chr1	0	1	168	168	0	0	0	0	0	0	0	0	0	0	0	0	0	0	0	0	0	0	0	0	0	0	0	0	0	0	0	0	0	0	0	0	0	0	0	0	0	0	0	0
ENSMUSG00000100340		Gm28923	processed_pseudogene		chr1	0	1	322	322	0	0	0	0	0	0	0	0	0	0	0	0	0	0	0	0	0	0	0	0	0	0	0	0	0	0	0	0	0	0	0	0	0	0	0	0	0	0	0	0
ENSMUSG00000100439		Gm28922	processed_pseudogene		chr1	0	1	308	308	0	0	0	0	0	0	0	1	0	1	1	0	0	0	0	0	0	0	0	0	0	0	0	0.0209	0	0.0171	0.0436	0	0	0	0	0	0	0	0	0	0	0	0	0
ENSMUSG00000099819		Gm28728	processed_pseudogene		chr1	0	1	405	405	0	0	0	0	0	0	0	0	0	0	0	0	0	0	0	0	0	0	0	0	0	0	0	0	0	0	0	0	0	0	0	0	0	0	0	0	0	0	0	0
ENSMUSG00000082565		Gm5255	processed_pseudogene		chr1	0	1	774	642	0	1	0	0	0	0	0	0	0	1	0	0	0	0	0	1	0	0.0608	0	0	0	0	0	0	0	0.0451	0	0	0	0	0	0.0553	0	0	0	0	0	0	0	0
ENSMUSG00000082774		Gm8805	processed_pseudogene		chr1	0	1	313	313	1	4	1	5	0	11	1	9	0	3	2	2	0	3	1	3	0.9235	1.368	0.3923	1.8971	0	2.6569	0.3191	2.7859	0	0.7597	1.2905	0.6156	0	0.8799	0.9998	0.9328	0.6751	0.2068	0	0.1145	0	2.0962	0	1.0719
ENSMUSG00000025945	12969	Crygf	protein_coding	crystallin, gamma F	chr1	0	0	1788	627	0	0	0	0	0	0	0	0	0	0	0	0	0	0	0	0	0	0	0	0	0	0	0	0	0	0	0	0	0	0	0	0	0	0	0	0	0	0	0	0
ENSMUSG00000081623		Gm8809	processed_pseudogene		chr1	0	1	743	743	0	1	0	0	0	0	0	1	0	0	0	0	0	0	0	0	0	0.0781	0	0	0	0	0	0.0707	0	0	0	0	0	0	0	0	0	0	0	0	0	0	0	0
ENSMUSG00000083242		Gm15659	processed_pseudogene		chr1	0	1	341	341	0	0	0	0	0	0	0	0	0	2	0	0	0	0	0	0	0	0	0	0	0	0	0	0	0	0.0092	0	0	0	0	0	0	0	0	0	0	0	0	0	0
ENSMUSG00000083289		Gm8812	processed_pseudogene		chr1	0	1	412	412	0	0	0	1	1	0	1	0	0	0	0	0	0	0	0	0	0	0	0	0.0085	0.0125	0	0.0071	0	0	0	0	0	0	0	0	0	0	0	0	0	0	0	0	0
ENSMUSG00000015222	17756	Map2	protein_coding	microtubule-associated protein 2	chr1	0	0	267311	16449	2286	3496	5511	3081	3435	4689	6254	3478	10609	24483	15973	19961	10479	20139	9814	18698	140.613	79.6365	143.994	77.8617	127.611	75.4342	132.915	71.7059	675.494	412.955	686.457	409.241	630.278	393.432	653.523	387.214	1.7657	1.8494	1.6917	1.8536	1.6358	1.6774	1.602	1.6878
ENSMUSG00000088850		Gm24729	snoRNA		chr1	1	0	137	137	1	0	5	2	0	0	2	0	0	0	0	0	0	0	0	1	0.1158	0	0.246	0.0952	0	0	0.08	0	0	0	0	0	0	0	0	0.039	0	2.5848	0	0	0	0	0	0
ENSMUSG00000073656		Gm10558	antisense_RNA		chr1	1	0	6521	1661	0	1	0	0	0	0	0	0	0	0	0	0	0	2	0	0	0	0.0142	0	0	0	0	0	0	0	0	0	0	0	0.0244	0	0	0	0	0	0	0	0	0	0
ENSMUSG00000065694		Gm25411	snRNA		chr1	1	0	151	151	0	0	0	1	0	0	0	0	0	5	0	4	0	9	0	2	0	0	0	0.0167	0	0	0	0	0	0.0557	0	0.0541	0	0.116	0	0.0273	0	0	0	0	0	0	0	0
ENSMUSG00000055567	329178	Unc80	protein_coding	unc-80, NALCN activator	chr1	0	0	230782	14425	935	3165	2197	2947	1248	3534	2295	2666	1854	9545	2663	7643	1866	7671	1802	7241	214.391	268.757	213.988	277.625	172.832	211.934	181.821	204.895	440.05	600.15	426.622	584.125	418.379	558.636	447.317	558.985	0.7977	0.7708	0.8155	0.8874	0.7332	0.7304	0.7489	0.8002
ENSMUSG00000103375		Gm37181	TEC		chr1	0	0	1727	1727	0	5	0	0	0	4	0	3	0	1	0	1	0	1	0	1	0	4.0648	0	0	0	2.2966	0	2.2074	0	0.602	0	0.7317	0	0.6972	0	0.7391	0	0	0	0	0	0	0	0
ENSMUSG00000026005	66646	Rpe	protein_coding	ribulose-5-phosphate-3-epimerase	chr1	0	0	18975	3113	175	582	443	489	307	729	569	583	152	632	196	532	162	483	125	468	3.5372	4.3565	3.8036	4.0608	3.7478	3.8538	3.9738	3.9497	3.1803	3.5029	2.7679	3.5841	3.2018	3.1006	2.7353	3.1847	0.8119	0.9367	0.9725	1.0061	0.9079	0.7723	1.0326	0.8589
ENSMUSG00000026004	68691	Kansl1l	protein_coding	KAT8 regulatory NSL complex subunit 1-like	chr1	0	0	98315	6664	109	256	257	248	173	336	315	277	85	352	133	305	91	304	68	268	5.9869	5.2072	5.9961	5.5964	5.739	4.8267	5.9779	5.0995	4.8327	5.3016	5.1039	5.5837	4.8874	5.3031	4.0434	4.9558	1.1497	1.0714	1.189	1.1723	0.9116	0.9141	0.9216	0.8159
ENSMUSG00000102559		Gm37570	TEC		chr1	0	0	3106	3106	0	20	0	27	3	39	0	31	0	32	0	37	0	24	1	24	0	0.2072	0	0.3104	0.0507	0.2854	0	0.2907	0	0.2455	0	0.3451	0	0.2133	0.0303	0.2261	0	0	0.1776	0	0	0	0	0.134
ENSMUSG00000102374		Gm38387	TEC		chr1	0	0	2577	2577	0	24	0	24	0	23	2	23	0	37	1	29	1	29	0	30	0	0.1321	0	0.1466	0	0.0894	0.0103	0.1146	0	0.1508	0.0104	0.1437	0.0145	0.1369	0	0.1501	0	0	0	0.0896	0	0.0723	0.1062	0
ENSMUSG00000102776		Gm38162	TEC		chr1	0	0	4597	4597	0	12	1	15	1	13	0	12	0	35	2	23	1	25	0	31	0	1.0477	0.1001	1.4529	0.1424	0.8016	0	0.9482	0	2.2626	0.3294	1.8073	0.2305	1.8719	0	2.4605	0	0.0689	0.1776	0	0	0.1823	0.1232	0
ENSMUSG00000082057		Gm15789	processed_pseudogene		chr1	0	1	2533	1359	0	0	0	2	0	5	0	2	0	3	0	2	0	5	0	5	0	0	0	0.3126	0	0.4975	0	0.255	0	0.313	0	0.2536	0	0.6041	0	0.6404	0	0	0	0	0	0	0	0
ENSMUSG00000103706		6820402A03Rik	TEC		chr1	0	0	2654	2654	0	16	1	13	0	24	0	13	0	19	0	7	0	9	0	7	0	0.1801	0.0129	0.1623	0	0.1908	0	0.1324	0	0.1583	0	0.0709	0	0.0869	0	0.0716	0	0.0795	0	0	0	0	0	0
ENSMUSG00000103756		Gm37285	TEC		chr1	0	0	1139	1139	0	5	0	10	0	7	0	17	0	9	1	9	1	17	1	11	0	0.4335	0	0.9618	0	0.4286	0	1.3339	0	0.5778	0.1636	0.7023	0.2289	1.264	0.2534	0.867	0	0	0	0	0	0.2329	0.1811	0.2923
ENSMUSG00000103382		Gm37755	TEC		chr1	0	0	2179	2179	0	1	0	0	0	0	0	2	0	10	0	10	0	11	0	6	0	0.87	0	0	0	0	0	1.5748	0	6.442	0	7.8303	0	8.2074	0	4.7456	0	0	0	0	0	0	0	0
ENSMUSG00000103553		Gm38218	TEC		chr1	0	0	4689	4689	0	21	1	16	0	23	0	30	0	13	0	9	0	12	0	5	0	0.2593	0.0142	0.2192	0	0.2006	0	0.3353	0	0.1189	0	0.1	0	0.1271	0	0.0561	0	0.0646	0	0	0	0	0	0
ENSMUSG00000026003	11363	Acadl	protein_coding	acyl-Coenzyme A dehydrogenase, long-chain	chr1	0	0	32439	2005	1577	2492	3747	2284	2782	3515	4697	2784	684	1525	1050	1148	714	1234	686	1238	53.3131	31.1991	53.8086	31.7235	56.8033	31.079	54.8644	31.5463	23.9363	14.1372	24.801	12.9358	23.6028	13.2495	25.1069	14.0906	1.7088	1.6962	1.8277	1.7392	1.6931	1.9172	1.7814	1.7818
ENSMUSG00000082769		Gm15793	processed_pseudogene		chr1	0	1	495	495	0	3	0	1	0	3	0	3	0	1	0	0	1	1	1	1	0	0.2547	0	0.0942	0	0.1799	0	0.2306	0	0.0629	0	0	0.2242	0.0728	0.2482	0.0772	0	0	0	0	0	0	3.0788	3.2156
ENSMUSG00000089420		Gm27934	snRNA		chr1	1	0	63	63	0	0	0	0	0	0	0	0	0	0	0	0	0	0	0	0	0	0	0	0	0	0	0	0	0	0	0	0	0	0	0	0	0	0	0	0	0	0	0	0
ENSMUSG00000077328		Gm25832	snoRNA		chr1	1	0	130	130	0	0	0	0	0	0	0	0	0	0	0	0	0	0	0	0	0	0	0	0	0	0	0	0	0	0	0	0	0	0	0	0	0	0	0	0	0	0	0	0
ENSMUSG00000061816	17901	Myl1	protein_coding	myosin, light polypeptide 1	chr1	0	0	21110	2074	25	42	49	38	88	152	179	106	8	22	17	20	13	13	10	19	7.6607	4.7661	6.378	4.784	16.2863	12.1817	18.9516	10.887	2.5375	1.8486	3.6396	2.0427	3.8952	1.2652	3.3174	1.9601	1.6073	1.3332	1.3369	1.7408	1.3727	1.7818	3.0788	1.6924
ENSMUSG00000094191		Rpl31-ps14	processed_pseudogene		chr1	0	1	378	378	0	0	0	1	0	0	1	2	0	1	0	0	0	2	1	2	0	0	0	0.0099	0	0	0.0083	0.0162	0	0.0066	0	0	0	0.0153	0.0261	0.0162	0	0	0	0.5154	0	0	0	1.6078
ENSMUSG00000082212		Gm15826	processed_pseudogene		chr1	0	1	1641	1384	0	0	0	0	0	0	0	0	0	0	0	0	0	0	0	0	0	0	0	0	0	0	0	0	0	0	0	0	0	0	0	0	0	0	0	0	0	0	0	0
ENSMUSG00000026000	14768	Lancl1	protein_coding	LanC (bacterial lantibiotic synthetase component C)-like 1	chr1	0	0	38356	6863	1826	3050	4249	2877	3140	4267	5141	3455	1729	4038	2681	3423	1867	3695	1770	3425	266.358	164.762	263.279	172.42	276.636	162.79	259.108	168.923	261.07	161.518	273.237	166.425	266.301	171.183	279.514	168.202	1.6166	1.527	1.6993	1.5339	1.6164	1.6418	1.5556	1.6618
ENSMUSG00000025991	227231	Cps1	protein_coding	carbamoyl-phosphate synthetase 1	chr1	0	0	108234	5555	3	4	5	5	5	4	7	6	2	2	1	3	2	0	1	3	0.4334	0.214	0.3068	0.2967	0.4362	0.1511	0.3494	0.2905	0.2991	0.0792	0.1009	0.1444	0.2825	0	0.1564	0.1459	2.0252	1.0339	2.8866	1.2026	3.7749	0.6987	0	1.0719
ENSMUSG00000086204		Gm15668	lincRNA		chr1	1	0	74410	678	0	0	0	0	0	0	0	0	0	0	0	0	0	0	0	0	0	0	0	0	0	0	0	0	0	0	0	0	0	0	0	0	0	0	0	0	0	0	0	0
ENSMUSG00000077745		Gm26342	snoRNA		chr1	1	0	129	129	0	0	0	0	0	0	0	0	0	0	0	0	0	0	0	0	0	0	0	0	0	0	0	0	0	0	0	0	0	0	0	0	0	0	0	0	0	0	0	0
ENSMUSG00000082473		Kif22-ps	processed_pseudogene		chr1	0	1	1984	1984	0	0	0	0	0	0	1	0	0	0	0	0	0	0	0	1	0	0	0	0	0	0	0.0158	0	0	0	0	0	0	0	0	0.0154	0	0	0	0	0	0	0	0
ENSMUSG00000095282		Gm22548	miRNA		chr1	1	0	78	78	0	0	0	0	0	0	0	0	0	0	0	0	0	0	0	0	0	0	0	0	0	0	0	0	0	0	0	0	0	0	0	0	0	0	0	0	0	0	0	0
ENSMUSG00000085075		Gm15669	lincRNA		chr1	1	0	12844	526	0	0	0	0	0	0	0	0	0	0	0	0	0	0	0	0	0	0	0	0	0	0	0	0	0	0	0	0	0	0	0	0	0	0	0	0	0	0	0	0
ENSMUSG00000104395		Gm37957	TEC		chr1	0	0	2303	2303	0	0	0	0	0	0	0	0	0	0	0	0	0	0	0	0	0	0	0	0	0	0	0	0	0	0	0	0	0	0	0	0	0	0	0	0	0	0	0	0
ENSMUSG00000096031		Gm23189	miRNA		chr1	1	0	102	102	0	0	0	0	0	0	0	0	0	0	0	0	0	0	0	0	0	0	0	0	0	0	0	0	0	0	0	0	0	0	0	0	0	0	0	0	0	0	0	0
ENSMUSG00000087329		Gm15671	lincRNA		chr1	1	0	1521	576	0	0	0	0	0	0	0	0	0	0	0	0	0	0	1	0	0	0	0	0	0	0	0	0	0	0	0	0	0	0	0.1159	0	0	0	0	0	0	0	0	0
ENSMUSG00000062209	13869	Erbb4	protein_coding	erb-b2 receptor tyrosine kinase 4	chr1	0	0	1075874	12355	4	31	18	36	11	34	24	25	474	1584	706	1313	522	1317	437	1261	0.3956	1.1354	0.7562	1.4628	0.657	0.8794	0.8201	0.8287	48.5249	42.957	48.7833	43.2814	50.4804	41.3673	46.7882	41.9866	0.3484	0.517	0.7471	0.9896	1.1296	1.1271	1.2203	1.1144
ENSMUSG00000102449		Gm37100	TEC		chr1	0	0	1353	1353	0	0	0	0	0	0	0	0	0	3	0	1	0	1	0	1	0	0	0	0	0	0	0	0	0	0.187	0	0.0758	0	0.0722	0	0.0765	0	0	0	0	0	0	0	0
ENSMUSG00000083795		Gm15670	processed_pseudogene		chr1	0	1	447	447	0	1	0	0	0	0	0	1	0	0	0	2	0	0	0	1	0	0.0156	0	0	0	0	0	0.0142	0	0	0	0.0282	0	0	0	0.0142	0	0	0	0	0	0	0	0
ENSMUSG00000080539		Gm25542	snRNA		chr1	1	0	94	94	0	0	0	0	0	0	0	0	0	0	0	0	0	1	0	0	0	0	0	0	0	0	0	0	0	0	0	0	0	0.0049	0	0	0	0	0	0	0	0	0	0
ENSMUSG00000103307		Gm19335	TEC		chr1	0	0	2069	2069	0	0	0	0	0	0	0	1	0	0	0	1	0	0	0	3	0	0	0	0	0	0	0	0.1332	0	0	0	0.1324	0	0	0	0.4013	0	0	0	0	0	0	0	0
ENSMUSG00000104508		Gm37735	TEC		chr1	0	0	1406	1406	0	0	0	0	0	0	0	0	0	4	0	3	0	4	0	4	0	0	0	0	0	0	0	0	0	0.0269	0	0.0245	0	0.0311	0	0.033	0	0	0	0	0	0	0	0
ENSMUSG00000103642		Gm37769	TEC		chr1	0	0	2369	2369	0	0	0	0	0	1	0	0	0	7	0	3	0	7	0	2	0	0	0	0	0	0.1708	0	0	0	1.2538	0	0.6532	0	1.4522	0	0.4398	0	0	0	0	0	0	0	0
ENSMUSG00000103809		Gm37061	TEC		chr1	0	0	3243	3243	0	0	0	1	0	0	0	0	0	6	0	1	0	1	0	0	0	0	0	0.0401	0	0	0	0	0	0.1606	0	0.0325	0	0.031	0	0	0	0	0	0	0	0	0	0
ENSMUSG00000087514		Gm16076	sense_intronic		chr1	1	0	14828	480	0	0	0	0	0	0	0	0	0	4	1	3	0	6	0	4	0	0	0	0	0	0	0	0	0	0.0669	0.0426	0.061	0	0.1163	0	0.0822	0	0	0	0	0	0.6987	0	0
ENSMUSG00000084332		Gm8840	processed_pseudogene		chr1	0	1	386	386	0	1	1	0	2	1	3	1	0	3	1	4	0	0	2	1	0	0.0088	0.0101	0	0.0286	0.0062	0.0246	0.0079	0	0.0195	0.0166	0.0316	0	0	0.0513	0.008	0	0	4.6185	3.0925	0	0.524	0	6.4312
ENSMUSG00000101387		Pced1c-ps	processed_pseudogene		chr1	0	1	751	751	0	0	0	0	0	0	0	0	0	0	0	0	0	0	0	0	0	0	0	0	0	0	0	0	0	0	0	0	0	0	0	0	0	0	0	0	0	0	0	0
ENSMUSG00000099804		Gm28497	lincRNA		chr1	1	0	3029	3029	0	0	0	0	0	0	0	0	0	0	0	0	0	0	0	0	0	0	0	0	0	0	0	0	0	0	0	0	0	0	0	0	0	0	0	0	0	0	0	0
ENSMUSG00000100354		Gm29113	lincRNA		chr1	1	0	3432	3432	0	3	0	1	0	5	0	3	0	0	0	3	0	3	0	0	0	1.3649	0	0.5047	0	1.6065	0	1.2353	0	0	0	1.2284	0	1.1705	0	0	0	0	0	0	0	0	0	0
ENSMUSG00000101156		Gm29114	antisense_RNA		chr1	1	0	33776	2508	0	0	0	0	0	0	0	0	0	0	0	0	0	0	0	0	0	0	0	0	0	0	0	0	0	0	0	0	0	0	0	0	0	0	0	0	0	0	0	0
ENSMUSG00000025997	22779	Ikzf2	protein_coding	IKAROS family zinc finger 2	chr1	0	0	156032	11613	25	355	63	365	45	510	69	402	23	365	26	269	14	290	16	295	0.9315	4.8983	0.9971	5.5873	1.0126	4.9698	0.8883	5.0203	0.8871	3.7292	0.6768	3.3406	0.5101	3.4317	0.6454	3.7005	0.1902	0.1785	0.2038	0.1769	0.2379	0.2026	0.1486	0.1744
ENSMUSG00000100815		Gm29112	sense_intronic		chr1	1	0	3487	3487	0	2	0	4	1	6	0	3	0	1	0	2	0	1	0	2	0	0.1904	0	0.4224	0.1552	0.4033	0	0.2584	0	0.0705	0	0.1713	0	0.0816	0	0.1731	0	0	0.3849	0	0	0	0	0
ENSMUSG00000099954		Gm28112	sense_intronic		chr1	1	0	1875	1875	0	10	0	8	0	16	0	11	0	15	0	14	0	12	1	8	0	2.3392	0	2.0761	0	2.6432	0	2.3288	0	2.5981	0	2.9475	0	2.4073	0.6838	1.7013	0	0	0	0	0	0	0	0.4019
ENSMUSG00000103402		Gm37930	TEC		chr1	0	0	1886	1886	0	0	0	0	0	0	0	1	0	0	0	1	0	0	0	0	0	0	0	0	0	0	0	0.0101	0	0	0	0.01	0	0	0	0	0	0	0	0	0	0	0	0
ENSMUSG00000053153	66722	Spag16	protein_coding	sperm associated antigen 16	chr1	0	0	898163	6764	4	3	2	2	4	4	2	2	4	35	10	23	8	20	5	24	0.2388	0.0663	0.0507	0.0491	0.1442	0.0625	0.0413	0.04	0.2472	0.573	0.4171	0.4577	0.467	0.3792	0.3232	0.4824	3.6004	1.0339	2.3093	1.0308	0.4314	0.9114	1.2315	0.6699
ENSMUSG00000089345		Gm22665	misc_RNA		chr1	0	0	275	275	0	0	0	0	0	0	0	0	0	0	0	0	0	0	0	0	0	0	0	0	0	0	0	0	0	0	0	0	0	0	0	0	0	0	0	0	0	0	0	0
ENSMUSG00000080524		Gm23879	snRNA		chr1	1	0	126	126	0	0	0	0	0	0	1	0	0	0	1	0	0	0	0	0	0	0	0	0	0	0	0.0355	0	0	0	0.0717	0	0	0	0	0	0	0	0	0	0	0	0	0
ENSMUSG00000101730		Gm28580	unprocessed_pseudogene		chr1	0	1	88	88	17	22	39	14	15	36	52	23	18	33	35	26	22	32	19	34	1.8358	0.8798	1.789	0.6212	0.9783	1.0168	1.9402	0.8325	2.0121	0.9772	2.6408	0.9359	2.3231	1.0975	2.2213	1.2362	2.0866	2.8802	0.9622	2.3306	2.059	2.8218	2.1167	1.7969
ENSMUSG00000103052		Gm38272	TEC		chr1	0	0	2400	2400	0	0	0	0	0	0	0	0	0	0	0	0	0	0	0	0	0	0	0	0	0	0	0	0	0	0	0	0	0	0	0	0	0	0	0	0	0	0	0	0
ENSMUSG00000104287		Gm37456	TEC		chr1	0	0	5837	5837	0	0	0	0	0	0	0	0	0	0	0	0	0	0	0	0	0	0	0	0	0	0	0	0	0	0	0	0	0	0	0	0	0	0	0	0	0	0	0	0
ENSMUSG00000075952		Gm23422	snRNA		chr1	1	0	107	107	0	0	0	0	0	0	0	0	0	0	0	0	0	0	0	0	0	0	0	0	0	0	0	0	0	0	0	0	0	0	0	0	0	0	0	0	0	0	0	0
ENSMUSG00000045648	320460	Vwc2l	protein_coding	von Willebrand factor C domain-containing protein 2-like	chr1	0	0	159683	7689	84	236	194	196	113	204	176	190	56	302	95	230	72	274	60	233	14.6653	15.2586	14.3873	14.0589	11.9153	9.315	10.6168	11.1184	10.1204	14.458	11.5881	13.384	12.2916	15.1931	11.3404	13.6954	0.9611	1.0234	1.2792	0.9549	0.7	0.8658	0.809	0.828
ENSMUSG00000026196	12021	Bard1	protein_coding	BRCA1 associated RING domain 1	chr1	0	0	75649	5659	35	91	63	84	65	161	88	124	18	112	32	73	28	75	14	59	14.0744	13.5518	10.7614	13.878	15.7867	16.9328	12.2268	16.7133	7.4926	12.3501	8.9906	9.7844	11.0099	9.5787	6.0948	7.9877	1.0386	0.7754	0.9323	0.7316	0.6067	0.9189	1.1494	0.763
ENSMUSG00000089965		Gm16236	processed_pseudogene		chr1	0	1	379	379	0	0	0	0	0	0	0	1	0	0	0	0	1	0	0	0	0	0	0	0	0	0	0	0.0631	0	0	0	0	0.1842	0	0	0	0	0	0	0	0	0	0	0
ENSMUSG00000101551		Gm8870	processed_pseudogene		chr1	0	1	775	775	4	3	3	5	0	5	0	5	1	4	3	6	0	3	0	1	2.1774	0.6048	0.6937	1.1182	0	0.7118	0	0.9123	0.5635	0.5971	1.141	1.0886	0	0.5187	0	0.1833	3.6004	0.6203	0	0	0.9437	1.0481	0	0
ENSMUSG00000050296	74591	Abca12	protein_coding	ATP-binding cassette, sub-family A (ABC1), member 12	chr1	0	0	172635	14808	23	18	50	12	25	26	56	19	1	5	0	7	3	5	2	3	2.7328	0.792	2.5236	0.5858	1.7941	0.808	2.299	0.7567	0.123	0.1629	0	0.2772	0.3486	0.1887	0.2573	0.12	3.4504	4.308	2.2205	3.0383	0.755	0	1.8473	2.1437
ENSMUSG00000101617		Gm6947	processed_pseudogene		chr1	0	1	78	78	0	0	0	0	0	0	0	0	0	0	0	0	0	0	0	0	0	0	0	0	0	0	0	0	0	0	0	0	0	0	0	0	0	0	0	0	0	0	0	0
ENSMUSG00000026192	108147	Atic	protein_coding	5-aminoimidazole-4-carboxamide ribonucleotide formyltransferase/IMP cyclohydrolase	chr1	0	0	22482	7985	759	1223	1761	1022	1220	1742	2211	1357	507	961	726	731	470	813	476	780	11.872	7.0844	11.7006	6.5678	11.5254	7.1264	11.9492	7.1144	8.209	4.1219	7.9341	3.8111	7.1886	4.0388	8.0604	4.1076	1.6758	1.7815	1.6173	1.6796	1.9916	2.0819	1.7799	1.9623
ENSMUSG00000026193	14268	Fn1	protein_coding	fibronectin 1	chr1	0	0	67681	11685	2274	1411	5501	1206	4493	2203	7822	1766	2106	1305	2992	1120	1994	1189	1707	1128	3107.22	714.003	3192.92	677.036	3707.93	787.29	3692.9	808.813	2978.77	488.969	2856.41	510.09	2664.22	515.995	2525.11	518.916	4.3518	4.716	4.7097	4.5658	6.0919	5.5998	5.1633	4.8661
ENSMUSG00000073652	100042814	Apol7d	antisense_RNA	apolipoprotein L 7d	chr1	1	0	10007	2091	0	0	0	0	0	2	0	3	1	3	1	0	0	3	0	1	0	0	0	0	0	0.6368	0	1.2241	1.2601	1.0014	0.8505	0	0	1.1599	0	0.4098	0	0	0	0	1.2583	0	0	0
ENSMUSG00000101834		Gm5829	processed_pseudogene		chr1	0	1	351	351	0	1	1	0	0	0	2	0	0	0	0	0	0	1	0	0	0	0.0239	0.0274	0	0	0	0.0446	0	0	0	0	0	0	0.0205	0	0	0	0	0	0	0	0	0	0
ENSMUSG00000100319		Gm5256	processed_pseudogene		chr1	0	1	877	877	0	0	0	0	0	0	0	0	0	1	1	1	1	0	0	0	0	0	0	0	0	0	0	0	0	0.2761	0.7035	0.3356	0.9845	0	0	0	0	0	0	0	0	2.0962	0	0
ENSMUSG00000102689		Gm37217	TEC		chr1	0	0	3521	3521	0	0	0	0	0	0	0	0	0	0	0	0	0	0	0	0	0	0	0	0	0	0	0	0	0	0	0	0	0	0	0	0	0	0	0	0	0	0	0	0
ENSMUSG00000099707	667931	Gm8883	lincRNA	predicted gene 8883	chr1	1	0	3093	1541	0	0	0	0	0	0	0	0	0	0	0	1	0	0	0	0	0	0	0	0	0	0	0	0	0	0	0	0.3016	0	0	0	0	0	0	0	0	0	0	0	0
ENSMUSG00000101211		Gm28818	lincRNA		chr1	1	0	23058	3067	0	0	0	0	0	0	0	0	0	0	0	0	0	1	1	0	0	0	0	0	0	0	0	0	0	0	0	0	0	0.0705	0.2404	0	0	0	0	0	0	0	0	0
ENSMUSG00000101848	71134	4933417E11Rik	lincRNA	RIKEN cDNA 4933417E11 gene	chr1	1	0	46198	1093	1	0	0	0	0	1	0	0	0	2	0	0	0	0	0	1	0.0734	0	0	0	0	0.0192	0	0	0	0.0402	0	0	0	0	0	0.0247	0	0	0	0	0	0	0	0
ENSMUSG00000101764		4930556G22Rik	lincRNA		chr1	1	0	55051	741	0	0	0	0	0	0	0	0	0	0	0	0	0	0	0	1	0	0	0	0	0	0	0	0	0	0	0	0	0	0	0	0.0098	0	0	0	0	0	0	0	0
ENSMUSG00000059483		Gm5528	processed_pseudogene		chr1	0	1	480	480	0	1	0	0	0	0	1	1	0	0	0	1	0	0	0	0	0	0.1405	0	0	0	0	0.1311	0.1271	0	0	0	0.1264	0	0	0	0	0	0	0	1.0308	0	0	0	0
ENSMUSG00000101496		Gm8885	processed_pseudogene		chr1	0	1	598	598	0	1	0	0	1	1	1	1	1	0	1	0	0	0	0	0	0	0.106	0	0	0.1728	0.0748	0.0989	0.0959	0.2962	0	0.1999	0	0	0	0	0	0	0	2.3093	1.0308	0	0	0	0
ENSMUSG00000102123		Gm4319	lincRNA		chr1	1	0	14847	2048	0	0	0	0	0	0	0	0	0	2	0	2	0	0	0	0	0	0	0	0	0	0	0	0	0	0.1228	0	0.1493	0	0	0	0	0	0	0	0	0	0	0	0
ENSMUSG00000039395	381269	Mreg	protein_coding	melanoregulin	chr1	0	0	52866	2284	20	119	39	93	27	175	61	142	42	493	73	435	56	424	53	381	1.0523	2.3188	0.8717	2.0104	0.858	2.4082	1.109	2.5043	2.2875	7.1131	2.6836	7.6288	2.8812	7.0855	3.019	6.7492	0.4538	0.4336	0.3563	0.4428	0.3216	0.3518	0.4066	0.4473
ENSMUSG00000094655		Gm25360	snRNA		chr1	1	0	191	191	266	74	594	48	523	83	858	41	71	34	113	20	114	21	105	19	108.266	11.1541	102.698	8.0267	128.566	8.8355	120.661	5.5933	29.9135	3.7947	32.1342	2.7132	45.3712	2.7146	46.2665	2.6036	9.7064	12.7946	14.5512	21.5722	7.8829	11.8435	16.7135	17.7703
ENSMUSG00000097131		D230017M19Rik	lincRNA		chr1	1	0	38405	5335	7	70	20	60	16	106	19	78	21	241	24	225	15	233	16	202	0.0766	0.2837	0.093	0.2698	0.1058	0.3034	0.0719	0.2862	0.2379	0.7233	0.1835	0.8209	0.1605	0.81	0.1896	0.7444	0.27	0.3446	0.3486	0.2511	0.3289	0.2236	0.1982	0.2547
ENSMUSG00000094050		Gm23472	snRNA		chr1	1	0	191	191	0	0	0	0	0	0	0	0	0	1	0	0	0	0	0	0	0	0	0	0	0	0	0	0	0	0.0055	0	0	0	0	0	0	0	0	0	0	0	0	0	0
ENSMUSG00000093956		Gm24497	snRNA		chr1	1	0	191	191	1	9	4	4	2	10	1	7	0	4	1	1	0	1	1	4	0.9774	3.2578	1.6608	1.6063	1.1807	2.5564	0.3377	2.2933	0	1.0721	0.6829	0.3258	0	0.3104	1.0582	1.3163	0.3	1.0339	0.4619	0.1473	0	2.0962	0	0.8039
ENSMUSG00000093843		Gm25939	snRNA		chr1	1	0	191	191	1	51	14	49	6	59	9	46	12	33	30	12	15	9	16	14	0.0196	0.3703	0.1166	0.3948	0.0711	0.3026	0.061	0.3023	0.2436	0.1774	0.411	0.0784	0.2876	0.056	0.3397	0.0924	0.0529	0.2954	0.2348	0.2017	1.3727	5.2405	5.1313	3.6749
ENSMUSG00000026189	111175	Pecr	protein_coding	peroxisomal trans-2-enoyl-CoA reductase	chr1	0	0	25148	1516	65	118	178	111	102	143	184	154	47	111	81	92	74	115	53	113	10.799	7.2602	12.562	7.5767	10.235	6.2137	10.5623	8.5757	8.0829	5.0569	9.4023	5.0946	12.0217	6.0681	9.5327	6.3206	1.4874	1.658	1.6472	1.2317	1.5984	1.8456	1.9811	1.5082
ENSMUSG00000026188	271711	Tmem169	protein_coding	transmembrane protein 169	chr1	0	0	18736	3054	78	335	160	322	108	492	167	352	62	514	92	434	66	397	59	409	8.7994	13.9957	7.6673	14.9244	7.3586	14.5165	6.5094	13.3099	7.2401	15.9004	7.2514	16.319	7.2805	14.2243	7.2057	15.5341	0.6287	0.5137	0.5069	0.4891	0.4553	0.4444	0.5118	0.4639
ENSMUSG00000026187	22596	Xrcc5	protein_coding	X-ray repair complementing defective repair in Chinese hamster cells 5	chr1	0	0	87532	2555	320	424	792	406	563	569	962	437	151	642	248	531	184	579	151	487	16.462	8.0778	17.3071	8.5811	17.4926	7.6557	17.0992	7.5351	8.041	9.0564	8.9138	9.1049	9.2558	9.4601	8.4096	8.4347	2.0379	2.0169	2.2849	2.2693	0.8879	0.979	0.9784	0.997
ENSMUSG00000039372	381270	2004-03-01	protein_coding	membrane-associated ring finger (C3HC4) 4	chr1	0	0	109819	4553	63	550	137	492	109	857	165	644	59	618	86	497	66	536	41	503	17.8733	57.7856	16.5102	57.3474	18.6769	63.5895	16.174	61.2389	17.3267	48.0777	17.0468	46.9969	18.3093	48.2962	12.5926	48.0441	0.3093	0.2879	0.2937	0.2641	0.3604	0.3627	0.3791	0.2621
ENSMUSG00000085812		Gm15843	processed_pseudogene		chr1	0	1	529	529	0	0	0	0	0	1	0	0	0	2	0	1	0	1	0	2	0	0	0	0	0	0.0049	0	0	0	0.0102	0	0.0062	0	0.0059	0	0.0126	0	0	0	0	0	0	0	0
ENSMUSG00000039354	54380	Smarcal1	protein_coding	SWI/SNF related matrix associated, actin dependent regulator of chromatin, subfamily a-like 1	chr1	0	0	49884	5728	689	498	1544	425	1128	681	1916	564	746	926	1127	763	779	798	710	847	10.8188	2.8959	10.2985	2.7418	10.6975	2.7967	10.395	2.9684	12.1254	3.9871	12.3641	3.9933	11.9608	3.9797	12.0694	4.4777	3.7359	3.7561	3.825	3.5019	3.0411	3.0962	3.0055	2.6955
ENSMUSG00000110712		Gm39662	antisense_RNA		chr1	1	0	1776	1282	0	1	0	0	0	0	0	1	0	1	2	0	1	4	0	3	0	0.0116	0	0	0	0	0	0.0105	0	0.0086	0.0437	0	0.0306	0.0397	0	0.0316	0	0	0	0	0	0	0.7697	0
ENSMUSG00000039342	319695	Ankar	protein_coding	ankyrin and armadillo repeat containing	chr1	0	0	57600	4588	0	0	0	0	0	0	0	0	0	0	0	0	0	0	0	0	0	0	0	0	0	0	0	0	0	0	0	0	0	0	0	0	0	0	0	0	0	0	0	0
ENSMUSG00000110487		Gm18035	processed_pseudogene		chr1	0	1	589	589	0	0	0	0	0	0	0	0	0	0	0	0	0	0	0	0	0	0	0	0	0	0	0	0	0	0	0	0	0	0	0	0	0	0	0	0	0	0	0	0
ENSMUSG00000110596		Gm45859	processed_pseudogene		chr1	0	1	214	214	0	0	0	0	0	0	0	0	0	0	0	0	0	0	0	0	0	0	0	0	0	0	0	0	0	0	0	0	0	0	0	0	0	0	0	0	0	0	0	0
ENSMUSG00000046330	19981	Rpl37a	protein_coding	ribosomal protein L37a	chr1	0	0	2524	1410	64	533	130	496	110	764	184	574	38	535	49	494	39	448	35	476	2.0047	6.1829	1.7297	6.3832	2.081	6.259	1.9914	6.0264	1.2321	4.5953	1.0724	5.1576	1.1945	4.4569	1.1869	5.0198	0.3242	0.271	0.3325	0.3304	0.2681	0.2079	0.268	0.2364
ENSMUSG00000039323	16008	Igfbp2	protein_coding	insulin-like growth factor binding protein 2	chr1	0	0	27972	1847	144	408	371	415	285	566	454	450	811	1767	1267	1576	863	1552	728	1464	7.5323	7.9035	8.2434	8.9186	9.0038	7.7432	8.2052	7.8896	43.9123	25.3451	46.3044	27.4771	44.1409	25.7835	41.2254	25.7819	0.953	0.9243	1.1628	1.04	1.7326	1.6852	1.712	1.599
ENSMUSG00000026185	16011	Igfbp5	protein_coding	insulin-like growth factor binding protein 5	chr1	0	0	16953	6006	1855	5066	4561	4512	3528	7717	5943	6192	1021	3012	1533	2496	996	2331	817	2252	127.189	128.636	132.841	127.103	146.099	138.386	140.792	142.302	72.4651	56.6304	73.4387	57.0423	66.7772	50.761	60.6447	51.9853	0.9888	1.0451	1.0557	0.9894	1.2796	1.2874	1.3155	1.1666
ENSMUSG00000101968	69449	1700027A15Rik	antisense_RNA	RIKEN cDNA 1700027A15 gene	chr1	1	0	40664	1396	0	0	0	0	0	0	0	0	0	2	0	1	0	0	0	1	0	0	0	0	0	0	0	0	0	0.0616	0	0.0374	0	0	0	0.0378	0	0	0	0	0	0	0	0
ENSMUSG00000026182	21958	Tnp1	protein_coding	transition protein 1	chr1	0	0	836	437	0	0	0	0	0	0	0	0	0	0	0	0	0	0	0	0	0	0	0	0	0	0	0	0	0	0	0	0	0	0	0	0	0	0	0	0	0	0	0	0
ENSMUSG00000102266		Gm38106	TEC		chr1	0	0	2534	2534	0	0	0	0	0	0	0	0	0	0	0	0	0	0	0	0	0	0	0	0	0	0	0	0	0	0	0	0	0	0	0	0	0	0	0	0	0	0	0	0
ENSMUSG00000101112		Gm29185	lincRNA		chr1	1	0	37297	516	0	0	0	0	0	1	0	0	0	0	0	0	0	0	0	0	0	0	0	0	0	0.006	0	0	0	0	0	0	0	0	0	0	0	0	0	0	0	0	0	0
ENSMUSG00000100697		Gm29184	processed_pseudogene		chr1	0	1	334	334	0	0	0	0	0	0	0	0	0	0	0	0	0	0	0	0	0	0	0	0	0	0	0	0	0	0	0	0	0	0	0	0	0	0	0	0	0	0	0	0
ENSMUSG00000099877		Pinc	lincRNA		chr1	1	0	16795	2587	0	0	0	0	0	0	0	1	0	0	0	0	0	0	0	0	0	0	0	0	0	0	0	0.0737	0	0	0	0	0	0	0	0	0	0	0	0	0	0	0	0
ENSMUSG00000098697		Gm27315	misc_RNA		chr1	0	0	154	154	0	0	0	0	0	0	0	0	0	0	0	0	0	0	0	0	0	0	0	0	0	0	0	0	0	0	0	0	0	0	0	0	0	0	0	0	0	0	0	0
ENSMUSG00000101812	78718	D530049I02Rik	lincRNA	RIKEN cDNA D530049I02 gene	chr1	1	0	31823	562	0	0	0	0	0	0	0	0	0	0	0	0	0	0	0	0	0	0	0	0	0	0	0	0	0	0	0	0	0	0	0	0	0	0	0	0	0	0	0	0
ENSMUSG00000100044		Gm9553	processed_pseudogene		chr1	0	1	996	996	0	0	0	0	0	0	0	0	0	0	0	0	0	0	0	0	0	0	0	0	0	0	0	0	0	0	0	0	0	0	0	0	0	0	0	0	0	0	0	0
ENSMUSG00000100444		C530043A13Rik	lincRNA		chr1	1	0	7696	3970	1	1	0	1	0	1	0	1	0	1	0	0	0	1	0	1	0.2982	0.1104	0	0.1225	0	0.078	0	0.1	0	0.0818	0	0	0	0.0947	0	0.1004	2.7003	0	0	0	0	0	0	0
ENSMUSG00000100429		Gm29186	lincRNA		chr1	1	0	7413	660	0	0	0	0	0	0	0	0	0	0	0	0	0	0	0	0	0	0	0	0	0	0	0	0	0	0	0	0	0	0	0	0	0	0	0	0	0	0	0	0
ENSMUSG00000100301	109198	6030407O03Rik	lincRNA	RIKEN cDNA 6030407O03 gene	chr1	1	0	246379	2442	1	13	5	13	6	18	5	14	4	34	8	27	4	26	3	23	0.2689	1.2945	0.5711	1.4362	0.9744	1.2659	0.4645	1.2618	1.1134	2.507	1.503	2.4199	1.0517	2.2204	0.8733	2.0822	0.2077	0.3977	0.7698	0.3682	0.4441	0.6211	0.4737	0.4194
ENSMUSG00000101344		Gm29183	lincRNA		chr1	1	0	91597	790	0	2	0	2	0	2	0	6	0	5	0	3	0	7	1	7	0	0.0362	0	0.0401	0	0.0256	0	0.0982	0	0.067	0	0.0489	0	0.1086	0.0529	0.1151	0	0	0	0	0	0	0	0.4594
ENSMUSG00000088666		Gm25329	rRNA		chr1	1	0	126	126	0	0	0	0	0	0	0	0	0	0	0	0	0	0	0	0	0	0	0	0	0	0	0	0	0	0	0	0	0	0	0	0	0	0	0	0	0	0	0	0
ENSMUSG00000098504	102465179	Mir6351	miRNA	microRNA 6351	chr1	1	0	99	99	0	0	0	0	0	0	0	0	0	2	0	0	0	0	0	0	0	0	0	0	0	0	0	0	0	0.9538	0	0	0	0	0	0	0	0	0	0	0	0	0	0
ENSMUSG00000055322	21961	Tns1	protein_coding	tensin 1	chr1	0	0	214219	16010	4094	11398	9273	10170	6139	16710	10912	13229	610	1868	913	1573	533	1462	509	1435	131.405	135.482	126.43	134.112	119.007	140.274	121.014	142.32	20.2671	16.441	20.4744	16.8283	16.7284	14.9037	17.6867	15.5068	0.9699	0.9427	0.8484	0.8503	1.2327	1.2167	1.1224	1.1406
ENSMUSG00000061815	435626	Rufy4	protein_coding	RUN and FYVE domain containing 4	chr1	0	0	22683	2329	0	4	2	6	2	4	2	3	0	4	1	2	2	3	1	6	0	0.7485	0.4293	1.2456	0.6104	0.5286	0.3492	0.5081	0	0.5543	0.3531	0.3369	0.9882	0.4815	0.5471	1.0208	0	0.3446	1.1546	0.6872	0	1.0481	2.0525	0.5359
ENSMUSG00000026180	12765	Cxcr2	protein_coding	chemokine (C-X-C motif) receptor 2	chr1	0	0	7258	3048	6	9	15	10	15	6	19	12	5	1	6	1	4	3	4	4	0.6068	0.3371	0.6444	0.4155	0.9163	0.1587	0.664	0.4068	0.5235	0.0277	0.424	0.0337	0.3956	0.0964	0.438	0.1362	1.8002	1.5509	5.7732	1.6322	18.8746	12.5771	4.1051	3.2156
ENSMUSG00000048480	227288	Cxcr1	protein_coding	chemokine (C-X-C motif) receptor 1	chr1	0	0	2847	1491	0	0	1	1	0	1	0	0	0	0	0	0	0	0	0	0	0	0	0.0737	0.0713	0	0.0454	0	0	0	0	0	0	0	0	0	0	0	1.0339	0	0	0	0	0	0
ENSMUSG00000087820	100316687	Mir1928	miRNA	microRNA 1928	chr1	1	0	67	67	0	0	0	0	0	0	0	0	0	0	0	0	0	0	0	0	0	0	0	0	0	0	0	0	0	0	0	0	0	0	0	0	0	0	0	0	0	0	0	0
ENSMUSG00000094768		Gm25524	snRNA		chr1	1	0	107	107	0	0	0	0	0	0	0	0	0	0	0	0	0	0	0	0	0	0	0	0	0	0	0	0	0	0	0	0	0	0	0	0	0	0	0	0	0	0	0	0
ENSMUSG00000006304	76709	Arpc2	protein_coding	actin related protein 2/3 complex, subunit 2	chr1	0	0	32126	2033	1474	3551	3471	3169	2727	5232	4799	4126	842	3011	1197	2484	923	2743	840	2562	299.971	267.623	300.055	264.964	335.182	278.476	337.443	281.441	177.375	168.028	170.198	168.493	183.674	177.292	185.066	175.537	1.1209	1.1324	1.2036	1.199	1.0556	1.0101	1.036	1.0543
ENSMUSG00000064272	227289	Gpbar1	protein_coding	G protein-coupled bile acid receptor 1	chr1	0	0	1075	1075	0	0	0	0	0	0	0	0	0	0	0	0	0	0	0	0	0	0	0	0	0	0	0	0	0	0	0	0	0	0	0	0	0	0	0	0	0	0	0	0
ENSMUSG00000006299	227290	Aamp	protein_coding	angio-associated migratory protein	chr1	0	0	4899	3458	891	3185	2134	2830	1578	4690	2592	3779	1249	4744	1928	3836	1304	4227	1232	3945	106.529	141.023	108.38	139.014	113.949	146.656	107.076	151.441	154.579	155.533	161.055	152.868	152.451	160.511	159.465	158.797	0.7554	0.7796	0.777	0.707	0.9939	1.0536	0.9498	1.0042
ENSMUSG00000101503		Gm28364	antisense_RNA		chr1	1	0	706	334	0	0	0	0	0	0	0	0	0	0	0	0	0	0	0	0	0	0	0	0	0	0	0	0	0	0	0	0	0	0	0	0	0	0	0	0	0	0	0	0
ENSMUSG00000026179	56695	Pnkd	protein_coding	paroxysmal nonkinesiogenic dyskinesia	chr1	0	0	68765	7832	786	2818	1814	2637	1134	3677	1994	2903	2635	11814	3805	9788	2733	10557	2557	10092	73.0916	97.046	71.6552	100.748	63.6901	89.4289	64.0675	90.4832	253.643	301.253	247.216	303.38	248.512	311.794	257.42	315.958	0.7532	0.7112	0.7122	0.7081	0.842	0.8149	0.797	0.8147
ENSMUSG00000103013		Gm37503	TEC		chr1	0	0	319	319	0	0	0	0	0	1	0	1	0	1	0	1	0	0	0	0	0	0	0	0	0	0.0141	0	0.0181	0	0.0148	0	0.018	0	0	0	0	0	0	0	0	0	0	0	0
ENSMUSG00000006301	69660	Tmbim1	protein_coding	transmembrane BAX inhibitor motif containing 1	chr1	0	0	17376	12659	458	1420	1070	1225	847	2338	1574	1838	772	2736	1161	2186	715	2316	676	2210	68.7556	78.9446	68.2326	75.5547	76.7962	91.7965	81.6423	92.4835	119.966	112.629	121.773	109.381	104.957	110.424	109.864	111.697	0.8709	0.9031	0.8366	0.8828	1.0651	1.1133	0.9505	0.9836
ENSMUSG00000099931		Gm29358	sense_intronic		chr1	1	0	3265	3265	1	12	2	11	5	21	1	16	3	24	1	24	1	30	1	20	0.2285	1.0155	0.1941	1.0327	0.6901	1.2551	0.079	1.2255	0.7096	1.5039	0.1597	1.828	0.2234	2.1773	0.2474	1.5387	0.225	0.188	0.5498	0.0644	0.4719	0.0873	0.1026	0.1608
ENSMUSG00000103403		Gm37931	TEC		chr1	0	0	2866	2866	0	9	0	4	1	6	2	3	1	18	1	13	0	25	3	13	0	0.1346	0	0.0664	0.0244	0.0634	0.0279	0.0406	0.0418	0.1994	0.0282	0.175	0	0.3207	0.1312	0.1768	0	0	0.3849	0.6872	0.2097	0.1612	0	0.7421
ENSMUSG00000073650	241112	Catip	protein_coding	ciliogenesis associated TTC17 interacting protein	chr1	0	0	7214	2211	1	15	9	20	5	30	14	21	9	75	15	47	6	60	8	65	0.0277	0.1537	0.1057	0.2273	0.0835	0.217	0.1338	0.1947	0.2577	0.5689	0.2899	0.4333	0.1623	0.5271	0.2396	0.6053	0.18	0.4653	0.3849	0.6872	0.453	0.669	0.3079	0.3958
ENSMUSG00000026177	18173	Slc11a1	protein_coding	solute carrier family 11 (proton-coupled divalent metal ion transporters), member 1	chr1	0	0	10868	3705	28	49	68	46	63	113	101	77	26	69	42	52	26	56	19	63	9.3971	6.0901	9.6941	6.3427	12.7699	9.9186	11.7118	8.6617	9.0325	6.35	9.8483	5.8168	8.5324	5.969	6.9033	7.1184	1.543	1.5284	1.2875	1.3521	1.4224	1.6931	1.4294	0.9698
ENSMUSG00000026176	227292	Ctdsp1	protein_coding	CTD (carboxy-terminal domain, RNA polymerase II, polypeptide A) small phosphatase 1	chr1	0	0	5777	3334	56	350	114	295	82	568	136	501	38	568	67	461	46	464	32	476	1.2249	2.8351	1.0592	2.6511	1.0833	3.2494	1.0278	3.6731	0.8604	3.4068	1.0239	3.361	0.9839	3.2234	0.7578	3.5053	0.432	0.3995	0.3334	0.2798	0.2525	0.3047	0.3052	0.2162
ENSMUSG00000065468	387219	Mir26b	miRNA	microRNA 26b	chr1	1	0	85	85	23	0	78	1	26	3	70	1	3	1	1	0	11	1	7	0	2.041	0	2.9402	0.0365	1.3935	0.0696	2.1463	0.0297	0.2756	0.0243	0.062	0	0.9545	0.0282	0.6725	0	0	80.6449	20.0137	72.1589	11.3248	0	33.8668	0
ENSMUSG00000026175	22349	Vil1	protein_coding	villin 1	chr1	0	0	26184	3551	0	2	0	1	1	2	2	0	0	6	0	5	0	10	2	2	0	0.0787	0	0.0436	0.0641	0.0555	0.0734	0	0	0.1747	0	0.177	0	0.3373	0.2299	0.0715	0	0	1.1546	0	0	0	0	3.2156
ENSMUSG00000033364	319651	Usp37	protein_coding	ubiquitin specific peptidase 37	chr1	0	0	108774	11081	180	949	423	780	297	1286	512	1008	202	1069	261	852	181	917	163	823	3.4686	6.7724	3.4625	6.1754	3.4566	6.4813	3.409	6.5106	4.0293	5.6488	3.514	5.4723	3.4106	5.6122	3.4005	5.3394	0.5122	0.5607	0.5333	0.5236	0.7133	0.6421	0.6077	0.6369
ENSMUSG00000103227		Gm37733	TEC		chr1	0	0	2962	2962	0	17	2	14	0	21	1	15	0	21	0	14	2	27	0	17	0	2.5241	0.3406	2.3061	0	2.202	0.1385	2.0157	0	2.3087	0	1.8708	0.7841	3.438	0	2.2947	0	0.1477	0	0.0687	0	0	0.2281	0
ENSMUSG00000026174	58184	Cnot9	protein_coding	CCR4-NOT transcription complex, subunit 9	chr1	0	0	24785	3826	180	756	419	739	307	1131	516	931	168	971	229	818	185	891	154	814	4.3134	6.7091	4.2651	7.2758	4.4433	7.0885	4.2724	7.4779	4.1673	6.3806	3.8341	6.5336	4.335	6.7813	3.9952	6.5672	0.6429	0.5862	0.6268	0.5713	0.6531	0.5868	0.6393	0.6084
ENSMUSG00000026173	18802	Plcd4	protein_coding	phospholipase C, delta 4	chr1	0	0	24907	7045	611	879	1432	826	818	1057	1379	849	456	861	700	823	483	812	427	744	18.7312	9.9794	18.648	10.4037	15.1458	8.475	14.6069	8.7239	14.4706	7.238	14.9934	8.4095	14.4789	7.9061	14.1716	7.679	1.877	1.7924	1.7871	1.6744	1.9993	1.7829	1.8314	1.8455
ENSMUSG00000026135	77264	Zfp142	protein_coding	zinc finger protein 142	chr1	0	0	23120	11355	170	480	478	430	274	748	525	521	248	747	377	572	263	673	205	631	31.0989	32.5184	37.1441	32.3182	30.2734	35.788	33.1836	31.9455	46.9619	37.472	48.1854	34.8771	47.0452	39.1015	40.5991	38.8627	0.9563	1.1493	0.8459	1.0388	1.2533	1.3816	1.2032	1.0447
ENSMUSG00000093155		Gm25035	miRNA		chr1	1	0	77	77	0	0	0	0	0	2	0	0	0	0	0	0	0	0	0	0	0	0	0	0	0	0.0271	0	0	0	0	0	0	0	0	0	0	0	0	0	0	0	0	0	0
ENSMUSG00000026172	66821	Bcs1l	protein_coding	BCS1-like (yeast)	chr1	0	0	4155	2192	73	242	226	184	153	344	235	228	116	426	175	360	121	400	108	365	2.2866	2.8072	3.0071	2.3679	2.8945	2.8182	2.5434	2.3938	3.7612	3.6591	3.8299	3.7586	3.7061	3.9794	3.6624	3.8492	0.8145	1.2699	1.0271	1.0625	1.0279	1.019	0.9313	0.9515
ENSMUSG00000026171	57751	Rnf25	protein_coding	ring finger protein 25	chr1	0	0	7650	2181	230	592	503	520	371	865	651	639	286	953	378	811	295	854	281	874	7.6844	7.3248	7.1386	7.1378	7.4863	7.5585	7.515	7.1558	9.8911	8.731	8.8237	9.0313	9.6375	9.0619	10.1637	9.831	1.0491	1.0001	0.9904	1.0502	1.1329	0.977	1.0635	1.0338
ENSMUSG00000033276	269209	Stk36	protein_coding	serine/threonine kinase 36	chr1	0	0	35450	6437	23	73	60	66	33	127	56	99	22	175	55	163	32	177	39	163	2.4137	2.8371	2.6747	2.8457	2.0916	3.4858	2.0305	3.4823	2.3899	5.036	4.0327	5.7015	3.2838	5.8995	4.4309	5.7591	0.8508	0.9399	0.6	0.5831	0.4746	0.7073	0.5566	0.7694
ENSMUSG00000033257	67534	Ttll4	protein_coding	tubulin tyrosine ligase-like family, member 4	chr1	0	0	41986	11527	21	213	58	257	38	369	80	280	44	571	69	497	49	475	44	490	0.3715	1.3955	0.4359	1.868	0.406	1.7074	0.489	1.6604	0.8058	2.7701	0.8529	2.9307	0.8477	2.669	0.8427	2.9186	0.2662	0.2333	0.2378	0.2945	0.2909	0.291	0.3176	0.2887
ENSMUSG00000026170	104086	Cyp27a1	protein_coding	cytochrome P450, family 27, subfamily a, polypeptide 1	chr1	0	0	24319	2173	49	184	98	163	75	271	126	239	192	811	271	704	204	753	164	695	27.5693	38.3389	23.4219	37.6791	25.4862	39.8785	24.4945	45.0718	111.823	125.124	106.531	132.023	112.234	134.558	99.8942	131.65	0.7191	0.6216	0.6391	0.5435	0.8937	0.8069	0.8341	0.7588
ENSMUSG00000006542	241113	Prkag3	protein_coding	protein kinase, AMP-activated, gamma 3 non-catatlytic subunit	chr1	0	0	10300	3682	1	5	6	2	1	16	3	9	6	14	4	9	4	17	2	18	0.1212	0.2244	0.3089	0.0996	0.0732	0.5071	0.1256	0.3656	0.7527	0.4652	0.3387	0.3635	0.474	0.6543	0.2624	0.7344	0.5401	3.1017	0.1443	0.3436	1.6178	0.9316	0.7244	0.3573
ENSMUSG00000098351		Gm27507	misc_RNA		chr1	0	0	93	93	0	0	0	0	0	0	0	0	0	0	0	0	0	0	0	0	0	0	0	0	0	0	0	0	0	0	0	0	0	0	0	0	0	0	0	0	0	0	0	0
ENSMUSG00000033227	22420	Wnt6	protein_coding	wingless-type MMTV integration site family, member 6	chr1	0	0	13431	2192	193	469	401	411	338	828	593	678	53	179	89	175	56	158	60	148	5.0815	4.5729	4.4848	4.4459	5.3748	5.7016	5.3945	5.9832	1.4445	1.2923	1.6372	1.5357	1.4417	1.3212	1.7102	1.3119	1.1112	1.0088	0.9427	0.9016	1.1177	1.0661	1.0912	1.3036
ENSMUSG00000099472		Gm29539	antisense_RNA		chr1	1	0	2463	758	0	8	2	13	3	11	2	9	0	1	0	0	0	0	0	1	0	0.1467	0.0421	0.2644	0.0897	0.1424	0.0342	0.1493	0	0.0136	0	0	0	0	0	0.0167	0	0.1591	0.6298	0.2291	0	0	0	0
ENSMUSG00000026167	22409	Wnt10a	protein_coding	wingless-type MMTV integration site family, member 10A	chr1	0	0	12664	2468	0	14	15	16	3	32	15	10	9	50	16	54	10	45	10	42	0	0.1511	0.1857	0.1916	0.0528	0.244	0.1511	0.0977	0.2716	0.3996	0.3258	0.5246	0.285	0.4166	0.3156	0.4122	0	0.9693	0.2165	1.5463	0.6795	0.6211	0.6842	0.7656
ENSMUSG00000089964		Gm16582	processed_transcript		chr1	1	0	29059	1930	0	0	0	0	0	0	0	0	1	0	0	1	0	0	0	0	0	0	0	0	0	0	0	0	0.0682	0	0	0.022	0	0	0	0	0	0	0	0	0	0	0	0
ENSMUSG00000090071	12570	Cdk5r2	protein_coding	cyclin-dependent kinase 5, regulatory subunit 2 (p39)	chr1	0	0	2799	2799	1121	5471	2472	5051	1621	8223	2732	6467	795	4102	1130	3451	895	3746	728	3438	59.9007	108.264	56.11	110.889	52.3146	114.92	50.44	115.826	43.9735	60.1051	42.1874	61.4637	46.7641	63.5736	42.1137	61.8499	0.5533	0.506	0.4552	0.4355	0.7316	0.6864	0.7356	0.6809
ENSMUSG00000055197	260298	Fev	protein_coding	FEV (ETS oncogene family)	chr1	0	0	3911	1617	3	0	1	2	2	2	3	0	4	14	5	7	4	7	1	14	0.122	0	0.0173	0.0334	0.0491	0.0213	0.0422	0	0.1684	0.1562	0.1421	0.0949	0.1591	0.0904	0.044	0.1917	0	0.517	2.3093	0	1.0785	1.4973	1.7593	0.2297
ENSMUSG00000006546	12958	Cryba2	protein_coding	crystallin, beta A2	chr1	0	0	3210	1193	25	61	43	61	58	156	86	115	4	26	7	20	9	61	8	53	0.545	0.4924	0.3982	0.5463	0.7636	0.8894	0.6477	0.8402	0.0903	0.1554	0.1066	0.1453	0.1918	0.4223	0.1888	0.389	1.1067	0.7288	0.8586	0.7709	0.5808	0.7337	0.4542	0.4854
ENSMUSG00000065616	723900	Mir375	miRNA	microRNA 375	chr1	1	0	64	64	0	0	0	0	0	0	0	0	0	0	0	0	1	0	0	0	0	0	0	0	0	0	0	0	0	0	0	0	0.03	0	0	0	0	0	0	0	0	0	0	0
ENSMUSG00000047021	241116	Cfap65	protein_coding	cilia and flagella associated protein 65	chr1	0	0	33529	7817	2	6	4	3	1	7	0	2	28	186	28	153	28	201	24	181	0.3327	0.3696	0.2826	0.205	0.1005	0.3045	0	0.1115	4.8213	8.4843	3.2542	8.483	4.5544	10.6192	4.322	10.1367	0.9001	1.3785	0.3299	0	0.5683	0.3836	0.4289	0.4264
ENSMUSG00000089653		Gm15841	antisense_RNA		chr1	1	0	5283	517	0	0	0	0	0	0	0	0	0	0	0	0	0	0	0	0	0	0	0	0	0	0	0	0	0	0	0	0	0	0	0	0	0	0	0	0	0	0	0	0
ENSMUSG00000006538	16147	Ihh	protein_coding	Indian hedgehog	chr1	0	0	6358	3048	1	6	3	4	2	13	2	7	6	29	7	16	3	17	2	18	1.3001	2.8888	1.6567	2.1366	1.5704	4.4203	0.8984	3.0503	8.0746	10.3385	6.3584	6.9333	3.8138	7.0194	2.8149	7.8786	0.45	0.7754	0.3553	0.2945	0.781	0.9171	0.5433	0.3573
ENSMUSG00000103145		Gm37744	TEC		chr1	0	0	1590	1590	0	0	0	0	0	1	0	0	0	0	0	0	0	0	0	0	0	0	0	0	0	0.0239	0	0	0	0	0	0	0	0	0	0	0	0	0	0	0	0	0	0
ENSMUSG00000026162	75570	Nhej1	protein_coding	nonhomologous end-joining factor 1	chr1	0	0	158062	1118	17	63	27	62	14	95	42	69	10	81	18	69	11	58	8	53	7.4637	10.2433	5.0354	11.1836	3.7124	10.9086	6.3713	10.1539	4.5447	9.7517	5.5215	10.0973	4.7224	8.0876	3.8024	7.8341	0.7286	0.4503	0.3403	0.6275	0.466	0.5468	0.5839	0.4854
ENSMUSG00000026205	22626	Slc23a3	protein_coding	solute carrier family 23 (nucleobase transporters), member 3	chr1	0	0	8350	2167	0	1	0	1	0	1	0	5	0	0	0	1	0	1	1	1	0	0.0151	0	0.0168	0	0.0107	0	0.0685	0	0	0	0.0136	0	0.013	0.0443	0.0138	0	0	0	0	0	0	0	3.2156
ENSMUSG00000033159	69171	Cnppd1	protein_coding	cyclin Pas1/PHO80 domain containing 1	chr1	0	0	8158	5635	268	974	666	905	529	1589	895	1298	154	749	285	635	168	683	165	644	5.2613	7.0812	5.5539	7.2995	6.2723	8.1587	6.0709	8.541	3.1295	4.0321	3.9091	4.1551	3.225	4.2586	3.5068	4.2565	0.743	0.7609	0.7688	0.7108	0.7762	0.9408	0.7573	0.8239
ENSMUSG00000049339	227298	Retreg2	protein_coding	family with sequence similarity 134, member A	chr1	0	0	5136	2999	541	2783	1372	2611	938	4019	1641	3217	1247	6488	1788	5367	1256	5806	1157	5443	25.2595	48.1208	27.2112	50.0862	26.4512	49.0778	26.4731	50.3449	60.2688	83.067	58.3275	83.5232	57.3431	86.097	58.4827	85.5606	0.5249	0.5433	0.539	0.5258	0.7255	0.6983	0.666	0.6835
ENSMUSG00000026197	68818	Zfand2b	protein_coding	zinc finger, AN1 type domain 2B	chr1	0	0	2984	1772	188	417	384	362	299	678	529	559	81	463	128	384	104	407	118	415	36.4851	29.9699	31.6559	28.8636	35.0464	34.4134	35.4717	36.3619	16.272	24.6393	17.3559	24.8392	19.7358	25.0862	24.7917	27.1152	1.2174	1.0967	1.0184	0.9755	0.6604	0.6987	0.7867	0.9143
ENSMUSG00000026198	74104	Abcb6	protein_coding	ATP-binding cassette, sub-family B (MDR/TAP), member 6	chr1	0	0	8676	5315	23	38	45	45	32	72	64	77	20	57	27	51	18	54	15	49	0.5276	0.3228	0.4385	0.4241	0.4434	0.432	0.5073	0.5921	0.4749	0.3586	0.4328	0.39	0.4038	0.3935	0.3725	0.3785	1.6344	1.0339	1.0263	0.8568	1.3245	1.1097	1.0263	0.9844
ENSMUSG00000099519		Gm29253	processed_transcript		chr1	1	0	13416	5231	0	0	0	0	0	2	0	0	0	0	0	1	0	0	0	0	0	0	0	0	0	0.2136	0	0	0	0	0	0.1361	0	0	0	0	0	0	0	0	0	0	0	0
ENSMUSG00000033124	245860	Atg9a	protein_coding	autophagy related 9A	chr1	0	0	11337	5762	978	490	2302	462	1512	804	2822	595	925	1255	1411	1021	975	1057	890	999	19.5758	3.6322	19.5728	3.7993	18.2788	4.209	19.5167	3.9919	19.1655	6.8883	19.7327	6.8117	19.0831	6.7195	19.2858	6.7322	5.3895	5.1516	4.3428	4.8891	2.7823	2.8969	2.8399	2.8647
ENSMUSG00000026199	52231	Ankzf1	protein_coding	ankyrin repeat and zinc finger domain containing 1	chr1	0	0	7237	5142	50	274	106	265	108	459	147	343	48	457	71	359	56	400	37	358	3.7721	7.6551	3.3969	8.2137	4.9209	9.0565	3.8317	8.6732	3.7484	9.454	3.7424	9.0272	4.1311	9.5841	3.0219	9.0928	0.4928	0.4136	0.5434	0.4418	0.3965	0.4146	0.431	0.3323
ENSMUSG00000026200	74577	Glb1l	protein_coding	galactosidase, beta 1-like	chr1	0	0	12578	5905	38	88	118	93	79	181	156	127	58	146	78	125	62	150	40	109	3.7749	3.2374	4.9793	3.7956	4.7398	4.7026	5.3544	4.2286	5.9641	3.977	5.4136	4.1388	6.0224	4.7325	4.3017	3.6454	1.166	1.3118	1.0079	1.2662	1.4996	1.308	1.2726	1.18
ENSMUSG00000099204		Gm27943	miRNA		chr1	1	0	116	116	0	0	0	0	0	0	0	0	0	0	0	0	0	0	0	0	0	0	0	0	0	0	0	0	0	0	0	0	0	0	0	0	0	0	0	0	0	0	0	0
ENSMUSG00000026201	20872	Stk16	protein_coding	serine/threonine kinase 16	chr1	0	0	4769	4518	195	1004	395	904	273	1540	476	1215	147	1436	196	1284	157	1409	124	1354	5.6228	10.7211	4.8381	10.7094	4.7544	11.6138	4.7423	11.7427	4.3876	11.3543	3.9487	12.3404	4.4267	12.9035	3.8708	13.1444	0.5245	0.4518	0.4094	0.4039	0.3864	0.32	0.3431	0.2945
ENSMUSG00000026202	22145	Tuba4a	protein_coding	tubulin, alpha 4A	chr1	0	0	5638	3701	4576	6889	10783	6268	6563	8393	11255	6550	5714	11259	8226	9359	5992	9855	5379	9342	9726.41	5422.69	9735.81	5473.67	8425.25	4665.77	8265.71	4666.43	12572	6562.3	12216.1	6630.46	12453.8	6652.82	12377.5	6685.19	1.7937	1.7787	1.8058	1.7713	1.9158	1.8424	1.872	1.8515
ENSMUSG00000096094	381272	A630095N17Rik	protein_coding	RIKEN cDNA A630095N17 gene	chr1	0	0	12008	1123	0	0	0	0	0	0	0	0	0	1	0	0	0	0	0	0	0	0	0	0	0	0	0	0	0	0.014	0	0	0	0	0	0	0	0	0	0	0	0	0	0
ENSMUSG00000026203	56812	Dnajb2	protein_coding	DnaJ heat shock protein family (Hsp40) member B2	chr1	0	0	9287	4249	685	2627	1440	2393	1000	3818	1696	2980	764	4941	1232	4107	872	4285	764	4153	14.5138	20.613	12.9604	20.8313	12.7969	21.1576	12.4161	21.1633	16.7564	28.7075	18.2381	29.0043	18.0663	28.8352	17.5247	29.6251	0.7041	0.6222	0.6048	0.5867	0.5837	0.6288	0.6265	0.5915
ENSMUSG00000026204	19275	Ptprn	protein_coding	protein tyrosine phosphatase, receptor type, N	chr1	0	0	17476	4249	3094	5800	7083	5189	5311	9229	8896	7171	3395	10202	5121	8710	3658	9353	3423	9159	348.161	241.702	338.566	239.898	360.953	271.615	345.878	270.468	395.456	314.8	402.618	326.683	402.502	334.267	416.997	346.989	1.4405	1.4113	1.3289	1.2788	1.2562	1.2324	1.2041	1.2018
ENSMUSG00000101840		Gm28294	antisense_RNA		chr1	1	0	5106	386	0	0	0	0	0	0	0	0	0	0	0	0	0	1	0	0	0	0	0	0	0	0	0	0	0	0	0	0	0	0.0233	0	0	0	0	0	0	0	0	0	0
ENSMUSG00000033061	19711	Resp18	protein_coding	regulated endocrine-specific protein 18	chr1	0	0	6217	1032	975	1274	2340	1171	1645	1835	2876	1440	3573	6342	5268	5345	3936	5714	3628	5449	68.6438	33.2168	69.9807	33.8717	69.9482	33.7887	69.9606	33.981	260.392	122.437	259.132	125.427	270.966	127.767	276.522	129.158	2.0665	2.0661	2.0702	2.0588	2.1267	2.066	2.1208	2.141
ENSMUSG00000100556		Gm28902	antisense_RNA		chr1	1	0	3048	215	0	0	0	0	0	0	0	0	0	0	0	0	0	0	0	0	0	0	0	0	0	0	0	0	0	0	0	0	0	0	0	0	0	0	0	0	0	0	0	0
ENSMUSG00000026209	13437	Dnpep	protein_coding	aspartyl aminopeptidase	chr1	0	0	10095	4289	732	783	1767	680	1317	1299	2212	975	487	1063	704	890	523	1031	430	916	237.915	94.2461	243.956	90.8034	258.529	110.423	248.407	106.216	163.846	94.7399	159.868	96.4157	166.217	106.427	151.302	100.233	2.5244	2.6866	2.3413	2.3387	1.7294	1.6581	1.5618	1.5095
ENSMUSG00000026208	13346	Des	protein_coding	desmin	chr1	0	0	8251	3754	22	68	56	45	75	116	117	93	20	43	27	49	17	25	12	31	4.8775	5.583	5.2738	4.0989	10.0426	6.7262	8.9624	6.9108	4.5898	2.6141	4.1823	3.6209	3.6854	1.7603	2.8802	2.3139	0.8736	1.2866	1.4931	1.2969	1.7558	1.155	2.0936	1.2447
ENSMUSG00000085653	100503248	Gm15179	antisense_RNA	predicted gene 15179	chr1	1	0	6801	867	0	1	2	2	0	2	2	3	0	5	0	0	0	0	0	5	0	0.0115	0.0265	0.0256	0	0.0163	0.0215	0.0313	0	0.0427	0	0	0	0	0	0.0524	0	1.0339	0	0.6872	0	0	0	0
ENSMUSG00000026207	11790	Speg	protein_coding	SPEG complex locus	chr1	0	0	57024	12741	139	960	290	867	283	1741	451	1314	122	1544	218	1185	175	1352	168	1254	6.0492	15.4719	5.361	15.5018	7.4384	19.8161	6.7815	19.1669	5.4959	18.4254	6.6285	17.1888	7.447	18.687	7.9151	18.3732	0.391	0.3458	0.3754	0.3538	0.2983	0.3856	0.3985	0.4308
ENSMUSG00000086053		Gm15178	antisense_RNA		chr1	1	0	4233	472	0	0	0	0	0	0	0	0	0	0	0	0	0	0	0	0	0	0	0	0	0	0	0	0	0	0	0	0	0	0	0	0	0	0	0	0	0	0	0	0
ENSMUSG00000033021	69080	Gmppa	protein_coding	GDP-mannose pyrophosphorylase A	chr1	0	0	7250	2395	237	537	520	492	384	883	689	630	240	614	266	534	233	592	163	566	26.3809	22.1364	24.5873	22.5004	25.8159	25.7064	26.499	23.5049	27.6535	18.7413	20.6872	19.8121	25.3607	20.9289	19.6424	21.2112	1.1917	1.0927	1.0043	1.1274	1.4755	1.0442	1.2118	0.926
ENSMUSG00000033007	241118	Asic4	protein_coding	acid-sensing (proton-gated) ion channel family member 4	chr1	0	0	23908	2727	3	6	2	6	2	3	2	2	91	348	156	299	106	301	93	250	0.8584	0.6358	0.2431	0.7053	0.3456	0.2245	0.1977	0.1918	26.9526	27.3043	31.1863	28.5154	29.6572	27.3534	28.8078	24.0829	1.3501	0.3446	1.5395	1.0308	0.9871	1.0937	1.0842	1.1962
ENSMUSG00000102605		Gm37264	TEC		chr1	0	0	2192	2192	0	6	0	9	0	15	0	8	1	19	1	13	0	14	0	12	0	0.1231	0	0.2049	0	0.2174	0	0.1486	0.0573	0.2887	0.0387	0.2401	0	0.2463	0	0.2238	0	0	0	0	0.1987	0.1612	0	0
ENSMUSG00000032997	74241	Chpf	protein_coding	chondroitin polymerizing factor	chr1	0	0	4739	3856	699	3100	1513	2721	1086	4593	1830	3627	603	3361	940	2726	594	2970	573	2777	83.054	136.407	76.3639	132.83	77.934	142.731	75.1281	144.447	74.1649	109.507	78.035	107.959	69.0134	112.079	73.7062	111.088	0.6089	0.5749	0.546	0.5201	0.6773	0.7228	0.6158	0.6635
ENSMUSG00000026211	98733	Obsl1	protein_coding	obscurin-like 1	chr1	0	0	27143	8467	149	269	256	260	236	485	381	359	57	301	110	259	59	274	51	285	277.116	185.276	202.246	198.669	265.094	235.915	244.832	223.792	109.736	153.508	142.937	160.554	107.298	161.848	102.686	178.454	1.4957	1.018	1.1237	1.094	0.7149	0.8903	0.663	0.5754
ENSMUSG00000051703	319998	Tmem198	protein_coding	transmembrane protein 198	chr1	0	0	6174	2504	47	287	87	257	70	451	117	380	190	772	280	689	201	707	157	650	77.6998	175.71	61.0952	174.558	69.8931	195.001	66.8307	210.563	325.143	349.969	323.414	379.655	324.924	371.214	280.988	361.779	0.4422	0.35	0.3584	0.3174	0.9291	0.8519	0.8753	0.7767
ENSMUSG00000032968	16322	Inha	protein_coding	inhibin alpha	chr1	0	0	3290	1475	4	205	3	179	4	327	8	266	3	475	3	411	8	406	10	410	0.2333	4.4277	0.0743	4.2892	0.1409	4.988	0.1612	5.1999	0.1811	7.5966	0.1222	7.9896	0.4562	7.5205	0.6314	8.0506	0.0527	0.0173	0.0282	0.031	0.0238	0.0153	0.0607	0.0784
ENSMUSG00000082745		Gm15181	unprocessed_pseudogene		chr1	0	1	177	177	0	0	0	0	0	0	0	0	0	0	0	0	0	0	0	0	0	0	0	0	0	0	0	0	0	0	0	0	0	0	0	0	0	0	0	0	0	0	0	0
ENSMUSG00000026213	71728	Stk11ip	protein_coding	serine/threonine kinase 11 interacting protein	chr1	0	0	15807	5743	216	853	499	701	341	1334	682	1071	106	599	154	515	118	540	100	504	385.656	564.01	378.453	514.218	367.717	622.933	420.725	640.932	195.907	293.267	192.108	306.479	206.012	306.212	193.291	302.959	0.6838	0.736	0.5903	0.6564	0.668	0.6268	0.6728	0.638
ENSMUSG00000082059		Gm15183	processed_pseudogene		chr1	0	1	348	348	0	0	0	0	0	0	0	0	0	0	0	0	0	0	0	0	0	0	0	0	0	0	0	0	0	0	0	0	0	0	0	0	0	0	0	0	0	0	0	0
ENSMUSG00000006576	20536	Slc4a3	protein_coding	solute carrier family 4 (anion exchanger), member 3	chr1	0	0	15907	8599	39	1130	128	1036	115	1926	204	1501	680	4012	1030	3146	676	3484	614	3296	6.9447	74.5177	9.682	75.7936	12.368	89.6985	12.5513	89.5873	125.342	195.903	128.146	186.722	117.706	197.038	118.365	197.599	0.0932	0.1277	0.1379	0.1401	0.6398	0.6863	0.5974	0.599
ENSMUSG00000083244		Gm15180	processed_pseudogene		chr1	0	1	492	492	0	0	0	0	0	0	0	0	0	0	0	0	0	0	0	0	0	0	0	0	0	0	0	0	0	0	0	0	0	0	0	0	0	0	0	0	0	0	0	0
ENSMUSG00000082528		Gm15182	processed_pseudogene		chr1	0	1	1676	1676	0	0	0	0	0	0	0	0	0	1	0	0	0	0	0	0	0	0	0	0	0	0	0	0	0	0.0236	0	0	0	0	0	0	0	0	0	0	0	0	0	0
ENSMUSG00000082012		Gm5257	processed_pseudogene		chr1	0	1	790	790	1	3	2	3	0	4	0	3	0	3	1	2	0	2	1	1	0.1233	0.137	0.1048	0.152	0	0.129	0	0.124	0	0.1014	0.0862	0.0822	0	0.0783	0.1335	0.0415	0.9001	0.6893	0	0	0	1.0481	0	3.2156
ENSMUSG00000099996		Gm29065	lincRNA		chr1	1	0	2099	487	0	0	0	0	0	0	0	0	0	0	0	0	0	0	0	0	0	0	0	0	0	0	0	0	0	0	0	0	0	0	0	0	0	0	0	0	0	0	0	0
ENSMUSG00000101763		Gm29068	processed_pseudogene		chr1	0	1	400	400	0	0	0	0	0	0	0	0	0	0	0	0	0	0	0	0	0	0	0	0	0	0	0	0	0	0	0	0	0	0	0	0	0	0	0	0	0	0	0	0
ENSMUSG00000100827		Gm29069	lincRNA		chr1	1	0	107731	675	0	0	0	0	0	0	0	0	0	0	0	0	0	0	0	0	0	0	0	0	0	0	0	0	0	0	0	0	0	0	0	0	0	0	0	0	0	0	0	0
ENSMUSG00000100553	620079	Gm17751	lincRNA	predicted gene, 17751	chr1	1	0	12896	2188	0	0	0	0	0	0	0	0	0	0	0	0	0	0	0	0	0	0	0	0	0	0	0	0	0	0	0	0	0	0	0	0	0	0	0	0	0	0	0	0
ENSMUSG00000098611	102465175	Mir6343	miRNA	microRNA 6343	chr1	1	0	84	84	0	0	0	0	0	0	0	0	0	0	0	0	0	0	0	0	0	0	0	0	0	0	0	0	0	0	0	0	0	0	0	0	0	0	0	0	0	0	0	0
ENSMUSG00000100534		Gm816	lincRNA		chr1	1	0	137321	2456	1	3	0	3	0	3	0	1	1	13	0	6	0	14	2	12	1.2633	1.4035	0	1.5571	0	0.9912	0	0.4234	1.3077	4.5033	0	2.5264	0	5.6171	2.7353	5.1038	0.9001	0	0	0	0.2904	0	0	0.5359
ENSMUSG00000102904		Gm38265	TEC		chr1	0	0	3766	3766	0	0	0	0	0	0	0	0	0	0	0	0	0	0	0	1	0	0	0	0	0	0	0	0	0	0	0	0	0	0	0	0.1747	0	0	0	0	0	0	0	0
ENSMUSG00000089326		Gm25974	rRNA		chr1	1	0	94	94	0	0	0	0	0	1	0	0	0	0	0	0	0	0	0	0	0	0	0	0	0	0.0203	0	0	0	0	0	0	0	0	0	0	0	0	0	0	0	0	0	0
ENSMUSG00000026235	13838	Epha4	protein_coding	Eph receptor A4	chr1	0	0	147904	8054	75	154	187	146	134	209	267	164	569	1177	849	926	549	980	509	920	97.506	74.1451	103.271	77.9841	105.218	71.065	119.936	71.4645	765.738	419.601	771.18	401.262	697.92	404.649	716.397	402.685	1.3151	1.3243	1.4806	1.6783	1.8249	1.9219	1.7248	1.7791
ENSMUSG00000099141	102465180	Mir6352	miRNA	microRNA 6352	chr1	1	0	116	116	0	0	0	1	0	0	0	0	0	0	0	0	1	0	0	0	0	0	0	0.0286	0	0	0	0	0	0	0	0	0.0681	0	0	0	0	0	0	0	0	0	0	0
ENSMUSG00000101849		Gm28386	lincRNA		chr1	1	0	1849	1849	0	0	0	0	0	1	0	0	1	3	4	5	2	7	4	1	0	0	0	0	0	0.018	0	0	0.0713	0.0566	0.1924	0.1147	0.1346	0.1531	0.2981	0.0232	0	0	0	0	1.2583	1.677	0.8797	12.8623
ENSMUSG00000101506		Gm28385	processed_pseudogene		chr1	0	1	292	292	0	0	0	0	0	0	0	0	0	1	0	0	0	0	0	0	0	0	0	0	0	0	0	0	0	0.1293	0	0	0	0	0	0	0	0	0	0	0	0	0	0
ENSMUSG00000065215		Gm26263	snRNA		chr1	1	0	164	164	0	0	0	0	0	0	0	1	0	0	0	0	0	0	0	0	0	0	0	0	0	0	0	0.041	0	0	0	0	0	0	0	0	0	0	0	0	0	0	0	0
ENSMUSG00000102052		Gm28387	lincRNA		chr1	1	0	29411	854	0	0	1	0	0	0	0	0	0	0	0	0	0	0	0	0	0	0	0.006	0	0	0	0	0	0	0	0	0	0	0	0	0	0	0	0	0	0	0	0	0
ENSMUSG00000004872	18505	Pax3	protein_coding	paired box 3	chr1	0	0	95868	6187	2	6	0	1	0	2	0	2	15	85	20	71	25	71	12	62	0.0248	0.0276	0	0.0051	0	0.0065	0	0.0083	0.1927	0.2892	0.1734	0.2936	0.3033	0.2798	0.1612	0.259	0.9001	0	0	0	0.6662	0.5905	1.0841	0.6224
ENSMUSG00000032908	433323	Sgpp2	protein_coding	sphingosine-1-phosphate phosphotase 2	chr1	0	0	109945	4002	1191	2842	2929	2566	1888	3894	3277	3133	610	2335	962	1780	676	1910	574	1786	37.9635	33.5483	39.6588	33.6043	36.3472	32.4631	36.091	33.4727	20.1272	20.4094	21.4244	18.9113	21.07	19.3362	19.8076	19.1665	1.1316	1.1802	1.1196	1.0782	0.9862	1.1329	1.0897	1.0334
ENSMUSG00000099561		Gm28410	antisense_RNA		chr1	1	0	14479	1450	1	0	1	0	0	0	0	0	0	0	0	0	0	0	0	0	0.0303	0	0.0129	0	0	0	0	0	0	0	0	0	0	0	0	0	0	0	0	0	0	0	0	0
ENSMUSG00000102945		Gm37884	TEC		chr1	0	0	818	818	0	3	0	2	0	4	0	0	0	5	0	1	0	6	0	5	0	0.1479	0	0.1094	0	0.1393	0	0	0	0.1825	0	0.0444	0	0.2537	0	0.2241	0	0	0	0	0	0	0	0
ENSMUSG00000026245	23874	Farsb	protein_coding	phenylalanyl-tRNA synthetase, beta subunit	chr1	0	0	70923	2620	843	1416	2014	1251	1388	2040	2541	1605	659	2045	978	1672	733	1815	652	1771	15.9893	9.9462	16.2266	9.7486	15.9003	10.1198	16.6523	10.2036	12.9386	10.6362	12.9604	10.5703	13.5947	10.9336	13.388	11.3091	1.6076	1.6645	1.5712	1.632	1.2165	1.2261	1.2434	1.1838
ENSMUSG00000101798		Gm28995	unprocessed_pseudogene		chr1	0	1	261	261	0	0	0	1	0	0	0	0	0	0	0	0	0	0	0	1	0	0	0	0.113	0	0	0	0	0	0	0	0	0	0	0	0.0926	0	0	0	0	0	0	0	0
ENSMUSG00000104018		4833412K13Rik	TEC		chr1	0	0	1479	1479	0	19	0	17	0	25	1	20	0	36	1	32	0	38	0	28	0	0.2965	0	0.2943	0	0.2755	0.0146	0.2825	0	0.416	0.0294	0.4494	0	0.5085	0	0.3972	0	0	0	0.0515	0	0.0655	0	0
ENSMUSG00000090486		BC035947	protein_coding		chr1	0	0	15133	3310	1	5	1	7	0	2	2	0	21	350	36	261	15	310	16	263	0.111	0.2056	0.0472	0.3193	0	0.0581	0.0767	0	2.4137	10.6566	2.7928	9.6594	1.6286	10.9321	1.9233	9.8316	0.5401	0.1477	0	0	0.2265	0.2891	0.149	0.1956
ENSMUSG00000012187	68393	Mogat1	protein_coding	monoacylglycerol O-acyltransferase 1	chr1	0	0	27183	1558	3	19	9	22	4	17	7	13	24	35	28	29	17	22	21	33	0.7358	1.7257	0.9376	2.2168	0.5925	1.0904	0.5932	1.0686	6.0929	2.3538	4.7979	2.3706	4.0769	1.7136	5.5757	2.7248	0.4264	0.423	0.5434	0.5551	2.5885	2.0239	2.3791	2.0463
ENSMUSG00000099364		5730419F03Rik	lincRNA		chr1	1	0	14478	2092	0	0	0	0	0	0	0	0	0	3	0	0	0	0	0	1	0	0	0	0	0	0	0	0	0	0.0715	0	0	0	0	0	0.0293	0	0	0	0	0	0	0	0
ENSMUSG00000100562	108167629	Gm29611	lincRNA	uncharacterized LOC108167629	chr1	1	0	4699	1011	0	0	0	0	0	0	0	0	0	0	0	0	0	0	0	0	0	0	0	0	0	0	0	0	0	0	0	0	0	0	0	0	0	0	0	0	0	0	0	0
ENSMUSG00000032883	74205	Acsl3	protein_coding	acyl-CoA synthetase long-chain family member 3	chr1	0	0	49919	4357	717	1443	1718	1339	1226	1967	2127	1516	2357	6202	3579	5103	2414	5219	2241	5171	218.707	163.005	222.603	167.806	225.864	156.923	224.17	154.995	744.218	518.757	762.75	518.819	720.018	505.606	740.032	531.037	1.3417	1.3266	1.4393	1.4463	1.4346	1.4702	1.4241	1.3936
ENSMUSG00000079470	195434	Utp14b	protein_coding	UTP14B small subunit processome component	chr1	0	0	13475	7679	107	585	242	418	194	697	317	537	168	1110	280	935	176	941	158	848	14.9252	30.2192	14.3389	23.955	16.3437	25.4278	15.2779	25.1065	24.2573	42.4569	27.288	43.4706	24.0056	41.6877	23.8594	39.8235	0.4939	0.5986	0.6428	0.6085	0.5713	0.6277	0.5758	0.5991
ENSMUSG00000099377		Gm6159	processed_pseudogene		chr1	0	1	1724	1724	0	1	6	1	2	1	2	4	0	4	0	3	0	5	0	0	0	0.1397	0.9614	0.155	0.4556	0.0987	0.2607	0.5057	0	0.4137	0	0.3772	0	0.599	0	0	0	6.2035	4.6185	0.5154	0	0	0	0
ENSMUSG00000099706	102636764	Gm29536	lincRNA	predicted gene 29536	chr1	1	0	432889	3283	0	1	1	0	1	0	0	1	0	0	0	0	0	0	0	0	0	0.0346	0.0397	0	0.0564	0	0	0.0313	0	0	0	0	0	0	0	0	0	0	0	0	0	0	0	0
ENSMUSG00000047330	57814	Kcne4	protein_coding	potassium voltage-gated channel, Isk-related subfamily, gene 4	chr1	0	0	3271	2657	11	79	37	75	34	122	51	114	10	67	12	49	8	58	9	37	0.6039	1.6063	0.8629	1.6918	1.1274	1.7518	0.9675	2.0979	0.5683	1.0087	0.4603	0.8967	0.4295	1.0114	0.5349	0.6839	0.376	0.5101	0.6436	0.4612	0.5634	0.5134	0.4247	0.7822
ENSMUSG00000101324		Gm29187	lincRNA		chr1	1	0	1395	689	1	2	1	0	0	1	0	2	0	1	0	0	0	0	0	0	0.2076	0.1538	0.0882	0	0	0.0543	0	0.1392	0	0.0569	0	0	0	0	0	0	1.3501	0	0	0	0	0	0	0
ENSMUSG00000072978		Gm5830	processed_pseudogene		chr1	0	1	443	443	1	0	0	1	0	0	1	0	0	1	0	3	1	0	0	0	0.1478	0	0	0.0607	0	0	0.0511	0	0	0.0405	0	0.1478	0.1445	0	0	0	0	0	0	0	0	0	0	0
ENSMUSG00000050711	20254	Scg2	protein_coding	secretogranin II	chr1	0	0	5452	2515	5853	6842	14205	6063	9850	9304	17282	7248	7656	10814	11298	9251	8322	9550	7383	9403	131.637	56.9867	135.708	56.0234	133.798	54.7277	134.295	54.6378	178.237	66.6921	177.533	69.3481	183.016	68.2157	179.762	71.1987	2.31	2.4223	2.4448	2.4579	2.6725	2.56	2.6829	2.5248
ENSMUSG00000099562		Gm19027	processed_pseudogene		chr1	0	1	1355	1355	0	2	0	0	0	3	0	0	0	0	2	0	0	1	0	2	0	0.2603	0	0	0	0.2758	0	0	0	0	0.4911	0	0	0.1116	0	0.2367	0	0	0	0	0	0	0	0
ENSMUSG00000077782		Gm24160	snoRNA		chr1	1	0	126	126	0	0	0	0	0	0	0	0	0	0	0	0	0	0	0	0	0	0	0	0	0	0	0	0	0	0	0	0	0	0	0	0	0	0	0	0	0	0	0	0
ENSMUSG00000054702	252903	Ap1s3	protein_coding	adaptor-related protein complex AP-1, sigma 3	chr1	0	0	65097	2878	1	21	7	17	2	18	11	25	4	38	4	32	3	34	1	27	0.2963	2.304	0.8809	2.0692	0.3579	1.3947	1.126	2.4825	1.2267	3.087	0.828	3.1598	0.8691	3.1991	0.3207	2.693	0.1286	0.4257	0.2566	0.4536	0.3974	0.262	0.2717	0.1191
ENSMUSG00000102235		Gm37886	TEC		chr1	0	0	1513	1513	0	2	0	2	0	3	0	1	0	5	0	1	0	1	0	3	0	0.013	0	0.0144	0	0.0138	0	0.0059	0	0.024	0	0.0058	0	0.0056	0	0.0177	0	0	0	0	0	0	0	0
ENSMUSG00000073643	69368	Wdfy1	protein_coding	WD repeat and FYVE domain containing 1	chr1	0	0	73882	6488	32	510	49	505	76	746	109	578	32	649	52	565	37	607	32	510	2.4655	14.5519	1.6037	15.9857	3.5366	15.0327	2.9017	14.9266	2.5521	13.7117	2.7992	14.5095	2.7876	14.8535	2.6692	13.2292	0.1694	0.1003	0.2353	0.1944	0.1861	0.1929	0.1877	0.2018
ENSMUSG00000104497		Gm10555	TEC		chr1	0	0	1791	1791	0	0	0	0	0	1	0	1	0	0	0	0	0	0	0	1	0	0	0	0	0	0.3273	0	0.4195	0	0	0	0	0	0	0	0.4213	0	0	0	0	0	0	0	0
ENSMUSG00000026248	69163	Mrpl44	protein_coding	mitochondrial ribosomal protein L44	chr1	0	0	5428	1644	269	637	593	592	423	807	710	658	259	763	384	619	264	683	255	620	4.3067	3.7768	4.0329	3.894	4.0902	3.3791	3.9275	3.531	4.2923	3.3497	4.2954	3.3032	4.133	3.4729	4.4198	3.3419	1.1403	1.0357	1.2104	1.1123	1.2814	1.3004	1.19	1.3225
ENSMUSG00000026249	20720	Serpine2	protein_coding	serine (or cysteine) peptidase inhibitor, clade E, member 2	chr1	0	0	66984	8287	1276	2058	3055	1856	2256	2948	3948	2351	4457	8301	6591	6808	4425	6807	3996	6566	61.0021	36.436	62.0399	36.4548	65.1399	36.8605	65.2138	37.6724	220.564	108.821	220.152	108.483	206.857	103.355	206.817	105.682	1.6742	1.7018	1.7672	1.7311	2.0268	2.0294	2.0014	1.957
ENSMUSG00000067106		Gm5529	processed_pseudogene		chr1	0	1	891	891	0	2	8	1	5	0	3	1	0	2	0	6	3	1	2	1	0	0.0541	0.2484	0.03	0.2207	0	0.0758	0.0245	0	0.0401	0	0.1462	0.2144	0.0232	0.1583	0.0246	0	8.2713	0	3.0925	0	0	9.2364	6.4312
ENSMUSG00000100397		Gm28071	processed_pseudogene		chr1	0	1	478	478	0	0	5	2	3	0	4	2	0	1	0	0	0	2	0	0	0	0	0.0519	0.0201	0.0443	0	0.0338	0.0164	0	0.0067	0	0	0	0.0155	0	0	0	2.5848	0	2.0617	0	0	0	0
ENSMUSG00000099753		Gm28058	processed_pseudogene		chr1	0	1	264	264	0	0	0	0	0	0	0	0	0	0	0	0	0	0	0	0	0	0	0	0	0	0	0	0	0	0	0	0	0	0	0	0	0	0	0	0	0	0	0	0
ENSMUSG00000096297		Gm23934	snRNA		chr1	1	0	107	107	2	73	2	73	1	88	5	66	2	2	1	2	1	5	0	5	0.2565	3.4675	0.109	3.8469	0.0775	2.9521	0.2216	2.8374	0.2655	0.0703	0.0896	0.0855	0.1254	0.2037	0	0.2159	0.074	0.0283	0.0262	0.0781	3.7749	1.0481	0.6158	0
ENSMUSG00000102518		Gm38339	TEC		chr1	0	0	1829	1829	0	0	0	0	0	0	0	0	0	0	0	0	0	0	0	1	0	0	0	0	0	0	0	0	0	0	0	0	0	0	0	0.1338	0	0	0	0	0	0	0	0
ENSMUSG00000099552		9830004L10Rik	lincRNA		chr1	1	0	7355	2333	0	0	0	0	0	0	0	0	0	0	0	0	0	0	0	0	0	0	0	0	0	0	0	0	0	0	0	0	0	0	0	0	0	0	0	0	0	0	0	0
ENSMUSG00000043230	241128	Fam124b	protein_coding	family with sequence similarity 124, member B	chr1	0	0	19768	3357	2	2	6	1	3	5	6	1	0	1	1	1	0	2	1	0	0.0299	0.0111	0.0382	0.0062	0.0271	0.0196	0.031	0.005	0	0.0041	0.0105	0.005	0	0.0095	0.0162	0	2.7003	6.2035	1.3856	6.185	0	2.0962	0	0
ENSMUSG00000101257		2310015K22Rik	lincRNA		chr1	1	0	3749	1461	0	0	0	0	0	1	0	2	0	0	0	1	0	0	0	0	0	0	0	0	0	0.0361	0	0.0925	0	0	0	0.046	0	0	0	0	0	0	0	0	0	0	0	0
ENSMUSG00000103404		Gm37932	TEC		chr1	0	0	1167	1167	0	1	0	1	0	2	0	0	0	2	0	2	0	2	0	1	0	0.0447	0	0.0496	0	0.0632	0	0	0	0.0662	0	0.0805	0	0.0767	0	0.0407	0	0	0	0	0	0	0	0
ENSMUSG00000004364	26554	Cul3	protein_coding	cullin 3	chr1	0	0	75558	4873	1286	2572	3284	2298	2138	3300	3847	2551	1338	4507	1933	3557	1319	3532	1197	3434	35.1441	26.03	38.1224	25.8015	35.2885	23.5865	36.3246	23.3667	37.8499	33.7745	36.908	32.3998	35.2468	30.6559	35.4137	31.595	1.3501	1.4775	1.4961	1.5545	1.1207	1.1391	1.1498	1.1209
ENSMUSG00000103076		Gm37902	TEC		chr1	0	0	1683	1683	0	10	0	11	0	9	0	20	0	11	0	11	0	11	0	10	0	0.435	0	0.5309	0	0.2765	0	0.7874	0	0.3543	0	0.4307	0	0.4104	0	0.3955	0	0	0	0	0	0	0	0
ENSMUSG00000103525		Gm37262	TEC		chr1	0	0	1818	1818	0	8	0	9	0	16	1	14	0	17	0	20	0	11	0	17	0	0.4007	0	0.5001	0	0.566	0.0467	0.6347	0	0.6305	0	0.9017	0	0.4725	0	0.7742	0	0	0	0.0736	0	0	0	0
ENSMUSG00000101722		Gm29125	lincRNA		chr1	1	0	3430	3220	2	5	2	4	1	3	3	1	0	2	0	4	0	1	1	1	0.0302	0.0279	0.0128	0.0248	0.0091	0.0118	0.0156	0.0051	0	0.0083	0	0.0201	0	0.0048	0.0163	0.0051	1.0801	0.517	0.7698	3.0925	0	0	0	3.2156
ENSMUSG00000090637		Gm6189	processed_pseudogene		chr1	0	1	2082	2082	0	0	1	0	0	0	0	0	0	0	0	0	0	0	0	0	0	0	0.0364	0	0	0	0	0	0	0	0	0	0	0	0	0	0	0	0	0	0	0	0	0
ENSMUSG00000101483	72208	1700016L21Rik	antisense_RNA	RIKEN cDNA 1700016L21 gene	chr1	1	0	33936	968	0	0	0	0	0	0	0	0	0	1	0	1	0	0	0	0	0	0	0	0	0	0	0	0	0	0.0098	0	0.0119	0	0	0	0	0	0	0	0	0	0	0	0
ENSMUSG00000110100		Gm45261	protein_coding		chr1	0	0	11852	594	0	0	0	0	0	0	0	0	0	0	0	0	0	0	0	0	0	0	0	0	0	0	0	0	0	0	0	0	0	0	0	0	0	0	0	0	0	0	0	0
ENSMUSG00000038608	210293	Dock10	protein_coding	dedicator of cytokinesis 10	chr1	0	0	257455	18267	292	661	645	592	444	876	840	651	674	1801	930	1478	652	1559	671	1452	26.7633	22.4362	25.1121	22.2927	24.5784	20.9991	26.6014	19.9993	63.9462	45.2648	59.555	45.1522	58.4344	45.3822	66.5803	44.8054	1.1929	1.1265	1.1705	1.3301	1.4127	1.319	1.2876	1.486
ENSMUSG00000103192		Gm37645	TEC		chr1	0	0	3556	3556	0	5	0	4	0	9	0	8	0	12	0	4	0	6	0	6	0	0.4312	0	0.3827	0	0.5482	0	0.6245	0	0.7663	0	0.3105	0	0.4438	0	0.4704	0	0	0	0	0	0	0	0
ENSMUSG00000104488		Gm38062	TEC		chr1	0	0	1856	1856	0	1	0	1	0	3	1	1	0	27	0	19	2	14	0	4	0	0.0155	0	0.0172	0	0.0328	0.0144	0.014	0	0.3095	0	0.2648	0.0818	0.1859	0	0.0563	0	0	0	1.0308	0	0	0.4398	0
ENSMUSG00000102721		A630081D01Rik	TEC		chr1	0	0	1833	1833	0	5	0	3	0	1	0	2	0	29	1	20	0	18	0	24	0	0.1887	0	0.1256	0	0.0267	0	0.0683	0	0.8104	0.0712	0.6793	0	0.5826	0	0.8234	0	0	0	0	0	0.1048	0	0
ENSMUSG00000099949		Gm29124	processed_pseudogene		chr1	0	1	452	452	0	0	1	0	0	0	1	0	1	0	1	0	0	0	0	0	0	0	0.0295	0	0	0	0.024	0	0.0719	0	0.0486	0	0	0	0	0	0	0	0	0	0	0	0	0
ENSMUSG00000099918		Gm28066	processed_pseudogene		chr1	0	1	472	472	0	0	0	0	0	0	0	0	0	0	0	0	0	0	0	0	0	0	0	0	0	0	0	0	0	0	0	0	0	0	0	0	0	0	0	0	0	0	0	0
ENSMUSG00000054976	241134	Nyap2	protein_coding	neuronal tyrosine-phophorylated phosphoinositide 3-kinase adaptor 2	chr1	0	0	264815	12508	100	192	210	173	127	247	214	171	194	911	325	737	238	735	196	694	1.5678	1.1148	1.3986	1.1144	1.2026	1.0128	1.1593	0.8986	3.1485	3.9166	3.5601	3.8514	3.6487	3.6599	3.3268	3.6632	1.4064	1.255	1.1874	1.2901	0.8039	0.9244	0.9969	0.9081
ENSMUSG00000104029		Gm37210	TEC		chr1	0	0	2004	2004	0	0	0	0	0	0	0	0	0	0	0	0	0	0	0	0	0	0	0	0	0	0	0	0	0	0	0	0	0	0	0	0	0	0	0	0	0	0	0	0
ENSMUSG00000101986		Gm6198	processed_pseudogene		chr1	0	1	3327	2929	0	0	0	0	0	1	0	0	1	0	0	0	0	2	0	0	0	0	0	0	0	0.0148	0	0	0.0586	0	0	0	0	0.036	0	0	0	0	0	0	0	0	0	0
ENSMUSG00000087008		Gm5530	processed_pseudogene		chr1	0	1	985	985	0	0	1	0	1	0	2	0	0	0	0	0	0	0	0	0	0	0	0.0569	0	0.0809	0	0.0925	0	0	0	0	0	0	0	0	0	0	0	0	0	0	0	0	0
ENSMUSG00000100561		Gm7516	processed_pseudogene		chr1	0	1	706	706	0	0	0	2	0	2	0	2	0	3	0	5	0	2	0	0	0	0	0	0.017	0	0.0108	0	0.0139	0	0.017	0	0.0345	0	0.0132	0	0	0	0	0	0	0	0	0	0
ENSMUSG00000103571		Gm37114	TEC		chr1	0	0	1804	1804	0	0	0	0	0	0	0	0	0	0	0	0	0	0	0	0	0	0	0	0	0	0	0	0	0	0	0	0	0	0	0	0	0	0	0	0	0	0	0	0
ENSMUSG00000098797	102466629	Mir6344	miRNA	microRNA 6344	chr1	1	0	104	104	0	0	0	0	0	0	0	0	0	0	0	0	0	0	0	0	0	0	0	0	0	0	0	0	0	0	0	0	0	0	0	0	0	0	0	0	0	0	0	0
ENSMUSG00000055980	16367	Irs1	protein_coding	insulin receptor substrate 1	chr1	0	0	58316	9144	70	504	159	446	146	749	214	632	150	1432	255	1123	157	1062	153	1058	48.5677	129.501	46.8611	127.136	61.181	135.916	51.3017	146.975	107.731	272.447	123.614	259.703	106.516	234.022	114.923	247.14	0.375	0.3686	0.4501	0.3491	0.3954	0.476	0.4552	0.465
ENSMUSG00000022591		Gm9747	protein_coding		chr1	0	0	2822	2822	0	0	0	0	0	0	0	0	0	1	0	0	0	0	0	0	0	0	0	0	0	0	0	0	0	0.325	0	0	0	0	0	0	0	0	0	0	0	0	0	0
ENSMUSG00000026142	76867	Rhbdd1	protein_coding	rhomboid domain containing 1	chr1	0	0	128915	6966	154	343	321	317	234	509	436	386	104	479	158	369	105	435	119	397	3.9764	3.2799	3.5208	3.3629	3.6493	3.4374	3.8898	3.3407	2.7798	3.3916	2.8504	3.1758	2.6511	3.5674	3.3265	3.4512	1.2124	1.047	1.0616	1.1644	0.8196	0.8976	0.7432	0.9639
ENSMUSG00000104493		Gm19552	TEC		chr1	0	0	2833	2833	0	1	0	3	0	3	0	5	0	2	0	2	0	3	0	1	0	0.0343	0	0.1143	0	0.0728	0	0.1554	0	0.0509	0	0.0618	0	0.0884	0	0.0312	0	0	0	0	0	0	0	0
ENSMUSG00000100786		Gm28940	antisense_RNA		chr1	1	0	10254	1682	0	1	0	0	0	0	0	0	0	0	0	0	0	0	0	0	0	0.0831	0	0	0	0	0	0	0	0	0	0	0	0	0	0	0	0	0	0	0	0	0	0
ENSMUSG00000096779		Gm22112	miRNA		chr1	1	0	121	121	0	0	0	0	0	0	0	0	0	0	0	0	0	0	0	0	0	0	0	0	0	0	0	0	0	0	0	0	0	0	0	0	0	0	0	0	0	0	0	0
ENSMUSG00000067158	12829	Col4a4	protein_coding	collagen, type IV, alpha 4	chr1	0	0	138427	10612	15	149	34	80	36	195	54	157	10	31	9	25	5	30	5	32	7.1994	26.4838	6.9318	15.7752	10.4356	24.4781	8.955	25.2568	4.9682	4.0799	3.018	3.9994	2.3466	4.5731	2.598	5.1708	0.2718	0.4394	0.4263	0.3546	1.2177	0.7546	0.5131	0.5024
ENSMUSG00000079465	12828	Col4a3	protein_coding	collagen, type IV, alpha 3	chr1	0	0	135139	9967	14	69	22	58	26	82	48	60	10	37	9	28	5	17	6	20	0.6087	1.111	0.4063	1.036	0.6827	0.9324	0.7211	0.8743	0.45	0.4411	0.2734	0.4058	0.2126	0.2347	0.2824	0.2927	0.5479	0.3922	0.7322	0.8247	1.0202	0.6738	0.9055	0.9647
ENSMUSG00000065055		n-R5s213	rRNA		chr1	1	0	98	98	0	0	0	0	0	0	0	0	0	0	0	1	0	0	0	0	0	0	0	0	0	0	0	0	0	0	0	0.017	0	0	0	0	0	0	0	0	0	0	0	0
ENSMUSG00000097564		C430014B12Rik	processed_transcript		chr1	1	0	33242	4343	0	6	3	5	5	4	2	7	1	8	0	6	0	2	1	3	0	0.194	0.1112	0.1793	0.2636	0.0913	0.0603	0.2048	0.0904	0.1915	0	0.1746	0	0.0554	0.0945	0.0882	0	0.6203	2.8866	0.2945	0.4719	0	0	1.0719
ENSMUSG00000026150	75734	Mff	protein_coding	mitochondrial fission factor	chr1	0	0	27505	9757	971	3014	2282	2723	1516	4396	2838	3488	1172	6234	1811	5055	1370	5368	1167	5006	36.2287	41.6456	36.1672	41.7412	34.1623	42.8974	36.5859	43.6201	45.2647	63.7809	47.2096	62.8641	49.9825	63.6105	47.1379	62.8828	0.8699	0.8665	0.7964	0.8387	0.7097	0.751	0.7858	0.7496
ENSMUSG00000101450		Gm28941	sense_intronic		chr1	1	0	1017	1017	0	6	0	10	0	19	0	15	0	29	0	21	0	21	0	22	0	0.027	0	0.05	0	0.0605	0	0.0612	0	0.0968	0	0.0852	0	0.0812	0	0.0901	0	0	0	0	0	0	0	0
ENSMUSG00000026149	66261	Tm4sf20	protein_coding	transmembrane 4 L six family member 20	chr1	0	0	11813	1508	0	2	0	1	0	1	0	0	0	0	0	0	0	0	0	0	0	0.1118	0	0.062	0	0.0395	0	0	0	0	0	0	0	0	0	0	0	0	0	0	0	0	0	0
ENSMUSG00000114299		AC138214.1	protein_coding		chr1	0	0	420	420	0	0	0	0	0	0	0	0	0	0	0	0	0	0	0	0	0	0	0	0	0	0	0	0	0	0	0	0	0	0	0	0	0	0	0	0	0	0	0	0
ENSMUSG00000099771		Gm19257	processed_pseudogene		chr1	0	1	183	183	0	0	0	0	0	0	0	0	0	0	0	0	0	0	0	0	0	0	0	0	0	0	0	0	0	0	0	0	0	0	0	0	0	0	0	0	0	0	0	0
ENSMUSG00000102280		Gm36999	TEC		chr1	0	0	1046	1046	0	0	0	0	0	0	0	0	0	0	0	0	0	0	0	0	0	0	0	0	0	0	0	0	0	0	0	0	0	0	0	0	0	0	0	0	0	0	0	0
ENSMUSG00000100170		Gm28942	lincRNA		chr1	1	0	543	365	0	0	0	1	0	2	0	0	0	0	0	0	0	0	0	0	0	0	0	0.2292	0	0.2919	0	0	0	0	0	0	0	0	0	0	0	0	0	0	0	0	0	0
ENSMUSG00000100744		Gm17764	processed_pseudogene		chr1	0	1	391	391	0	0	0	0	0	0	0	0	0	0	0	0	0	0	0	1	0	0	0	0	0	0	0	0	0	0	0	0	0	0	0	0.1141	0	0	0	0	0	0	0	0
ENSMUSG00000093782		Gm22396	miRNA		chr1	1	0	53	53	0	0	0	0	0	0	0	0	0	0	0	0	0	0	0	0	0	0	0	0	0	0	0	0	0	0	0	0	0	0	0	0	0	0	0	0	0	0	0	0
ENSMUSG00000026159	15463	Agfg1	protein_coding	ArfGAP with FG repeats 1	chr1	0	0	61700	8384	1232	2963	2867	2675	2136	4369	3622	3369	658	2694	997	2142	698	2242	616	2050	15.7059	13.9887	15.5255	14.0107	16.4463	14.5671	15.954	14.3956	8.6831	9.4176	8.8803	9.1016	8.701	9.0776	8.5016	8.7986	1.1228	1.1081	1.129	1.1083	0.922	0.9757	0.9585	0.9662
ENSMUSG00000113880		A030005L19Rik	protein_coding		chr1	0	0	806	806	0	12	0	10	0	13	0	9	0	6	0	4	0	4	0	5	0	0.9357	0	0.865	0	0.7159	0	0.6351	0	0.3464	0	0.2807	0	0.2675	0	0.3544	0	0	0	0	0	0	0	0
ENSMUSG00000113973		A030014E15Rik	protein_coding		chr1	0	0	796	796	0	0	0	0	0	0	0	1	0	0	0	0	0	0	0	0	0	0	0	0	0	0	0	0.3325	0	0	0	0	0	0	0	0	0	0	0	0	0	0	0	0
ENSMUSG00000113846		Gm6217	protein_coding		chr1	0	0	829	829	0	0	0	0	0	0	0	0	0	0	0	0	1	0	0	0	0	0	0	0	0	0	0	0	0	0	0	0	1.259	0	0	0	0	0	0	0	0	0	0	0
ENSMUSG00000113084		A030003K21Rik	protein_coding		chr1	0	0	830	830	0	0	0	0	0	0	0	0	0	0	0	0	0	0	0	0	0	0	0	0	0	0	0	0	0	0	0	0	0	0	0	0	0	0	0	0	0	0	0	0
ENSMUSG00000113925		Gm7544	protein_coding		chr1	0	0	828	828	0	0	0	0	0	0	0	0	0	0	0	0	0	0	0	0	0	0	0	0	0	0	0	0	0	0	0	0	0	0	0	0	0	0	0	0	0	0	0	0
ENSMUSG00000114011		AC125444.1	protein_coding		chr1	0	0	639	639	0	0	0	0	0	0	0	0	0	0	0	0	0	0	0	0	0	0	0	0	0	0	0	0	0	0	0	0	0	0	0	0	0	0	0	0	0	0	0	0
ENSMUSG00000113097		AC161180.1	protein_coding		chr1	0	0	933	933	0	0	0	0	0	0	0	0	0	0	0	0	0	0	0	0	0	0	0	0	0	0	0	0	0	0	0	0	0	0	0	0	0	0	0	0	0	0	0	0
ENSMUSG00000101784		Gm7553	processed_pseudogene		chr1	0	1	1426	1426	0	0	0	0	0	1	1	1	0	2	0	2	1	3	0	1	0	0	0	0	0	0.0245	0.0324	0.0315	0	0.0515	0	0.0626	0.0918	0.0894	0	0.0316	0	0	0	1.0308	0	0	1.0263	0
ENSMUSG00000038496	80721	Slc19a3	protein_coding	solute carrier family 19, member 3	chr1	0	0	25926	3065	16	20	39	13	26	23	48	21	21	48	39	39	25	44	17	37	3.7457	1.7339	3.8783	1.2504	3.6762	1.4082	3.8826	1.6478	5.089	3.0814	6.379	3.0432	5.7229	3.2715	4.3085	2.9162	2.1602	3.1017	2.6105	2.3562	1.6515	2.0962	1.7493	1.4774
ENSMUSG00000100432		Gm7539	processed_pseudogene		chr1	0	1	630	630	0	0	0	0	0	0	0	0	0	0	1	1	0	0	2	0	0	0	0	0	0	0	0	0	0	0	0.1444	0.0689	0	0	0.4474	0	0	0	0	0	0	2.0962	0	0
ENSMUSG00000100190		Krtap28-10	protein_coding		chr1	0	0	957	957	0	0	0	0	0	0	0	0	0	0	0	0	0	0	0	0	0	0	0	0	0	0	0	0	0	0	0	0	0	0	0	0	0	0	0	0	0	0	0	0
ENSMUSG00000113267		AC161180.2	protein_coding		chr1	0	0	1015	1015	0	0	0	1	0	0	0	1	0	0	0	0	0	0	0	1	0	0	0	0.0658	0	0	0	0.0537	0	0	0	0	0	0	0	0.0539	0	0	0	0	0	0	0	0
ENSMUSG00000104423		A030005K14Rik	protein_coding		chr1	0	0	1093	1093	0	0	0	0	0	0	0	0	0	0	0	0	0	0	0	0	0	0	0	0	0	0	0	0	0	0	0	0	0	0	0	0	0	0	0	0	0	0	0	0
ENSMUSG00000101315	71386	Krtap28-13	protein_coding	keratin associated protein 28-13	chr1	0	0	992	992	0	0	0	0	0	0	0	0	0	0	0	1	0	0	0	0	0	0	0	0	0	0	0	0	0	0	0	0.0097	0	0	0	0	0	0	0	0	0	0	0	0
ENSMUSG00000099691		Gm29518	processed_pseudogene		chr1	0	1	372	372	0	0	0	0	0	0	0	0	0	0	0	0	0	0	0	0	0	0	0	0	0	0	0	0	0	0	0	0	0	0	0	0	0	0	0	0	0	0	0	0
ENSMUSG00000026166	20297	Ccl20	protein_coding	chemokine (C-C motif) ligand 20	chr1	0	0	2402	1421	1	1	1	0	0	0	0	1	0	0	0	0	0	0	0	0	1.2064	0.4468	0.5124	0	0	0	0	0.4044	0	0	0	0	0	0	0	0	2.7003	0	0	0	0	0	0	0
ENSMUSG00000101173		Gm29519	processed_pseudogene		chr1	0	1	1034	398	0	0	0	0	0	0	0	0	0	0	0	0	0	1	0	0	0	0	0	0	0	0	0	0	0	0	0	0	0	0.3247	0	0	0	0	0	0	0	0	0	0
ENSMUSG00000053161	71227	Daw1	protein_coding	dynein assembly factor with WDR repeat domains 1	chr1	0	0	50823	2140	1	1	1	3	2	3	1	0	3	20	6	22	5	20	2	20	0.0161	0.006	0.0068	0.0198	0.0194	0.0126	0.0056	0	0.0499	0.0882	0.0674	0.1179	0.0786	0.1022	0.0348	0.1083	2.7003	0.3446	1.5395	0	0.5662	0.5717	0.7697	0.3216
ENSMUSG00000101896		Gm6244	processed_pseudogene		chr1	0	1	841	841	0	0	1	0	0	0	0	0	0	2	1	0	0	0	2	0	0	0	0.0198	0	0	0	0	0	0	0.0255	0.0325	0	0	0	0.1008	0	0	0	0	0	0	0	0	0
ENSMUSG00000084443		n-R5s214	rRNA		chr1	1	0	121	121	0	0	0	0	0	0	0	0	0	0	0	0	0	0	0	0	0	0	0	0	0	0	0	0	0	0	0	0	0	0	0	0	0	0	0	0	0	0	0	0
ENSMUSG00000026163	77629	Sphkap	protein_coding	SPHK1 interactor, AKAP domain containing	chr1	0	0	154062	9602	456	710	1074	648	668	800	1096	625	1087	2440	1578	1983	1173	2067	1087	1989	6.4534	3.7211	6.4565	3.7678	5.7097	2.9611	5.3592	2.9647	15.924	9.469	15.603	9.3539	16.2325	9.2907	16.6541	9.4769	1.7343	1.7136	1.9282	1.8077	1.6817	1.6681	1.7472	1.7573
ENSMUSG00000079140		Gm6374	processed_pseudogene		chr1	0	1	788	788	0	0	3	1	0	0	3	0	2	0	0	0	0	0	0	1	0	0	0.0385	0.0124	0	0	0.0314	0	0.0626	0	0	0	0	0	0	0.0102	0	3.1017	0	0	0	0	0	0
ENSMUSG00000104374		Gm37517	TEC		chr1	0	0	1289	1289	0	0	0	0	0	2	1	0	0	1	0	2	0	3	0	1	0	0	0	0	0	0.0712	0.047	0	0	0.0373	0	0.0907	0	0.1297	0	0.0458	0	0	0	0	0	0	0	0
ENSMUSG00000104219		Gm37989	TEC		chr1	0	0	803	803	0	0	0	0	0	0	0	2	0	0	0	0	0	0	0	0	0	0	0	0	0	0	0	0.1103	0	0	0	0	0	0	0	0	0	0	0	0	0	0	0	0
ENSMUSG00000100580		4933436I20Rik	lincRNA		chr1	1	0	252095	2146	0	0	0	0	0	0	0	0	0	0	0	1	0	0	0	0	0	0	0	0	0	0	0	0	0	0	0	0.0863	0	0	0	0	0	0	0	0	0	0	0	0
ENSMUSG00000094946		Gm25754	miRNA		chr1	1	0	121	121	0	0	0	0	0	0	0	0	0	0	0	0	0	0	0	0	0	0	0	0	0	0	0	0	0	0	0	0	0	0	0	0	0	0	0	0	0	0	0	0
ENSMUSG00000077736		Gm24555	snoRNA		chr1	1	0	124	124	0	0	0	0	0	0	0	0	0	0	0	0	0	0	1	0	0	0	0	0	0	0	0	0	0	0	0	0	0	0	0.056	0	0	0	0	0	0	0	0	0
ENSMUSG00000045658	98496	Pid1	protein_coding	phosphotyrosine interaction domain containing 1	chr1	0	0	327885	8172	110	399	259	379	164	570	300	464	290	1506	425	1311	345	1344	298	1226	2.2335	3.0002	2.2339	3.1617	2.0112	3.027	2.1047	3.1578	6.0952	8.3851	6.0292	8.8724	6.8498	8.6671	6.5505	8.3809	0.7444	0.7066	0.6644	0.6665	0.7269	0.6795	0.7903	0.7816
ENSMUSG00000102750		Gm37058	TEC		chr1	0	0	1644	1644	0	5	0	6	0	7	1	7	0	19	0	14	0	7	0	17	0	0.4949	0	0.6589	0	0.4893	0.0924	0.6271	0	1.3926	0	1.2472	0	0.5942	0	1.5298	0	0	0	0.1473	0	0	0	0
ENSMUSG00000101934		Gm18304	processed_pseudogene		chr1	0	1	546	546	0	0	0	1	0	0	0	0	0	0	0	0	0	0	0	0	0	0	0	0.0462	0	0	0	0	0	0	0	0	0	0	0	0	0	0	0	0	0	0	0	0
ENSMUSG00000098851	102465181	Mir6353	miRNA	microRNA 6353	chr1	1	0	113	113	0	0	0	1	0	0	0	0	0	2	0	0	0	0	0	0	0	0	0	0.1146	0	0	0	0	0	0.153	0	0	0	0	0	0	0	0	0	0	0	0	0	0
ENSMUSG00000036766	227325	Dner	protein_coding	delta/notch-like EGF repeat containing	chr1	0	0	326383	4784	2384	2760	5685	2424	3768	3400	6678	2830	4752	5953	7043	4793	4778	4748	4316	4716	46.7678	20.0513	47.3737	19.5369	44.6443	17.4445	45.2643	18.6082	96.4974	32.0233	96.5332	31.3398	91.6538	29.5825	91.6618	31.1474	2.3324	2.4248	2.5592	2.4325	3.0133	3.0802	3.0982	2.9428
ENSMUSG00000104396		Gm37959	TEC		chr1	0	0	2897	2897	0	10	0	3	0	9	0	11	0	6	0	2	0	5	0	5	0	1.8784	0	0.6252	0	1.1939	0	1.8701	0	0.8345	0	0.3381	0	0.8055	0	0.8538	0	0	0	0	0	0	0	0
ENSMUSG00000102481		Gm37925	TEC		chr1	0	0	4255	4255	0	16	1	11	0	28	2	23	1	47	2	40	0	38	0	31	0	1.9543	0.1401	1.4906	0	2.4153	0.2279	2.5426	0.3414	4.2508	0.4609	4.3973	0	3.9806	0	3.4423	0	0.094	0	0.0896	0.0803	0.1048	0	0
ENSMUSG00000093254	100628595	Mir5126	miRNA	microRNA 5126	chr1	1	0	77	77	1	0	0	0	1	0	0	0	0	0	0	0	2	1	1	0	0.0415	0	0	0	0.0251	0	0	0	0	0	0	0	0.0811	0.0132	0.0449	0	0	0	0	0	0	0	6.1576	0
ENSMUSG00000026219	14897	Trip12	protein_coding	thyroid hormone receptor interactor 12	chr1	0	0	119328	16601	1590	2959	3994	2670	2870	4360	5060	3324	1226	4377	1794	3399	1256	3585	1108	3267	79.4455	54.7532	84.7708	54.8109	86.61	56.9768	87.3556	55.6685	63.4105	59.9706	62.6286	56.6071	61.3657	56.8911	59.9347	54.9577	1.451	1.5466	1.5201	1.5692	1.0574	1.1064	1.0787	1.0906
ENSMUSG00000103505		Gm38374	TEC		chr1	0	0	2033	2033	0	34	4	43	1	82	1	65	1	80	0	63	0	69	1	56	0	20.0724	2.7087	28.163	0.9628	34.1886	0.5508	34.731	1.6502	34.971	0	33.4747	0	34.9349	1.7258	30.0554	0	0.0962	0.0282	0.0159	0.0472	0	0	0.0574
ENSMUSG00000104503		Gm37738	TEC		chr1	0	0	4716	4716	1	54	1	44	2	68	1	67	2	69	2	54	1	64	0	53	0.2096	4.1908	0.089	3.7883	0.2531	3.727	0.0724	4.7061	0.4338	3.965	0.2928	3.7718	0.2049	4.2596	0	3.7393	0.05	0.0235	0.0679	0.0154	0.1094	0.0776	0.0481	0
ENSMUSG00000073633	66153	Fbxo36	protein_coding	F-box protein 36	chr1	0	0	60647	2148	64	113	183	104	104	158	184	128	35	125	60	106	54	112	35	109	1.0116	0.6614	1.2287	0.6754	0.9928	0.6532	1.0049	0.6781	0.5726	0.5418	0.6626	0.5584	0.8346	0.5622	0.5989	0.58	1.5294	1.8193	1.52	1.4818	1.057	1.1865	1.4844	1.0325
ENSMUSG00000026220	71781	Slc16a14	protein_coding	solute carrier family 16 (monocarboxylic acid transporters), member 14	chr1	0	0	29237	3352	19	42	46	35	25	37	31	50	25	127	53	102	35	97	27	94	3.5584	2.913	3.6595	2.6931	2.8278	1.8124	2.006	3.1387	4.8466	6.5222	6.9351	6.3672	6.4096	5.7697	5.4743	5.927	1.2216	1.3589	1.5603	0.6391	0.7431	1.0892	1.1109	0.9236
ENSMUSG00000096802		Gm15433	processed_pseudogene		chr1	0	1	891	891	0	0	0	0	0	0	2	0	0	0	0	0	0	0	0	0	0	0	0	0	0	0	0.7344	0	0	0	0	0	0	0	0	0	0	0	0	0	0	0	0	0
ENSMUSG00000099693		Gm29284	unprocessed_pseudogene		chr1	0	1	2395	255	0	0	0	0	0	0	0	0	0	0	0	0	0	0	0	0	0	0	0	0	0	0	0	0	0	0	0	0	0	0	0	0	0	0	0	0	0	0	0	0
ENSMUSG00000052477		C130026I21Rik	protein_coding		chr1	0	0	277877	3827	0	2	1	2	0	0	0	0	1	0	0	0	0	0	0	1	0	0.015	0.0086	0.0166	0	0	0	0	0.0209	0	0	0	0	0	0	0.0068	0	0.517	0	0	0	0	0	0
ENSMUSG00000064281		Rpl19-ps1	processed_pseudogene		chr1	0	1	591	591	0	1	0	1	1	1	0	0	0	3	0	2	0	2	0	3	0	0.1259	0	0.1396	0.2053	0.0889	0	0	0	0.2796	0	0.2266	0	0.2159	0	0.3433	0	0	2.3093	0	0	0	0	0
ENSMUSG00000098842		Gm27907	miRNA		chr1	1	0	80	80	0	0	0	0	0	0	0	0	0	0	0	0	0	0	0	0	0	0	0	0	0	0	0	0	0	0	0	0	0	0	0	0	0	0	0	0	0	0	0	0
ENSMUSG00000061852		Gm7582	unprocessed_pseudogene		chr1	0	1	14005	603	1	0	0	0	0	0	0	0	0	0	0	0	0	0	0	0	0.565	0	0	0	0	0	0	0	0	0	0	0	0	0	0	0	0	0	0	0	0	0	0	0
ENSMUSG00000089976		Gm2389	unprocessed_pseudogene		chr1	0	1	1489	189	0	0	0	0	0	0	0	0	0	0	0	0	0	0	0	0	0	0	0	0	0	0	0	0	0	0	0	0	0	0	0	0	0	0	0	0	0	0	0	0
ENSMUSG00000101279		Gm18342	unprocessed_pseudogene		chr1	0	1	12843	694	0	0	0	0	1	0	0	0	0	0	0	0	0	0	0	0	0	0	0	0	0.0526	0	0	0	0	0	0	0	0	0	0	0	0	0	0	0	0	0	0	0
ENSMUSG00000089844		A530032D15Rik	protein_coding		chr1	0	0	26785	1603	0	0	0	0	0	0	1	0	0	0	0	0	0	0	0	0	0	0	0	0	0	0	0.0668	0	0	0	0	0	0	0	0	0	0	0	0	0	0	0	0	0
ENSMUSG00000073631		Gm10553	protein_coding		chr1	0	0	372	372	0	0	0	0	0	0	0	0	0	0	0	0	0	0	0	0	0	0	0	0	0	0	0	0	0	0	0	0	0	0	0	0	0	0	0	0	0	0	0	0
ENSMUSG00000072109		A530040E14Rik	antisense_RNA		chr1	1	0	8090	2323	1	0	3	0	0	3	2	0	0	1	0	1	0	0	0	1	0.0657	0	0.0838	0	0	0.0516	0.0454	0	0	0.018	0	0.0219	0	0	0	0.0221	0	0	0	0	0	0	0	0
ENSMUSG00000090128		Gm16038	unprocessed_pseudogene		chr1	0	1	1919	193	0	0	0	0	0	0	0	0	0	0	0	0	0	0	0	0	0	0	0	0	0	0	0	0	0	0	0	0	0	0	0	0	0	0	0	0	0	0	0	0
ENSMUSG00000091199		Gm2619	transcribed_unprocessed_pseudogene		chr1	0	1	170498	764	0	0	0	0	0	0	0	0	0	0	0	0	0	0	0	0	0	0	0	0	0	0	0	0	0	0	0	0	0	0	0	0	0	0	0	0	0	0	0	0
ENSMUSG00000089716		Gm6264	transcribed_unprocessed_pseudogene		chr1	0	1	34497	1474	0	0	0	0	0	0	0	0	0	0	0	0	0	0	0	0	0	0	0	0	0	0	0	0	0	0	0	0	0	0	0	0	0	0	0	0	0	0	0	0
ENSMUSG00000079457		Gm7609	transcribed_unprocessed_pseudogene		chr1	0	1	14174	2496	0	0	1	1	1	1	0	0	0	0	0	0	0	0	0	0	0	0	0.0928	0.0897	0.1319	0.0571	0	0	0	0	0	0	0	0	0	0	0	1.0339	2.3093	0	0	0	0	0
ENSMUSG00000090252		Gm16028	antisense_RNA		chr1	1	0	8615	890	0	0	0	0	0	0	0	0	0	0	0	0	0	0	0	0	0	0	0	0	0	0	0	0	0	0	0	0	0	0	0	0	0	0	0	0	0	0	0	0
ENSMUSG00000079455		Gm16026	transcribed_unprocessed_pseudogene		chr1	0	1	18794	4005	0	0	1	0	0	0	0	0	0	0	0	0	0	0	0	0	0	0	0.1019	0	0	0	0	0	0	0	0	0	0	0	0	0	0	0	0	0	0	0	0	0
ENSMUSG00000089652		Gm16025	lincRNA		chr1	1	0	15887	2425	0	0	0	0	0	0	0	0	0	0	0	0	0	0	0	0	0	0	0	0	0	0	0	0	0	0	0	0	0	0	0	0	0	0	0	0	0	0	0	0
ENSMUSG00000089937		Gm7281	unprocessed_pseudogene		chr1	0	1	9371	543	0	0	0	0	0	0	0	0	0	0	0	0	0	0	0	0	0	0	0	0	0	0	0	0	0	0	0	0	0	0	0	0	0	0	0	0	0	0	0	0
ENSMUSG00000096292		Gm2666	processed_pseudogene		chr1	0	1	891	891	0	0	0	0	0	0	0	0	0	0	0	0	0	0	0	0	0	0	0	0	0	0	0	0	0	0	0	0	0	0	0	0	0	0	0	0	0	0	0	0
ENSMUSG00000101751		Gm2427	unprocessed_pseudogene		chr1	0	1	13515	881	0	0	0	0	0	1	0	0	0	0	0	0	0	0	0	0	0	0	0	0	0	0.0101	0	0	0	0	0	0	0	0	0	0	0	0	0	0	0	0	0	0
ENSMUSG00000089714		Gm16092	lincRNA		chr1	1	0	16029	2405	0	0	0	0	0	0	0	0	0	0	0	0	0	0	0	0	0	0	0	0	0	0	0	0	0	0	0	0	0	0	0	0	0	0	0	0	0	0	0	0
ENSMUSG00000090186		Gm7592	transcribed_unprocessed_pseudogene		chr1	0	1	23888	627	0	0	0	0	0	0	0	0	0	0	0	0	0	0	0	0	0	0	0	0	0	0	0	0	0	0	0	0	0	0	0	0	0	0	0	0	0	0	0	0
ENSMUSG00000094127		G530012D18Rik	protein_coding		chr1	0	0	1620	420	0	0	0	0	0	0	0	0	0	0	0	0	0	0	0	0	0	0	0	0	0	0	0	0	0	0	0	0	0	0	0	0	0	0	0	0	0	0	0	0
ENSMUSG00000070034	109032	Sp110	protein_coding	Sp110 nuclear body protein	chr1	0	0	21919	6781	8	24	10	21	9	38	12	16	2	6	1	6	2	9	0	10	0.2995	0.3327	0.159	0.323	0.2035	0.3721	0.1552	0.2008	0.0775	0.0616	0.0262	0.0749	0.0732	0.107	0	0.126	0.9001	0.4923	0.5469	0.7731	1.2583	0.3494	0.6842	0
ENSMUSG00000090103		Gm16094	antisense_RNA		chr1	1	0	554	427	0	0	0	0	0	0	0	0	0	0	0	0	0	0	0	0	0	0	0	0	0	0	0	0	0	0	0	0	0	0	0	0	0	0	0	0	0	0	0	0
ENSMUSG00000070031	434484	Sp140	protein_coding	Sp140 nuclear body protein	chr1	0	0	44660	3328	0	9	5	7	8	16	10	10	2	3	1	6	1	4	1	4	0	0.2143	0.1365	0.1849	0.3106	0.269	0.2221	0.2155	0.1331	0.0529	0.0449	0.1286	0.0629	0.0817	0.0696	0.0866	0	0.7385	1.1546	1.0308	2.5166	0.3494	0.7697	0.8039
ENSMUSG00000073628		Gm10552	antisense_RNA		chr1	1	0	7812	1056	0	0	0	0	0	0	0	0	0	0	0	0	0	0	0	0	0	0	0	0	0	0	0	0	0	0	0	0	0	0	0	0	0	0	0	0	0	0	0	0
ENSMUSG00000090246		Gm17017	antisense_RNA		chr1	1	0	9364	2405	0	0	0	0	0	0	0	0	0	0	0	1	1	1	0	0	0	0	0	0	0	0	0	0	0	0	0	0.0964	0.2828	0.0919	0	0	0	0	0	0	0	0	3.0788	0
ENSMUSG00000026222	20684	Sp100	protein_coding	nuclear antigen Sp100	chr1	0	0	60011	7556	71	210	152	205	103	344	158	247	27	91	51	64	25	59	17	70	15.6373	17.1283	14.2204	18.5499	13.7011	19.8153	12.0234	18.2338	6.1555	5.4958	7.8479	4.6982	5.384	4.127	4.0534	5.1905	0.913	0.7666	0.6914	0.6594	1.12	1.6704	1.3046	0.7809
ENSMUSG00000064414		n-R5s215	rRNA		chr1	1	0	104	104	0	0	0	0	0	0	0	0	0	0	0	0	0	0	0	0	0	0	0	0	0	0	0	0	0	0	0	0	0	0	0	0	0	0	0	0	0	0	0	0
ENSMUSG00000052760	319997	A630001G21Rik	protein_coding	RIKEN cDNA A630001G21 gene	chr1	0	0	61561	2709	0	16	4	23	2	29	8	23	0	15	5	10	1	20	5	6	0	0.1658	0.0475	0.2643	0.0338	0.2122	0.0773	0.2156	0	0.1151	0.0977	0.0932	0.0274	0.1777	0.1514	0.0565	0	0.1798	0.1593	0.3586	0	1.0481	0.1539	2.6796
ENSMUSG00000098634	102466882	Mir8096	miRNA	microRNA 8096	chr1	1	0	127	127	0	0	0	0	0	0	0	0	0	0	0	0	0	0	0	0	0	0	0	0	0	0	0	0	0	0	0	0	0	0	0	0	0	0	0	0	0	0	0	0
ENSMUSG00000094834		Gm25472	miRNA		chr1	1	0	78	78	0	0	0	0	0	0	0	0	0	0	0	0	0	0	0	0	0	0	0	0	0	0	0	0	0	0	0	0	0	0	0	0	0	0	0	0	0	0	0	0
ENSMUSG00000100217	77762	9930111H07Rik	lincRNA	RIKEN cDNA 9930111H07 gene	chr1	1	0	9424	821	1	0	1	2	0	0	0	0	2	2	0	1	1	0	1	1	0.2976	0	0.1264	0.2445	0	0	0	0	0.6161	0.1632	0	0.0992	0.291	0	0.3222	0.1002	0	0.517	0	0	3.7749	0	0	3.2156
ENSMUSG00000092932		Gm22906	misc_RNA		chr1	0	0	250	250	0	0	0	0	0	0	0	0	0	0	0	0	0	0	0	0	0	0	0	0	0	0	0	0	0	0	0	0	0	0	0	0	0	0	0	0	0	0	0	0
ENSMUSG00000036707	12283	Cab39	protein_coding	calcium binding protein 39	chr1	0	0	58136	7077	1639	4595	4027	4167	2554	6185	4788	4806	1570	7023	2348	5738	1685	6070	1463	5580	2013.54	2090.54	2101.49	2103.23	1895.03	1987.28	2032.37	1978.98	1996.54	2365.88	2015.38	2349.57	2024.16	2368.38	1945.77	2307.93	0.9632	0.9992	0.9536	1.027	0.8439	0.8578	0.8547	0.8431
ENSMUSG00000026223	64294	Itm2c	protein_coding	integral membrane protein 2C	chr1	0	0	14395	2491	3370	9190	7649	7915	5005	12370	8718	9330	7102	20027	10456	16705	7219	17537	6550	16860	1066.83	1077.39	1028.58	1029.44	956.94	1024.18	953.568	989.976	2327.26	1738.49	2312.65	1762.63	2234.64	1763.21	2244.78	1796.93	0.9902	0.9992	0.9343	0.9632	1.3387	1.312	1.2674	1.2492
ENSMUSG00000026224	71141	4933407L21Rik	protein_coding	RIKEN cDNA 4933407L21 gene	chr1	0	0	12142	3343	1	3	5	3	2	10	2	10	10	39	13	41	7	62	9	61	0.0356	0.0396	0.0756	0.0439	0.043	0.0931	0.0246	0.1193	0.3686	0.3808	0.3234	0.4866	0.2437	0.7011	0.3469	0.7312	0.9001	1.7232	0.4619	0.2062	0.9679	0.6646	0.3476	0.4744
ENSMUSG00000099767		Gm28884	antisense_RNA		chr1	1	0	4086	3994	0	3	0	2	0	5	0	1	0	1	0	2	1	1	0	2	0	0.022	0	0.0162	0	0.0258	0	0.0066	0	0.0054	0	0.0132	0.0193	0.0063	0	0.0133	0	0	0	0	0	0	3.0788	0
ENSMUSG00000049608	227326	Gpr55	protein_coding	G protein-coupled receptor 55	chr1	0	0	22690	3721	0	7	1	2	1	7	1	9	2	2	2	1	0	2	0	1	0	0.0768	0.0126	0.0243	0.0179	0.0542	0.0102	0.0894	0.0613	0.0162	0.0414	0.0099	0	0.0188	0	0.01	0	0.517	0.3299	0.1145	3.7749	4.1924	0	0
ENSMUSG00000100108		Gm28100	lincRNA		chr1	1	0	14553	582	0	0	0	0	0	0	0	0	0	0	0	0	0	0	0	0	0	0	0	0	0	0	0	0	0	0	0	0	0	0	0	0	0	0	0	0	0	0	0	0
ENSMUSG00000099342		Gm18180	processed_pseudogene		chr1	0	1	1484	1484	7	0	6	1	9	1	10	1	3	2	5	2	5	3	5	3	2.2318	0	0.8126	0.131	1.7331	0.0834	1.1016	0.1069	0.9901	0.1749	1.1138	0.2125	1.5588	0.3038	1.7258	0.322	0	6.2035	20.7834	10.3084	5.6624	5.2405	5.1313	5.3593
ENSMUSG00000026226	70060	Spata3	protein_coding	spermatogenesis associated 3	chr1	0	0	13143	2666	1	0	0	0	0	1	0	0	1	9	4	2	6	12	1	13	0.0079	0	0	0	0	0.0021	0	0	0.0081	0.0194	0.022	0.0052	0.0461	0.0299	0.0085	0.0344	0	0	0	0	0.4194	4.1924	1.5394	0.2474
ENSMUSG00000026227	72792	2810459M11Rik	protein_coding	RIKEN cDNA 2810459M11 gene	chr1	0	0	9594	3331	1	25	3	14	2	16	2	15	22	201	45	173	30	199	27	170	0.0377	0.3488	0.048	0.2167	0.0455	0.1577	0.026	0.1894	0.858	2.0767	1.1846	2.1726	1.1053	2.3814	1.1013	2.1565	0.108	0.2216	0.2887	0.1374	0.4132	0.5453	0.4641	0.5107
ENSMUSG00000026229	70247	Psmd1	protein_coding	proteasome (prosome, macropain) 26S subunit, non-ATPase, 1	chr1	0	0	74765	7265	2339	3362	5740	3045	4046	4535	7003	3506	1496	3676	2118	2985	1399	3237	1318	3008	84.8811	45.1825	88.4827	45.3995	88.679	43.0425	87.8078	42.6451	56.1967	36.5802	53.7013	36.1055	49.6435	37.3084	51.78	36.7507	1.8786	1.949	2.0603	2.059	1.5363	1.4873	1.3306	1.409
ENSMUSG00000077274		Gm22786	snoRNA		chr1	1	0	122	122	6	8	6	14	7	18	5	18	2	12	1	12	3	8	1	6	11.8154	5.8342	5.019	11.3269	8.3255	9.2706	3.402	11.8808	4.0769	6.4799	1.3759	7.8764	5.7767	5.0035	2.1319	3.9779	2.0252	0.4431	0.898	0.2863	0.6292	0.1747	1.1545	0.5359
ENSMUSG00000026228	15559	Htr2b	protein_coding	5-hydroxytryptamine (serotonin) receptor 2B	chr1	0	0	12945	2131	0	0	0	0	1	4	3	1	0	0	0	0	0	0	0	3	0	0	0	0	0.122	0.2113	0.2094	0.0677	0	0	0	0	0	0	0	0.204	0	0	0.5773	3.0925	0	0	0	0
ENSMUSG00000103272		Gm37914	TEC		chr1	0	0	2679	2679	0	31	2	24	1	24	2	27	0	18	0	19	0	13	0	16	0	3.8529	0.2851	3.3092	0.2027	2.1066	0.2319	3.0372	0	1.6565	0	2.1254	0	1.3857	0	1.8078	0	0.0862	0.0962	0.0764	0	0	0	0
ENSMUSG00000094638		Gm21972	protein_coding		chr1	0	0	29152	776	0	1	0	1	0	0	0	1	1	1	1	2	0	0	0	0	0	0.015	0	0.0167	0	0	0	0.0136	0.042	0.0111	0.0283	0.027	0	0	0	0	0	0	0	0	3.7749	1.0481	0	0
ENSMUSG00000062590	78795	Armc9	protein_coding	armadillo repeat containing 9	chr1	0	0	123505	13006	129	337	342	285	250	450	366	348	240	746	391	586	283	603	268	607	86.3708	83.5601	97.2678	78.3981	101.095	78.8005	84.6694	78.0967	166.336	136.964	182.908	130.774	185.28	128.226	194.258	136.827	1.0336	1.2407	1.2829	1.0842	1.2145	1.3987	1.4449	1.4197
ENSMUSG00000087538		Gm16341	antisense_RNA		chr1	1	0	25867	377	0	0	0	1	0	0	0	0	0	0	0	0	0	0	0	1	0	0	0	0.0106	0	0	0	0	0	0	0	0	0	0	0	0.0087	0	0	0	0	0	0	0	0
ENSMUSG00000079445	227327	B3gnt7	protein_coding	UDP-GlcNAc:betaGal beta-1,3-N-acetylglucosaminyltransferase 7	chr1	0	0	4474	4137	4	7	7	1	4	11	6	4	10	23	7	20	10	20	9	17	0.6974	0.452	0.5185	0.0716	0.4212	0.5016	0.3615	0.2338	1.8049	1.0997	0.8528	1.1623	1.7049	1.1075	1.6988	0.9979	1.543	7.2374	0.8397	1.5463	1.6413	0.7337	1.5394	1.7024
ENSMUSG00000099644		Gm28626	antisense_RNA		chr1	1	0	865	520	0	1	0	0	1	0	0	0	0	1	1	1	0	2	0	1	0	0.0276	0	0	0.045	0	0	0	0	0.0204	0.052	0.0248	0	0.0473	0	0.0251	0	0	0	0	0	2.0962	0	0
ENSMUSG00000091806		Gm5258	processed_pseudogene		chr1	0	1	327	327	0	0	0	1	0	0	1	1	0	0	0	0	0	0	0	0	0	0	0	0.0088	0	0	0.0074	0.0072	0	0	0	0	0	0	0	0	0	0	0	1.0308	0	0	0	0
ENSMUSG00000101853		Gm28627	processed_pseudogene		chr1	0	1	835	453	0	0	0	0	0	0	0	0	0	0	0	0	0	0	0	0	0	0	0	0	0	0	0	0	0	0	0	0	0	0	0	0	0	0	0	0	0	0	0	0
ENSMUSG00000026234	17975	Ncl	protein_coding	nucleolin	chr1	0	0	14682	10188	1668	4639	4065	4375	2753	6109	4924	4957	1987	6652	2965	5557	2176	5979	1870	5764	27.3222	28.1407	28.2843	29.4429	27.2358	26.1715	27.868	27.2154	33.6911	29.8787	33.933	30.3394	34.8531	31.105	33.161	31.7871	0.9709	0.9606	1.0407	1.024	1.1276	1.1184	1.1205	1.0432
ENSMUSG00000064837	100303740	Snora75	snoRNA	small nucleolar RNA, H/ACA box 75	chr1	1	0	133	133	0	0	0	0	0	0	0	0	0	0	0	0	0	0	0	0	0	0	0	0	0	0	0	0	0	0	0	0	0	0	0	0	0	0	0	0	0	0	0	0
ENSMUSG00000104627	102465895	Mir3535	miRNA	predicted gene, 24148	chr1	1	0	147	147	0	0	0	0	0	0	0	1	0	0	0	0	0	1	0	2	0	0	0	0	0	0	0	0.0029	0	0	0	0	0	0.0028	0	0.0059	0	0	0	0	0	0	0	0
ENSMUSG00000064696		Gm24148	snoRNA		chr1	1	0	80	80	0	0	0	0	0	0	0	0	0	0	0	0	0	0	0	0	0	0	0	0	0	0	0	0	0	0	0	0	0	0	0	0	0	0	0	0	0	0	0	0
ENSMUSG00000064823	80828	Snord82	snoRNA	small nucleolar RNA, C/D box 82	chr1	1	0	70	70	13	106	20	105	17	184	27	151	10	148	13	109	14	93	14	102	13.2886	40.1267	8.6842	44.0969	10.4954	49.1918	9.536	51.7356	10.5812	41.4846	9.2845	37.1373	13.9935	30.1927	15.4928	35.1029	0.3312	0.1969	0.2134	0.1843	0.2551	0.25	0.4635	0.4414
ENSMUSG00000073627	319336	C130036L24Rik	processed_transcript	RIKEN cDNA C130036L24 gene	chr1	1	0	14218	6437	1	56	9	38	3	94	16	68	6	89	13	83	5	97	6	88	0.0714	1.4803	0.2729	1.1144	0.1293	1.7549	0.3946	1.6269	0.4433	1.742	0.6483	1.9747	0.349	2.199	0.4637	2.1148	0.0482	0.2449	0.0737	0.2426	0.2545	0.3283	0.1587	0.2192
ENSMUSG00000110510		Gm45908	processed_pseudogene		chr1	0	1	1177	1177	0	0	0	1	0	0	0	0	0	0	0	0	0	0	0	0	0	0	0	0.7239	0	0	0	0	0	0	0	0	0	0	0	0	0	0	0	0	0	0	0	0
ENSMUSG00000026237	14767	Nmur1	protein_coding	neuromedin U receptor 1	chr1	0	0	39926	1695	16	8	43	11	35	13	44	9	2	2	4	1	6	1	4	2	1.6545	0.3064	1.8887	0.4673	2.1858	0.3516	1.572	0.3119	0.2141	0.0567	0.289	0.0345	0.6067	0.0328	0.4478	0.0696	5.4006	4.0416	6.2173	5.0397	3.7749	8.3848	18.4728	6.4312
ENSMUSG00000036574	71863	Tex44	protein_coding	testis expressed 44	chr1	0	0	1724	1724	0	0	0	0	0	0	0	0	0	1	0	0	0	0	0	0	0	0	0	0	0	0	0	0	0	0.0448	0	0	0	0	0	0	0	0	0	0	0	0	0	0
ENSMUSG00000101328		Rpl30-ps6	processed_pseudogene		chr1	0	1	348	348	0	0	0	0	0	1	0	0	0	0	0	0	1	0	0	1	0	0	0	0	0	0.0893	0	0	0	0	0	0	0.334	0	0	0.115	0	0	0	0	0	0	0	0
ENSMUSG00000026238	19231	Ptma	protein_coding	prothymosin alpha	chr1	0	0	3987	1462	114	377	196	345	147	540	234	399	136	513	183	391	108	421	107	363	5.08	6.2215	3.7101	6.3163	3.9563	6.2936	3.6029	5.9595	6.2734	6.2686	5.6976	5.8075	4.706	5.9584	5.1619	5.446	0.8165	0.5874	0.6286	0.6046	1.0008	0.9811	0.7898	0.9478
ENSMUSG00000026239	18582	Pde6d	protein_coding	phosphodiesterase 6D, cGMP-specific, rod, delta	chr1	0	0	39636	2178	342	811	830	798	564	1336	980	1012	311	1188	423	1013	315	1079	284	1058	579.704	509.088	597.618	555.733	577.395	592.278	573.95	574.959	545.681	552.187	500.955	572.318	522.101	580.877	521.152	603.772	1.1387	1.0754	0.9749	0.9982	0.9882	0.8753	0.8988	0.8632
ENSMUSG00000102927		Gm37152	TEC		chr1	0	0	1175	1175	0	0	0	0	0	0	0	0	0	0	0	0	0	0	0	0	0	0	0	0	0	0	0	0	0	0	0	0	0	0	0	0	0	0	0	0	0	0	0	0
ENSMUSG00000026240	26895	Cops7b	protein_coding	COP9 signalosome subunit 7B	chr1	0	0	26472	5515	136	652	323	585	238	956	406	783	71	555	103	438	76	489	75	465	5.5812	9.909	5.6306	9.8635	5.899	10.2609	5.7568	10.7703	3.0161	6.2456	2.9533	5.9912	3.0498	6.3736	3.3321	6.4247	0.5632	0.5709	0.5749	0.5345	0.4829	0.4929	0.4785	0.5186
ENSMUSG00000084468		Gm22955	miRNA		chr1	1	0	57	57	0	0	0	0	0	0	0	0	0	0	0	0	0	0	0	0	0	0	0	0	0	0	0	0	0	0	0	0	0	0	0	0	0	0	0	0	0	0	0	0
ENSMUSG00000103609		Gm37022	TEC		chr1	0	0	2254	2254	0	0	0	0	0	2	0	0	0	0	0	0	1	2	0	0	0	0	0	0	0	0.0151	0	0	0	0	0	0	0.0282	0.0183	0	0	0	0	0	0	0	0	1.5394	0
ENSMUSG00000026241	18159	Nppc	protein_coding	natriuretic peptide type C	chr1	0	0	4281	1042	5	21	9	11	2	10	3	7	190	895	361	637	263	701	223	711	0.2697	0.4194	0.2062	0.2437	0.0651	0.141	0.0559	0.1265	10.6067	13.2356	13.6024	11.4503	13.8692	12.0069	13.0197	12.9094	0.6429	0.8459	0.4619	0.4418	0.8014	1.188	1.1551	1.0085
ENSMUSG00000053333	208718	Dis3l2	protein_coding	DIS3 like 3'-5' exoribonuclease 2	chr1	0	0	346288	8901	301	387	661	397	522	646	874	499	250	496	375	365	264	463	254	415	4.7175	2.2462	4.4006	2.5563	4.9412	2.648	4.7329	2.6213	4.0559	2.1317	4.1063	1.9067	4.0459	2.3047	4.3097	2.1898	2.1002	1.7214	1.866	1.8055	1.9027	2.1536	1.7555	1.9681
ENSMUSG00000100225		Gm29097	processed_pseudogene		chr1	0	1	422	422	0	0	0	0	0	0	0	0	0	0	0	0	0	0	0	0	0	0	0	0	0	0	0	0	0	0	0	0	0	0	0	0	0	0	0	0	0	0	0	0
ENSMUSG00000100768		Gm29055	sense_intronic		chr1	1	0	1710	1710	0	0	0	0	0	0	0	0	0	0	0	0	0	1	0	1	0	0	0	0	0	0	0	0	0	0	0	0	0	0.2105	0	0.2232	0	0	0	0	0	0	0	0
ENSMUSG00000104121		Gm37485	TEC		chr1	0	0	2953	2953	0	3	0	3	0	4	0	1	0	5	0	5	1	5	0	1	0	0.102	0	0.1132	0	0.0961	0	0.0308	0	0.1259	0	0.1531	0.0898	0.1458	0	0.0309	0	0	0	0	0	0	0.6158	0
ENSMUSG00000102383		Gm38142	TEC		chr1	0	0	3555	3555	0	5	1	3	1	6	0	6	0	7	2	10	0	10	1	7	0	0.2752	0.0631	0.1832	0.0898	0.2332	0	0.2989	0	0.2853	0.2077	0.4954	0	0.472	0.1609	0.3503	0	0.3446	0.3849	0	0	0.4192	0	0.4594
ENSMUSG00000104400		Gm38010	TEC		chr1	0	0	2784	2784	0	2	0	1	0	3	0	1	0	0	0	1	0	1	0	0	0	0.3159	0	0.1752	0	0.3346	0	0.1429	0	0	0	0.1421	0	0.1354	0	0	0	0	0	0	0	0	0	0
ENSMUSG00000102293		Gm37541	TEC		chr1	0	0	2315	2315	0	6	0	3	0	4	0	7	0	8	0	4	0	12	0	11	0	0.3428	0	0.1901	0	0.1614	0	0.362	0	0.3384	0	0.2057	0	0.588	0	0.5713	0	0	0	0	0	0	0	0
ENSMUSG00000102649		Gm38021	TEC		chr1	0	0	1560	1560	0	7	0	6	0	7	0	7	0	5	0	4	0	11	0	11	0	0.3866	0	0.3676	0	0.273	0	0.3499	0	0.2045	0	0.1988	0	0.521	0	0.5522	0	0	0	0	0	0	0	0
ENSMUSG00000084106		Gm6136	processed_pseudogene		chr1	0	1	891	891	0	1	0	2	0	3	0	1	0	4	0	3	0	3	0	1	0	0.0206	0	0.0458	0	0.0437	0	0.0187	0	0.0611	0	0.0557	0	0.0531	0	0.0187	0	0	0	0	0	0	0	0
ENSMUSG00000102571		Gm37967	TEC		chr1	0	0	2665	2665	0	4	0	3	0	1	1	1	1	10	0	5	0	1	0	4	0	0.2586	0	0.2152	0	0.0457	0.0603	0.0585	0.1807	0.4787	0	0.291	0	0.0554	0	0.2351	0	0	0	1.0308	0.3775	0	0	0
ENSMUSG00000099401		Gm28375	antisense_RNA		chr1	1	0	128210	430	0	0	0	0	0	0	0	0	0	0	0	0	0	0	0	0	0	0	0	0	0	0	0	0	0	0	0	0	0	0	0	0	0	0	0	0	0	0	0	0
ENSMUSG00000102956		Gm37017	TEC		chr1	0	0	747	747	0	1	0	0	0	1	0	2	0	1	0	1	0	0	0	1	0	0.1429	0	0	0	0.1009	0	0.2587	0	0.1058	0	0.1286	0	0	0	0.1299	0	0	0	0	0	0	0	0
ENSMUSG00000103984		Gm37447	TEC		chr1	0	0	2928	2928	0	3	0	7	0	6	0	5	0	14	0	9	0	8	0	5	0	0.272	0	0.704	0	0.3842	0	0.4103	0	0.9398	0	0.7344	0	0.622	0	0.4121	0	0	0	0	0	0	0	0
ENSMUSG00000101940		Akp-ps1	transcribed_unprocessed_pseudogene		chr1	0	1	3427	2075	0	3	0	5	0	7	2	2	0	0	0	0	0	0	1	1	0	0.0818	0	0.1513	0	0.1348	0.0509	0.0494	0	0	0	0	0	0	0.0797	0.0248	0	0	0	1.0308	0	0	0	3.2156
ENSMUSG00000101625		Gm29371	lincRNA		chr1	1	0	16248	885	0	0	0	0	0	0	0	0	0	0	0	0	0	0	0	0	0	0	0	0	0	0	0	0	0	0	0	0	0	0	0	0	0	0	0	0	0	0	0	0
ENSMUSG00000026246	11650	Alppl2	protein_coding	alkaline phosphatase, placental-like 2	chr1	0	0	3235	2256	0	0	1	0	0	1	0	0	0	0	0	0	0	0	0	0	0	0	0.0078	0	0	0.0048	0	0	0	0	0	0	0	0	0	0	0	0	0	0	0	0	0	0
ENSMUSG00000079440	76768	Alpi	protein_coding	alkaline phosphatase, intestinal	chr1	0	0	3605	2337	0	0	0	0	0	0	0	0	0	0	0	0	0	0	0	0	0	0	0	0	0	0	0	0	0	0	0	0	0	0	0	0	0	0	0	0	0	0	0	0
ENSMUSG00000100940		Gm29372	processed_pseudogene		chr1	0	1	838	364	0	0	0	0	0	0	0	0	0	0	0	0	0	0	0	0	0	0	0	0	0	0	0	0	0	0	0	0	0	0	0	0	0	0	0	0	0	0	0	0
ENSMUSG00000036500	11648	Akp3	protein_coding	alkaline phosphatase 3, intestine, not Mn requiring	chr1	0	0	2940	2099	0	0	0	0	0	1	1	0	0	2	1	2	0	0	0	1	0	0	0	0	0	0.0063	0.0083	0	0	0.0131	0.0167	0.016	0	0	0	0.0081	0	0	0	0	0	1.0481	0	0
ENSMUSG00000099839		Gm29374	lincRNA		chr1	1	0	4110	1340	0	6	0	5	0	78	3	49	0	13	1	15	0	13	0	18	0	0.2439	0	0.2255	0	2.2391	0.1138	1.8027	0	0.3913	0.0767	0.5488	0	0.4532	0	0.6652	0	0	0	0.0631	0	0.1397	0	0
ENSMUSG00000026247	13599	Ecel1	protein_coding	endothelin converting enzyme-like 1	chr1	0	0	8867	3500	16	47	57	46	286	454	516	432	565	1272	763	1069	663	1276	619	1254	4.1928	4.5612	6.3449	4.9525	45.2654	31.1158	46.7201	37.9443	153.261	91.4036	139.698	93.3709	169.888	106.199	175.607	110.635	0.9192	1.2811	1.4547	1.2313	1.6768	1.4962	1.5997	1.5873
ENSMUSG00000036480	69453	Prss56	protein_coding	protease, serine 56	chr1	0	0	5093	2180	0	1	1	2	3	3	3	6	2	21	3	15	3	23	3	19	0	0.0131	0.015	0.029	0.0639	0.0277	0.0365	0.0709	0.073	0.203	0.0739	0.1763	0.1034	0.2576	0.1145	0.2255	0	0.517	2.3093	0.5154	0.3595	0.4192	0.4016	0.5077
ENSMUSG00000026251	11447	Chrnd	protein_coding	cholinergic receptor, nicotinic, delta polypeptide	chr1	0	0	9464	3288	0	0	0	0	0	0	0	0	0	0	0	0	0	1	0	0	0	0	0	0	0	0	0	0	0	0	0	0	0	0.1102	0	0	0	0	0	0	0	0	0	0
ENSMUSG00000026253	11449	Chrng	protein_coding	cholinergic receptor, nicotinic, gamma polypeptide	chr1	0	0	8038	4163	0	0	0	0	0	0	1	0	0	0	1	0	0	0	0	0	0	0	0	0	0	0	0.0332	0	0	0	0.0672	0	0	0	0	0	0	0	0	0	0	0	0	0
ENSMUSG00000026254	26987	Eif4e2	protein_coding	eukaryotic translation initiation factor 4E member 2	chr1	0	0	26575	7497	278	1600	702	1444	520	2418	879	1945	155	1666	256	1456	225	1535	169	1387	68.0557	145.055	73	145.235	76.8842	154.816	74.3493	159.594	39.278	111.837	43.7863	118.803	53.86	119.347	44.7891	114.315	0.4692	0.5026	0.4966	0.4659	0.3512	0.3686	0.4513	0.3918
ENSMUSG00000088318		Gm26187	snRNA		chr1	1	0	101	101	0	0	0	0	0	0	0	1	0	0	0	1	0	1	0	0	0	0	0	0	0	0	0	0.0304	0	0	0	0.0303	0	0.0289	0	0	0	0	0	0	0	0	0	0
ENSMUSG00000026255	98363	Efhd1	protein_coding	EF hand domain containing 1	chr1	0	0	46477	2125	77	192	174	169	124	362	228	252	618	1863	857	1482	637	1573	623	1528	6.6522	6.1428	6.3854	5.9985	6.4701	8.1794	6.8058	7.2971	55.2665	44.1345	51.729	42.6748	53.8119	43.1605	58.2679	44.4433	1.0829	1.0645	0.791	0.9327	1.2522	1.2122	1.2468	1.3111
ENSMUSG00000089821		Efhd1os	antisense_RNA		chr1	1	0	694	332	0	0	0	0	0	1	0	0	1	0	0	0	0	0	0	0	0	0	0	0	0	0.0075	0	0	0.0298	0	0	0	0	0	0	0	0	0	0	0	0	0	0	0
ENSMUSG00000048000	227331	Gigyf2	protein_coding	GRB10 interacting GYF protein 2	chr1	0	0	123799	14216	375	1324	928	1139	618	1879	1128	1504	415	2136	638	1744	460	1832	360	1828	11.7932	15.4199	12.397	14.7166	11.7383	15.455	12.2568	15.8535	13.5098	18.4201	14.0185	18.2808	14.1457	18.2983	12.2566	19.3546	0.7648	0.8424	0.7595	0.7731	0.7334	0.7668	0.7731	0.6333
ENSMUSG00000095281		Gm22549	snRNA		chr1	1	0	107	107	0	0	0	0	0	0	0	0	0	0	0	0	0	0	1	0	0	0	0	0	0	0	0	0	0	0	0	0	0	0	0.0517	0	0	0	0	0	0	0	0	0
ENSMUSG00000079436	100040591	Kcnj13	protein_coding	potassium inwardly-rectifying channel, subfamily J, member 13	chr1	0	0	8367	1270	46	28	110	32	93	58	181	55	30	35	43	38	24	20	26	18	2.3359	0.5266	2.3728	0.6676	2.8523	0.7703	3.1757	0.9361	1.5769	0.4874	1.5256	0.6432	1.1917	0.3226	1.4293	0.3077	4.4362	3.5541	3.7028	3.3924	3.2356	2.372	3.6946	4.6447
ENSMUSG00000089613		Gm23504	snRNA		chr1	1	0	95	95	0	0	0	0	0	0	0	0	0	0	0	0	0	0	0	0	0	0	0	0	0	0	0	0	0	0	0	0	0	0	0	0	0	0	0	0	0	0	0	0
ENSMUSG00000026258	73234	3110079O15Rik	protein_coding	RIKEN cDNA 3110079O15 gene	chr1	0	0	5212	722	2	1	2	1	1	3	1	3	1	7	1	3	0	3	2	3	0.0848	0.0157	0.036	0.0174	0.0256	0.0333	0.0146	0.0426	0.0439	0.0814	0.0296	0.0424	0	0.0404	0.0918	0.0428	5.4006	2.0678	0.7698	0.3436	0.5393	0.6987	0	2.1437
ENSMUSG00000026259	53972	Ngef	protein_coding	neuronal guanine nucleotide exchange factor	chr1	0	0	97037	3905	72	195	158	176	127	266	250	242	698	2145	1006	1812	712	1858	557	1660	4.0056	4.0175	3.7338	4.0228	4.2673	3.8704	4.8055	4.5126	40.1962	32.7226	39.1027	33.5998	38.7324	32.8291	33.5469	31.0918	0.997	0.9282	1.1025	1.0649	1.2284	1.1638	1.1798	1.079
ENSMUSG00000079434	23956	Neu2	protein_coding	neuraminidase 2	chr1	0	0	87957	2590	2	6	9	9	7	17	8	6	11	26	16	17	13	29	10	35	0.0566	0.0628	0.1081	0.1046	0.1196	0.1257	0.0782	0.0569	0.322	0.2016	0.3161	0.1602	0.3595	0.2605	0.3062	0.3332	0.9001	1.0339	0.9509	1.3745	1.5971	1.9729	1.3801	0.9187
ENSMUSG00000091123		Gm17181	processed_pseudogene		chr1	0	1	123	123	0	0	0	0	0	0	0	0	0	0	0	0	0	0	0	0	0	0	0	0	0	0	0	0	0	0	0	0	0	0	0	0	0	0	0	0	0	0	0	0
ENSMUSG00000090994		Gm6153	processed_pseudogene		chr1	0	1	1058	1058	1	0	1	0	0	1	1	0	2	0	0	0	0	0	0	1	1.3258	0	0.5632	0	0	0.3468	0.4581	0	2.7448	0	0	0	0	0	0	0.4464	0	0	0	0	0	0	0	0
ENSMUSG00000026288	16331	Inpp5d	protein_coding	inositol polyphosphate-5-phosphatase D	chr1	0	0	100196	7602	67	135	176	149	157	309	294	223	71	202	144	152	131	245	117	214	74.7654	55.7894	83.4266	68.3118	105.813	90.1828	113.355	83.4079	82.0129	61.8112	112.271	56.535	142.942	86.831	141.344	80.3983	1.3401	1.2213	1.1733	1.359	1.3268	1.9859	1.6462	1.758
ENSMUSG00000026289	77040	Atg16l1	protein_coding	autophagy related 16-like 1 (S. cerevisiae)	chr1	0	0	36559	9628	359	1142	840	982	575	1649	993	1226	255	1205	423	989	272	1052	281	1037	57.3664	67.5805	57.0175	64.47	55.4939	68.9165	54.8252	65.6644	42.1795	52.8007	47.226	52.6753	42.5007	53.3902	48.6111	55.7891	0.8489	0.8844	0.8052	0.8349	0.7988	0.8966	0.796	0.8713
ENSMUSG00000087968		Gm25395	scaRNA		chr1	0	0	272	272	22	62	48	60	35	61	50	59	121	33	218	36	127	26	106	28	19.7717	20.635	18.3243	22.1542	18.9978	14.3381	15.526	17.7725	112.565	8.1325	136.885	10.7838	111.606	7.4212	103.132	8.472	0.9582	0.8271	1.325	0.8736	13.8414	12.6936	15.0387	12.1733
ENSMUSG00000089281	100217415	Scarna6	scaRNA	small Cajal body-specific RNA 6	chr1	0	0	265	265	35	60	63	59	57	93	72	61	38	13	53	14	49	12	32	8	7.2551	4.6059	5.5473	5.0247	7.1361	5.0419	5.1567	4.2382	8.1537	0.7389	7.6759	0.9673	9.9319	0.79	7.1811	0.5583	1.5752	1.104	1.4154	1.2167	11.0344	7.9356	12.5718	12.8623
ENSMUSG00000056055	20215	Sag	protein_coding	S-antigen, retina and pineal gland (arrestin)	chr1	0	0	41479	8904	5	14	4	11	3	24	7	21	3	11	1	19	2	9	1	17	0.8256	0.8561	0.2806	0.7462	0.2992	1.0364	0.3993	1.1622	0.5127	0.498	0.1154	1.0457	0.3229	0.472	0.1788	0.945	0.9644	0.376	0.2887	0.3436	1.0295	0.1103	0.6842	0.1892
ENSMUSG00000070738	227333	Dgkd	protein_coding	diacylglycerol kinase, delta	chr1	0	0	91894	6850	149	685	328	632	234	1187	445	817	235	1745	359	1411	262	1553	218	1440	4.6749	7.9591	4.3714	8.1467	4.4342	9.7403	4.824	8.5917	7.6322	15.013	7.8696	14.7556	8.038	15.4752	7.4047	15.2108	0.5874	0.5366	0.4552	0.5615	0.5084	0.5333	0.5194	0.4868
ENSMUSG00000101942	100503175	Gm19582	antisense_RNA	predicted gene, 19582	chr1	1	0	953	841	0	2	0	1	0	3	1	0	4	1	2	7	2	4	0	5	0	0.0345	0	0.0191	0	0.0366	0.0161	0	0.1929	0.0128	0.0651	0.1087	0.0911	0.0592	0	0.0784	0	0	0	0	15.0997	0.5989	1.5394	0
ENSMUSG00000103996		4833421G17Rik	TEC		chr1	0	0	844	844	0	4	0	7	0	15	0	10	1	14	0	8	0	9	0	15	0	0.0383	0	0.0743	0	0.1013	0	0.0866	0.0267	0.0991	0	0.0689	0	0.0738	0	0.1304	0	0	0	0	0.2696	0	0	0
ENSMUSG00000103591		Gm38365	TEC		chr1	0	0	2993	2993	0	22	0	16	1	29	0	25	0	25	1	34	0	26	1	24	0	0.8564	0	0.6909	0.0635	0.7972	0	0.8808	0	0.7206	0.0734	1.1911	0	0.8679	0.1138	0.8493	0	0	0.0796	0	0	0.0617	0	0.134
ENSMUSG00000005501	227334	Usp40	protein_coding	ubiquitin specific peptidase 40	chr1	0	0	63433	11871	79	434	191	386	148	616	239	459	65	605	115	510	69	550	54	537	21.9476	44.6521	22.5403	44.0586	24.8334	44.759	22.9417	42.7414	18.6927	46.0899	22.3222	47.2256	18.7445	48.5295	16.2413	50.2275	0.4915	0.5116	0.5548	0.5368	0.4056	0.4727	0.3862	0.3234
ENSMUSG00000095942		Gm25198	miRNA		chr1	1	0	110	110	0	0	0	0	0	0	0	0	0	0	0	0	0	0	0	0	0	0	0	0	0	0	0	0	0	0	0	0	0	0	0	0	0	0	0	0	0	0	0	0
ENSMUSG00000084021		Gm5832	processed_pseudogene		chr1	0	1	1582	1582	0	0	2	0	0	0	0	0	0	0	0	0	0	0	0	0	0	0	0.0733	0	0	0	0	0	0	0	0	0	0	0	0	0	0	0	0	0	0	0	0	0
ENSMUSG00000083478		Gm15375	unprocessed_pseudogene		chr1	0	1	849	849	0	0	0	0	0	0	0	0	0	0	0	0	0	0	0	0	0	0	0	0	0	0	0	0	0	0	0	0	0	0	0	0	0	0	0	0	0	0	0	0
ENSMUSG00000090165	394430	Ugt1a10	protein_coding	UDP glycosyltransferase 1 family, polypeptide A10	chr1	0	0	163617	2267	0	0	0	0	0	0	0	0	0	0	0	0	0	0	0	0	0	0	0	0	0	0	0	0	0	0	0	0	0	0	0	0	0	0	0	0	0	0	0	0
ENSMUSG00000092220		Gm20528	processed_transcript		chr1	1	0	163192	1062	0	0	0	0	0	0	0	0	0	0	0	0	0	0	0	0	0	0	0	0	0	0	0	0	0	0	0	0	0	0	0	0	0	0	0	0	0	0	0	0
ENSMUSG00000090175	394434	Ugt1a9	protein_coding	UDP glucuronosyltransferase 1 family, polypeptide A9	chr1	0	0	148198	2190	0	0	0	0	1	0	0	0	0	0	0	0	0	0	0	0	0	0	0	0	0.0285	0	0	0	0	0	0	0	0	0	0	0	0	0	0	0	0	0	0	0
ENSMUSG00000089675		Ugt1a8	protein_coding		chr1	0	0	131192	2227	0	0	0	0	0	0	0	0	0	0	0	0	0	1	0	0	0	0	0	0	0	0	0	0	0	0	0	0	0	0.0945	0	0	0	0	0	0	0	0	0	0
ENSMUSG00000090124		Ugt1a7c	protein_coding		chr1	0	0	124941	4219	7	6	15	3	15	6	33	6	11	7	10	9	10	7	9	6	0.6837	0.217	0.6223	0.1204	0.8849	0.1533	1.1137	0.1964	1.1121	0.1875	0.6824	0.293	0.9551	0.2171	0.9517	0.1973	3.1503	5.1695	5.7732	5.6696	5.932	2.3291	4.3983	4.8234
ENSMUSG00000082837		Gm15373	unprocessed_pseudogene		chr1	0	1	214	214	0	0	0	0	0	0	0	0	0	0	0	0	0	0	0	0	0	0	0	0	0	0	0	0	0	0	0	0	0	0	0	0	0	0	0	0	0	0	0	0
ENSMUSG00000090145	394435	Ugt1a6b	protein_coding	UDP glucuronosyltransferase 1 family, polypeptide A6B	chr1	0	0	115752	2382	0	0	1	0	0	0	0	1	0	0	0	0	0	0	0	0	0	0	0.01	0	0	0	0	0.0079	0	0	0	0	0	0	0	0	0	0	0	0	0	0	0	0
ENSMUSG00000084195		Gm15372	unprocessed_pseudogene		chr1	0	1	834	834	0	0	0	0	0	0	0	0	0	0	0	0	0	0	0	0	0	0	0	0	0	0	0	0	0	0	0	0	0	0	0	0	0	0	0	0	0	0	0	0
ENSMUSG00000081261		Gm15370	unprocessed_pseudogene		chr1	0	1	253	253	0	0	0	0	0	0	0	0	0	0	0	0	0	0	0	0	0	0	0	0	0	0	0	0	0	0	0	0	0	0	0	0	0	0	0	0	0	0	0	0
ENSMUSG00000054545	94284	Ugt1a6a	protein_coding	UDP glucuronosyltransferase 1 family, polypeptide A6A	chr1	0	0	84189	4312	0	7	0	10	1	14	0	14	0	1	0	0	0	0	0	1	0	0.05	0	0.0792	0.0116	0.0706	0	0.0905	0	0.0053	0	0	0	0	0	0.0065	0	0	0.1649	0	0	0	0	0
ENSMUSG00000081602		Gm15369	unprocessed_pseudogene		chr1	0	1	394	394	0	0	0	1	0	3	0	0	0	0	0	0	0	0	0	0	0	0	0	0.0553	0	0.1056	0	0	0	0	0	0	0	0	0	0	0	0	0	0	0	0	0	0
ENSMUSG00000082513		Gm15374	unprocessed_pseudogene		chr1	0	1	844	844	0	1	0	1	0	0	0	2	0	0	0	0	0	0	0	0	0	0.435	0	0.4826	0	0	0	0.7874	0	0	0	0	0	0	0	0	0	0	0	0	0	0	0	0
ENSMUSG00000082677		Gm15371	unprocessed_pseudogene		chr1	0	1	784	784	0	0	0	1	0	2	0	1	0	0	0	0	0	0	0	0	0	0	0	0.1118	0	0.1424	0	0.0912	0	0	0	0	0	0	0	0	0	0	0	0	0	0	0	0
ENSMUSG00000089943	394433	Ugt1a5	protein_coding	UDP glucuronosyltransferase 1 family, polypeptide A5	chr1	0	0	52986	2203	4	2	11	2	7	3	13	3	0	0	0	0	0	0	0	0	0.1629	0.0302	0.1903	0.0335	0.1722	0.032	0.1829	0.041	0	0	0	0	0	0	0	0	5.4006	5.6865	5.3883	4.467	0	0	0	0
ENSMUSG00000081488		Gm15368	unprocessed_pseudogene		chr1	0	1	858	858	0	1	0	3	0	2	0	1	0	0	0	0	0	0	0	0	0	0.455	0	1.5142	0	0.6426	0	0.4118	0	0	0	0	0	0	0	0	0	0	0	0	0	0	0	0
ENSMUSG00000083277		Gm15376	unprocessed_pseudogene		chr1	0	1	783	783	0	1	0	0	0	1	0	0	0	0	0	0	0	0	0	0	0	0.0248	0	0	0	0.0175	0	0	0	0	0	0	0	0	0	0	0	0	0	0	0	0	0	0
ENSMUSG00000090171	22236	Ugt1a2	protein_coding	UDP glucuronosyltransferase 1 family, polypeptide A2	chr1	0	0	18397	2211	0	0	0	0	0	0	0	0	0	0	0	0	0	0	0	0	0	0	0	0	0	0	0	0	0	0	0	0	0	0	0	0	0	0	0	0	0	0	0	0
ENSMUSG00000081984	15504	Dnajb3	protein_coding	DnaJ heat shock protein family (Hsp40) member B3	chr1	0	0	1051	1051	13	39	27	27	17	40	24	40	7	42	20	34	14	44	8	40	0.4309	0.4787	0.3802	0.3677	0.3403	0.3468	0.2749	0.4444	0.2402	0.3817	0.4632	0.3756	0.4538	0.4632	0.2871	0.4464	0.9001	1.0339	0.9814	0.6185	0.6292	1.2331	0.9796	0.6431
ENSMUSG00000089960	394436	Ugt1a1	protein_coding	UDP glucuronosyltransferase 1 family, polypeptide A1	chr1	0	0	7039	2224	0	0	0	0	0	0	1	0	0	0	0	0	0	0	0	0	0	0	0	0	0	0	0.0139	0	0	0	0	0	0	0	0	0	0	0	0	0	0	0	0	0
ENSMUSG00000079429	100040766	Mroh2a	protein_coding	maestro heat-like repeat family member 2A	chr1	0	0	35304	8492	1	0	0	2	3	3	0	2	0	0	0	0	0	1	0	0	0.1386	0	0	0.1139	0.2512	0.1088	0	0.0929	0	0	0	0	0	0.044	0	0	0	0	2.3093	0	0	0	0	0
ENSMUSG00000044783		Hjurp	protein_coding		chr1	0	0	15163	8331	333	1722	785	1614	489	2473	841	1932	542	3670	704	2985	562	3226	523	2887	41.4804	79.4372	41.5369	82.601	36.7893	80.5679	36.1962	80.6645	69.8869	125.359	61.2702	123.934	68.454	127.628	70.5288	121.075	0.5222	0.5029	0.4566	0.4487	0.5575	0.4944	0.5364	0.5825
ENSMUSG00000036251	171382	Trpm8	protein_coding	transient receptor potential cation channel, subfamily M, member 8	chr1	0	0	111633	4732	603	266	1399	245	785	297	1460	257	2	2	2	2	2	2	2	0	1187.45	193.987	1170.26	198.22	933.645	152.966	993.389	169.632	4.0769	1.08	2.7517	1.3127	3.8512	1.2509	4.2638	0	6.1213	5.9038	6.1036	5.8561	3.7749	2.0962	3.0788	0
ENSMUSG00000085420		4930453O03Rik	antisense_RNA		chr1	1	0	5442	1236	0	0	0	0	0	0	0	0	0	0	0	0	0	0	0	0	0	0	0	0	0	0	0	0	0	0	0	0	0	0	0	0	0	0	0	0	0	0	0	0
ENSMUSG00000026295	75396	Spp2	protein_coding	secreted phosphoprotein 2	chr1	0	0	19478	992	2	2	8	6	0	6	4	2	2	5	3	3	3	3	2	1	0.4562	0.169	0.7752	0.5623	0	0.358	0.3153	0.1529	0.4723	0.3128	0.4782	0.2281	0.6692	0.2174	0.4939	0.0768	2.7003	1.3785	0	2.0617	1.51	2.0962	3.0788	6.4312
ENSMUSG00000099553		Gm29538	lincRNA		chr1	1	0	18640	471	1	0	0	1	0	0	0	0	1	0	0	1	1	0	0	1	0.0418	0	0	0.0172	0	0	0	0	0.0432	0	0	0.0139	0.0409	0	0	0.0141	0	0	0	0	0	0	0	0
ENSMUSG00000100908		Gm28888	lincRNA		chr1	1	0	5876	316	0	0	0	0	0	0	0	0	0	0	0	0	0	0	0	0	0	0	0	0	0	0	0	0	0	0	0	0	0	0	0	0	0	0	0	0	0	0	0	0
ENSMUSG00000062310	14659	Glrp1	protein_coding	glutamine repeat protein 1	chr1	0	0	10196	1957	0	0	0	0	0	1	1	3	0	2	0	7	0	1	1	2	0	0	0	0	0	0.0992	0.1311	0.3814	0	0.208	0	0.8851	0	0.1205	0.4107	0.2554	0	0	0	0.3436	0	0	0	1.6078
ENSMUSG00000100798	100503197	Gm19589	lincRNA	predicted gene, 19589	chr1	1	0	10651	2623	0	0	0	0	0	1	0	0	0	0	0	0	0	0	0	0	0	0	0	0	0	0.0211	0	0	0	0	0	0	0	0	0	0	0	0	0	0	0	0	0	0
ENSMUSG00000104057		Gm38130	TEC		chr1	0	0	1761	1761	0	1	0	0	0	1	0	0	0	0	0	0	0	0	0	0	0	0.0804	0	0	0	0.0568	0	0	0	0	0	0	0	0	0	0	0	0	0	0	0	0	0	0
ENSMUSG00000100367		Gm29336	lincRNA		chr1	1	0	1793	573	0	0	0	0	0	0	0	0	0	0	0	0	0	0	0	0	0	0	0	0	0	0	0	0	0	0	0	0	0	0	0	0	0	0	0	0	0	0	0	0
ENSMUSG00000049866	320982	Arl4c	protein_coding	ADP-ribosylation factor-like 4C	chr1	0	0	29097	5492	190	1260	452	1217	340	2008	593	1543	397	3670	570	2908	470	3158	410	2854	18.3172	44.985	18.5101	48.2035	19.7969	50.63	19.7528	49.8594	39.6181	97.0199	38.3935	93.443	44.3064	96.6941	42.7912	92.6331	0.4072	0.384	0.391	0.3962	0.4084	0.4109	0.4582	0.4619
ENSMUSG00000101736		Gm29335	processed_pseudogene		chr1	0	1	459	459	0	0	0	0	1	0	0	0	0	0	0	1	0	1	0	0	0	0	0	0	0.0541	0	0	0	0	0	0	0.0299	0	0.0284	0	0	0	0	0	0	0	0	0	0
ENSMUSG00000097398	78650	Platr5	lincRNA	pluripotency associated transcript 5	chr1	1	0	847	572	0	0	0	0	0	0	0	0	0	0	0	1	0	0	0	0	0	0	0	0	0	0	0	0	0	0	0	0.3658	0	0	0	0	0	0	0	0	0	0	0	0
ENSMUSG00000099848		Gm29337	lincRNA		chr1	1	0	6936	284	0	0	0	0	0	0	0	0	0	0	0	0	0	0	0	0	0	0	0	0	0	0	0	0	0	0	0	0	0	0	0	0	0	0	0	0	0	0	0	0
ENSMUSG00000101333		Gm4753	processed_pseudogene		chr1	0	1	1255	1255	0	0	0	0	0	0	1	0	0	0	0	0	0	0	0	0	0	0	0	0	0	0	0.0544	0	0	0	0	0	0	0	0	0	0	0	0	0	0	0	0	0
ENSMUSG00000099378	73475	1700067G17Rik	lincRNA	RIKEN cDNA 1700067G17 gene	chr1	1	0	6098	603	1	0	0	0	0	0	0	0	0	0	0	0	0	0	0	0	0.3783	0	0	0	0	0	0	0	0	0	0	0	0	0	0	0	0	0	0	0	0	0	0	0
ENSMUSG00000099544		Gm18699	processed_pseudogene		chr1	0	1	243	243	0	0	0	0	0	0	0	0	0	0	0	0	0	0	0	0	0	0	0	0	0	0	0	0	0	0	0	0	0	0	0	0	0	0	0	0	0	0	0	0
ENSMUSG00000036206	98402	Sh3bp4	protein_coding	SH3-domain binding protein 4	chr1	0	0	84654	5112	304	445	666	413	568	727	896	576	175	497	275	364	217	428	178	357	17.4041	9.4347	16.1963	9.7143	19.6399	10.8856	17.7236	11.0529	10.3708	7.8023	10.9999	6.9459	12.1479	7.7822	11.0322	6.881	1.8447	1.6673	1.8042	1.6035	1.3292	1.5837	1.561	1.6033
ENSMUSG00000102700		Gm38312	TEC		chr1	0	0	1746	1746	0	1	0	0	0	0	0	1	0	0	0	1	0	0	0	0	0	0.0994	0	0	0	0	0	0.0899	0	0	0	0.0894	0	0	0	0	0	0	0	0	0	0	0	0
ENSMUSG00000102083		Gm5259	processed_pseudogene		chr1	0	1	800	800	2	2	1	8	3	9	2	5	0	5	0	0	1	2	0	3	0.7258	0.2688	0.1542	1.1928	0.6575	0.8542	0.2508	0.6082	0	0.4976	0	0	0.3548	0.2305	0	0.3665	2.7003	0.1292	0.7698	0.4123	0	0	1.5394	0
ENSMUSG00000101288		Gm28342	lincRNA		chr1	1	0	55426	589	0	0	1	0	0	0	0	0	0	0	0	0	0	1	0	2	0	0	0.0136	0	0	0	0	0	0	0	0	0	0	0.0102	0	0.0216	0	0	0	0	0	0	0	0
ENSMUSG00000099938	77331	C030007H22Rik	lincRNA	RIKEN cDNA C030007H22 gene	chr1	1	0	45792	591	0	0	0	0	0	0	0	0	0	0	0	0	0	0	0	0	0	0	0	0	0	0	0	0	0	0	0	0	0	0	0	0	0	0	0	0	0	0	0	0
ENSMUSG00000055013	347722	Agap1	protein_coding	ArfGAP with GTPase domain, ankyrin repeat and PH domain 1	chr1	0	0	442812	17559	281	1768	643	1677	472	2742	859	2119	793	7017	1191	5677	893	6007	806	5490	458.88	1069.22	446.036	1125.15	465.532	1171.12	484.679	1159.85	1340.49	3142.21	1358.89	3090.01	1425.96	3115.54	1424.93	3018.37	0.4292	0.3964	0.3975	0.4179	0.4266	0.4398	0.4577	0.4721
ENSMUSG00000104114		Gm37297	TEC		chr1	0	0	2384	2384	0	18	0	7	1	22	3	9	0	30	3	20	3	23	0	24	0	0.395	0	0.1704	0.0358	0.3409	0.0614	0.1787	0	0.4874	0.1242	0.395	0.1738	0.4328	0	0.4788	0	0	0.105	0.3436	0	0.3144	0.4016	0
ENSMUSG00000088371		Gm25180	rRNA		chr1	1	0	115	115	0	0	0	1	0	1	0	1	0	1	0	0	0	2	0	0	0	0	0	0.0694	0	0.0442	0	0.0566	0	0.0463	0	0	0	0.1073	0	0	0	0	0	0	0	0	0	0
ENSMUSG00000101662		Gm28499	sense_intronic		chr1	1	0	7838	666	0	1	0	1	0	0	0	0	0	0	0	0	1	1	1	0	0	0.0487	0	0.054	0	0	0	0	0	0	0	0	0.1286	0.0418	0.1424	0	0	0	0	0	0	0	3.0788	0
ENSMUSG00000102009		4933400F21Rik	processed_transcript		chr1	1	0	33380	3393	0	0	0	0	0	0	0	0	0	0	0	0	0	0	0	0	0	0	0	0	0	0	0	0	0	0	0	0	0	0	0	0	0	0	0	0	0	0	0	0
ENSMUSG00000088775		Gm26037	misc_RNA		chr1	0	0	311	311	0	0	0	1	0	0	0	0	0	1	0	0	0	0	0	0	0	0	0	0.01	0	0	0	0	0	0.0067	0	0	0	0	0	0	0	0	0	0	0	0	0	0
ENSMUSG00000103252		Gm37521	TEC		chr1	0	0	2045	2045	0	9	0	1	0	5	0	1	0	3	1	2	0	6	0	6	0	1.0331	0	0.1274	0	0.4054	0	0.1039	0	0.255	0.2166	0.2066	0	0.5907	0	0.6262	0	0	0	0	0	1.0481	0	0
ENSMUSG00000034486	14472	Gbx2	protein_coding	gastrulation brain homeobox 2	chr1	0	0	3224	2177	0	0	1	0	0	1	1	1	29	105	59	84	30	86	38	76	0	0	0.1466	0	0	0.0903	0.1192	0.1157	10.3603	9.937	14.2267	9.6628	10.1242	9.4266	14.1979	8.8307	0	0	0	1.0308	1.0426	1.4723	1.074	1.6078
ENSMUSG00000092627		D130058E05Rik	processed_transcript		chr1	1	0	3057	3057	0	3	0	1	1	2	2	3	2	81	7	71	4	76	12	74	0	0.0475	0	0.0176	0.0258	0.0224	0.0296	0.043	0.0886	0.9502	0.2092	1.0124	0.1673	1.0327	0.5558	1.0659	0	0	1.1546	0.6872	0.0932	0.2067	0.162	0.5214
ENSMUSG00000067081	208372	Asb18	protein_coding	ankyrin repeat and SOCS box-containing 18	chr1	0	0	64447	3952	5	13	26	20	14	23	18	15	17	81	40	65	29	52	32	60	0.5515	0.531	1.2182	0.9064	0.9327	0.6635	0.686	0.5546	1.941	2.45	3.0827	2.3897	3.1279	1.8217	3.8212	2.2282	1.0386	1.3441	1.4056	1.237	0.7923	1.29	1.717	1.715
ENSMUSG00000026301	74918	Iqca	protein_coding	IQ motif containing with AAA domain	chr1	0	0	111270	4278	0	1	0	0	0	0	1	0	12	30	11	18	13	22	11	30	0	0.3099	0	0	0	0	0.2892	0	10.396	6.8849	6.4322	5.0212	10.6388	5.8478	9.9666	8.4531	0	0	0	0	1.51	1.281	1.8193	1.179
ENSMUSG00000100850		4930434B07Rik	lincRNA		chr1	1	0	5835	1020	0	0	0	0	1	0	0	0	0	1	0	1	0	1	0	0	0	0	0	0	0.1116	0	0	0	0	0.0506	0	0.0616	0	0.0587	0	0	0	0	0	0	0	0	0	0
ENSMUSG00000044337	12778	Ackr3	protein_coding	atypical chemokine receptor 3	chr1	0	0	12772	3348	175	276	468	256	335	427	622	314	132	266	185	189	137	195	112	193	96.8344	56.5578	110.003	58.1989	111.957	61.7958	118.919	58.2368	75.6073	40.3611	71.5223	34.8579	74.1269	34.2696	67.0928	35.9548	1.7121	1.8901	1.8117	2.042	1.8733	2.0518	2.1631	1.866
ENSMUSG00000104087		Gm38277	TEC		chr1	0	0	1367	1367	0	0	0	0	0	0	0	0	0	0	0	0	0	0	0	0	0	0	0	0	0	0	0	0	0	0	0	0	0	0	0	0	0	0	0	0	0	0	0	0
ENSMUSG00000101951		Gm28721	lincRNA		chr1	1	0	4845	918	0	0	0	0	0	0	0	0	0	0	0	0	0	0	0	0	0	0	0	0	0	0	0	0	0	0	0	0	0	0	0	0	0	0	0	0	0	0	0	0
ENSMUSG00000101028		Gm28723	lincRNA		chr1	1	0	3455	1001	1	2	0	0	0	3	0	0	0	2	0	2	0	1	0	1	0.0289	0.0214	0	0	0	0.0227	0	0	0	0.0159	0	0.0193	0	0.0092	0	0.0097	1.3501	0	0	0	0	0	0	0
ENSMUSG00000098368		Gm27648	rRNA		chr1	1	0	107	107	0	0	0	0	0	0	0	0	0	0	0	0	0	0	0	0	0	0	0	0	0	0	0	0	0	0	0	0	0	0	0	0	0	0	0	0	0	0	0	0
ENSMUSG00000101997		Gm28722	lincRNA		chr1	1	0	1108	1036	0	0	0	0	0	0	0	0	0	0	0	0	0	0	0	0	0	0	0	0	0	0	0	0	0	0	0	0	0	0	0	0	0	0	0	0	0	0	0	0
ENSMUSG00000103292		Gm35048	TEC		chr1	0	0	2802	2802	0	2	0	0	0	2	0	1	0	0	0	0	0	0	0	0	0	0.2603	0	0	0	0.1838	0	0.1178	0	0	0	0	0	0	0	0	0	0	0	0	0	0	0	0
ENSMUSG00000034432	108679	Cops8	protein_coding	COP9 signalosome subunit 8	chr1	0	0	10361	4448	578	2197	1407	2050	990	3189	1659	2479	634	3168	953	2641	665	2750	575	2671	108.859	153.236	112.564	158.626	112.612	157.084	107.957	156.491	123.602	163.611	125.403	165.788	122.468	164.495	117.239	169.363	0.7104	0.7096	0.7169	0.6899	0.7555	0.7564	0.7445	0.6922
ENSMUSG00000056128		Gm9991	lincRNA		chr1	1	0	4633	1207	0	1	1	2	1	1	0	0	1	1	0	0	1	0	0	0	0	0.0095	0.0109	0.0212	0.0156	0.0067	0	0	0.0267	0.0071	0	0	0.0252	0	0	0	0	0.517	2.3093	0	3.7749	0	0	0
ENSMUSG00000048126	12835	Col6a3	protein_coding	collagen, type VI, alpha 3	chr1	0	0	78049	11963	907	714	2122	688	1773	1223	2968	999	283	321	423	227	278	284	261	265	9.8153	2.8615	9.7546	3.0589	11.5883	3.4615	11.0976	3.6236	3.1702	0.9526	3.1983	0.8188	2.9417	0.9761	3.0578	0.9655	3.4302	3.1889	3.3478	3.0626	3.328	3.9061	3.0138	3.167
ENSMUSG00000103061		Gm36970	TEC		chr1	0	0	1859	1859	0	0	0	0	1	2	0	0	0	0	0	0	0	1	0	0	0	0	0	0	0.0494	0.0428	0	0	0	0	0	0	0	0.026	0	0	0	0	1.1546	0	0	0	0	0
ENSMUSG00000103978		4930474B08Rik	TEC		chr1	0	0	837	837	0	0	0	0	0	0	0	0	0	0	0	0	0	0	0	0	0	0	0	0	0	0	0	0	0	0	0	0	0	0	0	0	0	0	0	0	0	0	0	0
ENSMUSG00000026303	171531	Mlph	protein_coding	melanophilin	chr1	0	0	36058	5357	7	22	12	17	10	25	14	29	13	58	22	41	27	51	12	49	0.2026	0.2358	0.1476	0.2022	0.1748	0.1893	0.14	0.2814	0.3895	0.4604	0.4449	0.3956	0.7642	0.4689	0.3761	0.4775	0.8592	0.7298	0.9237	0.4976	0.8461	1.1248	1.63	0.7875
ENSMUSG00000090550	623503	Prlh	protein_coding	prolactin releasing hormone	chr1	0	0	920	276	0	0	0	0	1	0	0	0	0	0	0	0	0	0	0	0	0	0	0	0	0.0699	0	0	0	0	0	0	0	0	0	0	0	0	0	0	0	0	0	0	0
ENSMUSG00000026304	19329	Rab17	protein_coding	RAB17, member RAS oncogene family	chr1	0	0	11529	1992	0	1	0	1	0	2	0	3	1	1	2	0	0	2	0	1	0	0.0442	0	0.049	0	0.0624	0	0.1199	0.1234	0.0327	0.1666	0	0	0.0757	0	0.0401	0	0	0	0	3.7749	0	0	0
ENSMUSG00000100791		Gm28199	lincRNA		chr1	1	0	802	619	0	0	3	0	0	0	1	1	0	0	0	0	0	0	0	0	0	0	0.3137	0	0	0	0.0851	0.0825	0	0	0	0	0	0	0	0	0	0	0	1.0308	0	0	0	0
ENSMUSG00000026305	16978	Lrrfip1	protein_coding	leucine rich repeat (in FLII) interacting protein 1	chr1	0	0	130208	6469	215	609	486	486	396	874	653	629	304	1130	491	941	324	1005	325	991	42.9705	45.0756	41.2605	39.9073	47.8015	45.686	45.0935	42.1366	62.8933	61.9299	68.5633	62.6859	63.32	63.7942	70.3205	66.6827	0.9533	1.0339	1.0463	1.0702	1.0156	1.0938	0.9926	1.0546
ENSMUSG00000070732	329207	Rbm44	protein_coding	RNA binding motif protein 44	chr1	0	0	25707	6518	0	0	0	1	0	3	0	0	1	3	0	0	1	1	1	2	0	0	0	0.0123	0	0.0235	0	0	0.031	0.0246	0	0	0.0293	0.0095	0.0324	0.0202	0	0	0	0	1.2583	0	3.0788	1.6078
ENSMUSG00000100018		Gm7776	processed_pseudogene		chr1	0	1	720	720	2	2	3	2	3	4	3	1	1	2	2	5	0	4	0	4	0.2054	0.0761	0.1309	0.0844	0.1861	0.1074	0.1064	0.0344	0.1063	0.0563	0.1435	0.1711	0	0.1305	0	0.1383	2.7003	1.5509	1.732	3.0925	1.8875	0.8385	0	0
ENSMUSG00000034353	51801	Ramp1	protein_coding	receptor (calcitonin) activity modifying protein 1	chr1	0	0	45375	3022	18	130	42	91	24	178	43	123	583	3573	894	3046	642	3178	590	3015	1.0857	2.904	1.0761	2.2552	0.8743	2.8081	0.8962	2.4868	36.4016	59.0986	37.6764	61.2395	37.8663	60.8823	38.5276	61.2278	0.3739	0.4772	0.3114	0.3604	0.6159	0.6152	0.622	0.6293
ENSMUSG00000034343	67921	Ube2f	protein_coding	ubiquitin-conjugating enzyme E2F (putative)	chr1	0	0	40034	8842	81	716	151	710	112	1054	196	821	73	1142	98	978	71	990	61	872	3.96	12.9634	3.1359	14.2612	3.3071	13.4771	3.3108	13.4535	3.6943	15.3099	3.3475	15.9368	3.3942	15.3721	3.2286	14.3529	0.3055	0.2199	0.2454	0.2461	0.2413	0.21	0.2208	0.2249
ENSMUSG00000083064		Gm7785	processed_pseudogene		chr1	0	1	892	892	0	8	1	7	0	10	1	12	1	11	1	10	0	10	0	15	0	0.071	0.0102	0.0689	0	0.0627	0.0083	0.0964	0.0248	0.0723	0.0167	0.0799	0	0.0761	0	0.121	0	0.1477	0	0.0859	0.3432	0.2096	0	0
ENSMUSG00000097285		Gm26683	lincRNA		chr1	1	0	7203	470	0	0	0	0	0	0	0	0	0	0	0	0	0	0	0	0	0	0	0	0	0	0	0	0	0	0	0	0	0	0	0	0	0	0	0	0	0	0	0	0
ENSMUSG00000026307	50880	Scly	protein_coding	selenocysteine lyase	chr1	0	0	22738	4549	135	469	315	381	230	670	419	530	204	918	261	815	204	790	208	812	12.9034	16.601	12.7893	14.9616	13.2773	16.7488	13.8373	16.9794	20.1835	24.0603	17.4296	25.9642	19.0661	23.9816	21.5228	26.1296	0.7773	0.8548	0.7927	0.8149	0.8389	0.6713	0.795	0.8237
ENSMUSG00000090322		Gm17090	antisense_RNA		chr1	1	0	16010	490	0	2	0	0	0	0	0	1	1	0	0	2	0	0	0	0	0	0.0252	0	0	0	0	0	0.0114	0.0352	0	0	0.0227	0	0	0	0	0	0	0	0	0	0	0	0
ENSMUSG00000049515	227357	Espnl	protein_coding	espin-like	chr1	0	0	26232	5445	2	7	6	5	3	5	3	9	0	3	0	2	0	1	0	0	0.8266	1.0714	1.0534	0.849	0.7489	0.5405	0.4284	1.2468	0	0.34	0	0.2755	0	0.1313	0	0	0.7715	1.2407	1.3856	0.3436	0	0	0	0
ENSMUSG00000026308	70788	Klhl30	protein_coding	kelch-like 30	chr1	0	0	11401	3089	7	5	9	8	10	18	25	20	3	8	6	8	3	10	3	9	7.6208	2.0159	4.1621	3.5783	6.5753	5.1252	9.4039	7.2981	3.3808	2.3883	4.5639	2.903	3.1936	3.4577	3.5358	3.2988	3.7804	1.1631	1.2829	1.2886	1.4156	1.5721	0.9236	1.0719
ENSMUSG00000047443	227358	Erfe	protein_coding	erythroferrone	chr1	0	0	7788	2815	0	3	1	1	1	5	2	3	0	0	0	3	0	0	2	1	0	0.966	0.3694	0.3572	0.5252	1.1371	0.6009	0.8743	0	0	0	0.8695	0	0	1.8827	0.2927	0	1.0339	0.4619	0.6872	0	0	0	6.4312
ENSMUSG00000026309	67444	Ilkap	protein_coding	integrin-linked kinase-associated serine/threonine phosphatase 2C	chr1	0	0	24955	5556	222	1103	491	963	331	1596	571	1150	281	1499	379	1218	273	1308	227	1321	230.447	424.019	216.503	410.702	207.52	433.301	204.796	400.121	301.941	426.687	274.875	421.417	277.105	431.229	255.099	461.666	0.5435	0.5272	0.4789	0.5118	0.7076	0.6523	0.6426	0.5526
ENSMUSG00000100253	67086	1700020N18Rik	lincRNA	RIKEN cDNA 1700020N18 gene	chr1	1	0	1151	547	1	1	3	1	0	1	2	0	1	0	0	1	0	1	0	1	0.035	0.013	0.0446	0.0144	0	0.0092	0.0242	0	0.0362	0	0	0.0117	0	0.0111	0	0.0118	2.7003	3.1017	0	0	0	0	0	0
ENSMUSG00000067071	55927	Hes6	protein_coding	hairy and enhancer of split 6	chr1	0	0	2556	1808	109	478	304	398	228	767	342	615	73	423	121	335	99	416	86	359	32.0791	52.0973	38.0045	48.124	40.527	59.0378	34.7768	60.6663	22.2391	34.137	24.8805	32.8616	28.4901	38.8841	27.4006	35.5711	0.6158	0.7897	0.6865	0.5732	0.6515	0.7571	0.7327	0.7703
ENSMUSG00000055866	18627	Per2	protein_coding	period circadian clock 2	chr1	0	0	43343	5856	105	337	225	313	186	403	250	318	138	720	217	559	141	500	133	538	66.0111	78.4602	60.0864	80.8454	70.6243	66.2631	54.3045	67.0087	89.8059	124.122	95.3159	117.135	86.6783	99.8344	90.5202	113.872	0.8413	0.7432	1.0658	0.8104	0.7235	0.8137	0.8682	0.7949
ENSMUSG00000101911		Gm28381	processed_pseudogene		chr1	0	1	193	193	0	0	0	0	0	0	0	0	0	0	0	0	0	0	0	0	0	0	0	0	0	0	0	0	0	0	0	0	0	0	0	0	0	0	0	0	0	0	0	0
ENSMUSG00000100151		Gm28382	lincRNA		chr1	1	0	1751	1669	0	0	0	0	0	0	0	0	0	0	0	0	0	0	0	0	0	0	0	0	0	0	0	0	0	0	0	0	0	0	0	0	0	0	0	0	0	0	0	0
ENSMUSG00000101958		Gm19085	processed_pseudogene		chr1	0	1	2281	2162	0	2	0	1	0	1	0	1	0	2	0	1	0	0	0	1	0	0.0533	0	0.0296	0	0.0188	0	0.0241	0	0.0395	0	0.024	0	0	0	0.0242	0	0	0	0	0	0	0	0
ENSMUSG00000034292	74019	Traf3ip1	protein_coding	TRAF3 interacting protein 1	chr1	0	0	34661	3712	63	291	153	265	102	442	194	331	147	803	209	730	133	721	149	717	3.2597	5.5761	3.3628	5.6334	3.1875	5.9814	3.4683	5.7405	7.8733	11.3933	7.5556	12.5896	6.7291	11.8484	8.3463	12.4902	0.5846	0.5969	0.5329	0.6042	0.6911	0.6001	0.5679	0.6682
ENSMUSG00000026311	65247	Asb1	protein_coding	ankyrin repeat and SOCS box-containing 1	chr1	0	0	19046	6432	180	1341	403	1163	292	2098	501	1643	119	1405	167	1101	130	1196	106	1128	186.849	515.511	177.7	495.999	183.069	569.59	179.69	571.652	127.868	399.93	121.119	380.936	131.955	394.304	119.121	394.216	0.3625	0.3583	0.3214	0.3143	0.3197	0.318	0.3347	0.3022
ENSMUSG00000101705		Gm28380	lincRNA		chr1	1	0	13095	385	0	0	0	0	0	0	2	0	1	1	1	0	0	1	0	0	0	0	0	0	0	0	0.0578	0	0.0866	0.0229	0.0585	0	0	0.0266	0	0	0	0	0	0	3.7749	0	0	0
ENSMUSG00000100980		Gm29100	antisense_RNA		chr1	1	0	4410	4410	0	1	0	3	1	1	1	0	0	8	1	8	0	7	0	11	0	0.0185	0	0.0617	0.0302	0.0131	0.0173	0	0	0.1099	0.035	0.1335	0	0.1113	0	0.1855	0	0	2.3093	0	0	0.262	0	0
ENSMUSG00000007805	13345	Twist2	protein_coding	twist basic helix-loop-helix transcription factor 2	chr1	0	0	46568	3174	4	24	8	7	11	36	10	31	3	16	6	9	4	18	3	11	0.1561	0.3468	0.1326	0.1122	0.2592	0.3674	0.1348	0.4054	0.1212	0.1712	0.1636	0.117	0.1526	0.2231	0.1267	0.1445	0.45	1.1816	0.7056	0.3325	0.7078	1.3975	0.6842	0.877
ENSMUSG00000101414		Gm29101	sense_intronic		chr1	1	0	1471	1471	0	2	0	0	0	1	0	2	0	0	0	0	0	0	0	0	0	0.9183	0	0	0	0.3243	0	0.8312	0	0	0	0	0	0	0	0	0	0	0	0	0	0	0	0
ENSMUSG00000102745		Gm37600	TEC		chr1	0	0	3292	3292	0	0	0	0	0	0	0	0	0	0	0	0	0	0	0	0	0	0	0	0	0	0	0	0	0	0	0	0	0	0	0	0	0	0	0	0	0	0	0	0
ENSMUSG00000026313	208727	Hdac4	protein_coding	histone deacetylase 4	chr1	0	0	266921	15813	419	1772	835	1632	615	2409	1121	1882	458	2177	666	1699	509	1760	443	1688	114.739	179.702	97.1294	183.612	101.716	172.534	106.065	172.741	129.826	163.473	127.424	155.074	136.295	153.071	131.331	155.625	0.6385	0.529	0.5895	0.614	0.7942	0.8217	0.8904	0.8439
ENSMUSG00000103101		Gm37048	TEC		chr1	0	0	5578	5578	0	0	0	0	0	0	0	0	0	0	0	1	0	0	0	0	0	0	0	0	0	0	0	0	0	0	0	0.0992	0	0	0	0	0	0	0	0	0	0	0	0
ENSMUSG00000096941		Gm26720	lincRNA		chr1	1	0	3578	3538	0	0	0	0	0	1	0	0	0	0	0	0	0	0	0	0	0	0	0	0	0	0.0112	0	0	0	0	0	0	0	0	0	0	0	0	0	0	0	0	0	0
ENSMUSG00000102565		Gm37036	TEC		chr1	0	0	2506	2506	0	0	0	1	2	7	0	4	0	3	1	2	0	2	2	2	0	0	0	0.0146	0.0431	0.0653	0	0.0478	0	0.0293	0.0249	0.0238	0	0.0226	0.0772	0.024	0	0	0.6598	0	0	1.0481	0	3.2156
ENSMUSG00000101265		Gm29099	lincRNA		chr1	1	0	5379	760	0	0	0	0	0	0	0	0	0	0	0	0	0	0	0	0	0	0	0	0	0	0	0	0	0	0	0	0	0	0	0	0	0	0	0	0	0	0	0	0
ENSMUSG00000101522		Gm7837	processed_pseudogene		chr1	0	1	412	412	0	0	0	0	0	0	0	0	0	0	0	0	0	0	0	0	0	0	0	0	0	0	0	0	0	0	0	0	0	0	0	0	0	0	0	0	0	0	0	0
ENSMUSG00000026260	67273	Ndufa10	protein_coding	NADH dehydrogenase (ubiquinone) 1 alpha subcomplex 10	chr1	0	0	34851	3331	2059	3873	4930	3434	3214	5175	5508	3949	1993	5195	3030	4341	2224	4605	1936	4533	99.6087	69.3874	101.31	68.2535	93.9076	65.4773	92.0668	64.0331	99.8037	68.9154	102.415	69.9969	105.206	70.7544	101.394	73.8302	1.4355	1.4843	1.4342	1.4378	1.4482	1.4631	1.4869	1.3733
ENSMUSG00000098288	102465542	Mir6900	miRNA	microRNA 6900	chr1	1	0	60	60	0	0	0	0	0	0	0	1	0	0	0	0	0	0	0	0	0	0	0	0	0	0	0	0.0218	0	0	0	0	0	0	0	0	0	0	0	0	0	0	0	0
ENSMUSG00000067064	259040	Olfr1416	protein_coding	olfactory receptor 1416	chr1	0	0	9189	4838	0	0	0	0	0	0	0	0	0	0	1	0	0	0	0	0	0	0	0	0	0	0	0	0	0	0	0.891	0	0	0	0	0	0	0	0	0	0	0	0	0
ENSMUSG00000057464	258228	Olfr1415	protein_coding	olfactory receptor 1415	chr1	0	0	7001	2815	0	0	0	0	0	0	0	0	0	0	0	0	0	0	0	0	0	0	0	0	0	0	0	0	0	0	0	0	0	0	0	0	0	0	0	0	0	0	0	0
ENSMUSG00000042849	259041	Olfr1414	protein_coding	olfactory receptor 1414	chr1	0	0	12296	6083	0	1	1	0	0	0	0	2	0	0	0	0	0	0	0	0	0	0.1298	0.1489	0	0	0	0	0.235	0	0	0	0	0	0	0	0	0	0	0	0	0	0	0	0
ENSMUSG00000058904	259039	Olfr1413	protein_coding	olfactory receptor 1413	chr1	0	0	3076	1724	0	0	0	0	0	0	0	0	0	0	0	0	0	0	0	0	0	0	0	0	0	0	0	0	0	0	0	0	0	0	0	0	0	0	0	0	0	0	0	0
ENSMUSG00000097001		1700054K02Rik	antisense_RNA		chr1	1	0	376	376	0	0	0	0	0	0	0	0	0	0	0	0	0	0	0	0	0	0	0	0	0	0	0	0	0	0	0	0	0	0	0	0	0	0	0	0	0	0	0	0
ENSMUSG00000099363		Gm28478	unprocessed_pseudogene		chr1	0	1	183	183	0	0	0	0	0	0	0	0	0	0	0	0	0	0	0	0	0	0	0	0	0	0	0	0	0	0	0	0	0	0	0	0	0	0	0	0	0	0	0	0
ENSMUSG00000046300	258274	Olfr1412	protein_coding	olfactory receptor 1412	chr1	0	0	5597	3663	0	0	0	0	0	0	0	0	0	0	0	0	0	0	0	0	0	0	0	0	0	0	0	0	0	0	0	0	0	0	0	0	0	0	0	0	0	0	0	0
ENSMUSG00000107778		Gm44098	unprocessed_pseudogene		chr1	0	1	46	46	0	0	0	0	0	0	0	0	0	0	0	0	0	0	0	0	0	0	0	0	0	0	0	0	0	0	0	0	0	0	0	0	0	0	0	0	0	0	0	0
ENSMUSG00000062497	258483	Olfr1411	protein_coding	olfactory receptor 1411	chr1	0	0	3343	1901	0	0	1	1	0	0	0	0	0	0	0	0	0	0	0	0	0	0	0.1639	0.1585	0	0	0	0	0	0	0	0	0	0	0	0	0	1.0339	0	0	0	0	0	0
ENSMUSG00000108131		Gm44099	unprocessed_pseudogene		chr1	0	1	112	112	0	0	0	0	0	0	0	0	0	0	0	0	0	0	0	0	0	0	0	0	0	0	0	0	0	0	0	0	0	0	0	0	0	0	0	0	0	0	0	0
ENSMUSG00000063583	258484	Olfr1410	protein_coding	olfactory receptor 1410	chr1	0	0	9025	7927	1	0	0	0	0	1	0	0	0	0	0	0	0	0	0	0	0.148	0	0	0	0	0.0387	0	0	0	0	0	0	0	0	0	0	0	0	0	0	0	0	0	0
ENSMUSG00000061616	257890	Olfr12	protein_coding	olfactory receptor 12	chr1	0	0	5625	4158	1	0	1	4	2	4	2	1	0	1	0	0	0	0	0	0	0.8165	0	0.3468	1.3419	0.9863	0.8542	0.5642	0.2737	0	0.2239	0	0	0	0	0	0	0	0.2585	1.1546	2.0617	0	0	0	0
ENSMUSG00000073616	66915	Cops9	protein_coding	COP9 signalosome subunit 9	chr1	0	0	4841	1499	483	3275	1106	2983	774	4257	1442	3376	459	2989	625	2647	418	2630	458	2525	59.3373	148.999	57.7167	150.563	57.4296	136.78	61.2088	139.014	58.3702	100.692	53.6462	108.388	50.2135	102.617	60.9133	104.436	0.3982	0.3833	0.4199	0.4403	0.5797	0.4949	0.4893	0.5833
ENSMUSG00000044055	260301	Otos	protein_coding	otospiralin	chr1	0	0	4624	3082	1	7	3	4	2	9	6	6	4	5	1	6	4	9	2	6	0.0364	0.0944	0.0464	0.0598	0.044	0.0857	0.0755	0.0732	0.1508	0.0499	0.0254	0.0728	0.1424	0.1041	0.0789	0.0736	0.3858	0.7754	0.5132	1.0308	3.0199	0.3494	1.3684	1.0719
ENSMUSG00000100546		Gm29483	lincRNA		chr1	1	0	2969	1078	0	11	0	14	3	11	2	8	0	8	2	6	0	5	0	5	0	0.8884	0	1.2544	0.3952	0.6274	0.1507	0.5848	0	0.4784	0.3048	0.4362	0	0.3463	0	0.3671	0	0	0.6298	0.2577	0	0.6987	0	0
ENSMUSG00000099665		Gm29482	lincRNA		chr1	1	0	1268	230	0	0	0	0	0	0	0	0	0	0	0	0	0	0	0	0	0	0	0	0	0	0	0	0	0	0	0	0	0	0	0	0	0	0	0	0	0	0	0	0
ENSMUSG00000100781		Gm29481	antisense_RNA		chr1	1	0	16939	1049	0	0	0	0	0	0	0	0	0	0	0	1	0	0	0	0	0	0	0	0	0	0	0	0	0	0	0	0.0806	0	0	0	0	0	0	0	0	0	0	0	0
ENSMUSG00000034220	14733	Gpc1	protein_coding	glypican 1	chr1	0	0	29135	5159	1429	5581	3397	5049	2565	9080	4602	7048	882	4395	1324	3558	871	3800	849	3587	2585.88	3740.07	2611.18	3753.74	2803.35	4297.35	2877.33	4274.82	1652.12	2180.84	1673.95	2146	1541.19	2183.95	1663.22	2185.32	0.6914	0.6956	0.6523	0.6731	0.7576	0.78	0.7057	0.7611
ENSMUSG00000101995		Gm29480	antisense_RNA		chr1	1	0	6595	1655	6	25	11	30	2	36	15	26	5	25	4	30	7	37	2	26	0.6282	0.9693	0.4892	1.2904	0.1265	0.9858	0.5426	0.9124	0.5419	0.7177	0.2926	1.0469	0.7166	1.2303	0.2267	0.9165	0.6481	0.3791	0.1283	0.5947	0.755	0.2795	0.5825	0.2474
ENSMUSG00000065470	387167	Mir149	miRNA	microRNA 149	chr1	1	0	66	66	16	0	59	1	26	5	39	1	4	7	7	1	12	4	9	7	1.8438	0	2.8881	0.0473	1.8096	0.1507	1.5529	0.0386	0.4772	0.2212	0.5636	0.0384	1.3522	0.1464	1.1228	0.2716	0	61.0007	12.0082	40.2028	2.1571	14.6733	9.2364	4.1343
ENSMUSG00000034212	241158	Ankmy1	protein_coding	ankyrin repeat and MYND domain containing 1	chr1	0	0	43104	4846	1	6	5	3	5	13	8	6	2	13	1	10	5	14	7	11	0.2541	0.5646	0.5397	0.3132	0.7673	0.8639	0.7024	0.511	0.526	0.9058	0.1775	0.8469	1.2423	1.1298	1.9256	0.941	0.45	1.7232	0.8882	1.3745	0.5808	0.2096	1.0996	2.0463
ENSMUSG00000047067	67446	Dusp28	protein_coding	dual specificity phosphatase 28	chr1	0	0	1455	1314	48	524	113	457	67	724	143	578	100	1026	142	846	88	936	84	802	6.024	24.3538	6.024	23.5636	5.0785	23.7641	6.2008	24.3135	12.9909	35.3086	12.4511	35.3884	10.7991	37.3079	11.4127	33.8863	0.2474	0.2556	0.2137	0.255	0.3679	0.3518	0.2895	0.3368
ENSMUSG00000097251	75995	5033417F24Rik	antisense_RNA	RIKEN cDNA 5033417F24 gene	chr1	1	0	2387	1787	0	10	3	13	1	21	2	8	0	41	7	42	3	48	3	41	0	0.1596	0.0549	0.2301	0.026	0.2366	0.0298	0.1155	0	0.4844	0.2107	0.6031	0.1264	0.6568	0.1399	0.5947	0	0.2386	0.11	0.2577	0	0.3494	0.1924	0.2353
ENSMUSG00000026269	108657	Rnpepl1	protein_coding	arginyl aminopeptidase (aminopeptidase B)-like 1	chr1	0	0	13602	9467	22	469	57	403	48	764	95	589	54	1150	65	901	58	1046	67	1006	28.3267	223.634	31.1756	213.188	37.3275	257.28	42.2635	254.194	71.9723	406.033	58.4743	386.675	73.024	427.748	93.3931	436.093	0.1267	0.1462	0.1451	0.1663	0.1773	0.1512	0.1707	0.2142
ENSMUSG00000100632	100037260	9430060I03Rik	antisense_RNA	RIKEN cDNA 9430060I03 gene	chr1	1	0	17065	1689	0	9	2	13	0	11	2	11	1	13	1	15	1	12	1	17	0	0.2212	0.0564	0.3544	0	0.1909	0.0459	0.2447	0.0687	0.2365	0.0464	0.3318	0.0649	0.2529	0.0718	0.3798	0	0.1591	0	0.1874	0.2904	0.1397	0.2566	0.1892
ENSMUSG00000026270	23830	Capn10	protein_coding	calpain 10	chr1	0	0	13566	4346	120	777	296	706	231	1222	364	910	131	954	154	778	121	918	106	796	178.544	428.132	187.078	431.571	207.582	475.527	187.126	453.819	201.76	389.227	160.09	385.826	176.041	433.8	170.74	398.736	0.417	0.4335	0.4365	0.4123	0.5184	0.4149	0.4058	0.4282
ENSMUSG00000026271	64095	Gpr35	protein_coding	G protein-coupled receptor 35	chr1	0	0	35527	4839	191	506	423	463	341	738	564	589	2	10	3	15	5	19	3	19	393.484	386.043	370.169	391.885	424.289	397.639	401.459	406.711	4.265	5.6492	4.3181	10.2999	10.0723	12.4317	6.6908	13.1782	1.0193	0.9446	1.067	0.9871	0.755	0.4192	0.8102	0.5077
ENSMUSG00000100021		Gm18697	processed_pseudogene		chr1	0	1	3376	2126	0	0	0	0	0	0	0	0	0	0	0	0	0	0	0	0	0	0	0	0	0	0	0	0	0	0	0	0	0	0	0	0	0	0	0	0	0	0	0	0
ENSMUSG00000045091	208760	Aqp12	protein_coding	aquaporin 12	chr1	0	0	5936	1088	0	0	0	0	0	0	0	0	0	0	0	0	0	0	0	0	0	0	0	0	0	0	0	0	0	0	0	0	0	0	0	0	0	0	0	0	0	0	0	0
ENSMUSG00000014602	16560	Kif1a	protein_coding	kinesin family member 1A	chr1	0	0	86488	9330	17622	24764	41571	22290	28856	35675	50609	28057	11762	27854	17353	22378	11697	23787	10703	22423	911.093	474.155	912.985	473.479	901.068	482.404	904.072	486.211	629.487	394.898	626.845	385.635	591.351	390.598	599.072	390.309	1.9215	1.9282	1.8679	1.8594	1.594	1.6255	1.514	1.5349
ENSMUSG00000101378		Gm28086	lincRNA		chr1	1	0	1173	317	1	15	4	13	3	17	5	12	0	3	0	5	0	5	0	3	0.022	0.1223	0.0374	0.1176	0.0399	0.0979	0.038	0.0886	0	0.0181	0	0.0367	0	0.035	0	0.0222	0.18	0.3181	0.4075	0.4295	0	0	0	0
ENSMUSG00000026272	11611	Agxt	protein_coding	alanine-glyoxylate aminotransferase	chr1	0	0	10182	1697	0	0	0	0	2	3	0	1	0	0	0	1	0	0	0	0	0	0	0	0	1.6175	1.0507	0	0.4488	0	0	0	0.4463	0	0	0	0	0	0	1.5395	0	0	0	0	0
ENSMUSG00000034159	71874	2310007B03Rik	protein_coding	RIKEN cDNA 2310007B03 gene	chr1	0	0	9600	2368	0	0	0	1	0	0	0	1	0	0	0	1	0	2	0	0	0	0	0	0.0124	0	0	0	0.0101	0	0	0	0.0101	0	0.0192	0	0	0	0	0	0	0	0	0	0
ENSMUSG00000084989	381284	Crocc2	protein_coding	ciliary rootlet coiled-coil, rootletin family member 2	chr1	0	0	62348	7132	0	4	3	5	5	14	3	8	1	25	5	15	3	29	0	32	0	1.74	1.4969	2.413	3.5472	4.301	1.2176	3.1497	1.2159	8.0525	4.1035	5.8727	3.4458	10.8189	0	12.6549	0	0.6203	0.8247	0.3866	0.151	0.6987	0.3185	0
ENSMUSG00000047793	208777	Sned1	protein_coding	sushi, nidogen and EGF-like domains 1	chr1	0	0	65225	9491	226	910	494	844	499	1769	877	1367	96	776	172	635	127	634	100	695	31.7225	47.3034	29.4545	48.6726	42.3032	64.9421	42.533	64.3137	13.9485	29.8683	16.8681	29.7085	17.4312	28.2638	15.1958	32.8436	0.6706	0.6052	0.6514	0.6613	0.467	0.5678	0.6167	0.4627
ENSMUSG00000098997	102465543	Mir6901	miRNA	microRNA 6901	chr1	1	0	62	62	0	1	0	0	0	0	0	0	0	0	0	0	0	0	0	0	0	0.1413	0	0	0	0	0	0	0	0	0	0	0	0	0	0	0	0	0	0	0	0	0	0
ENSMUSG00000026273	69821	Mterf4	protein_coding	mitochondrial transcription termination factor 4	chr1	0	0	6705	5271	123	302	282	236	210	403	350	317	113	341	153	282	118	329	110	320	1.8333	1.667	1.7855	1.4452	1.8905	1.571	1.8025	1.5837	1.7435	1.3937	1.5933	1.401	1.7198	1.5575	1.775	1.6058	1.0998	1.2354	1.2033	1.1382	1.2509	1.1373	1.1042	1.1054
ENSMUSG00000101172	105246665	Gm28535	antisense_RNA	predicted gene 28535	chr1	1	0	11346	885	1	0	0	2	0	4	1	2	0	5	2	3	0	7	0	1	0.0704	0	0	0.0578	0	0.0736	0.0243	0.0472	0	0.0965	0.0983	0.0704	0	0.1564	0	0.0237	0	0	0	0.5154	0	1.3975	0	0
ENSMUSG00000100351		Gm7867	processed_pseudogene		chr1	0	1	546	546	0	2	0	3	1	6	0	4	1	1	1	2	0	3	1	6	0	0.026	0	0.0432	0.0212	0.055	0	0.047	0.0363	0.0096	0.0245	0.0234	0	0.0334	0.038	0.0708	0	0	0.3849	0	3.7749	1.0481	0	0.5359
ENSMUSG00000026274	269224	Pask	protein_coding	PAS domain containing serine/threonine kinase	chr1	0	0	34713	9060	9	91	21	73	21	143	33	108	7	153	12	123	12	124	6	107	2.0187	7.559	2.0009	6.7273	2.8449	8.389	2.5575	8.1196	1.6253	9.4105	1.8806	9.1957	2.632	8.8336	1.457	8.0802	0.2671	0.2974	0.3391	0.315	0.1727	0.2045	0.2979	0.1803
ENSMUSG00000026275	66385	Ppp1r7	protein_coding	protein phosphatase 1, regulatory (inhibitor) subunit 7	chr1	0	0	30636	10495	563	1840	1335	1670	1004	2729	1734	2166	516	2342	780	1928	590	1983	492	1976	36.956	44.7287	37.2241	45.0378	39.8038	46.8511	39.3273	47.6554	35.061	42.1554	35.7725	42.1824	37.8698	41.3411	34.963	43.6688	0.8262	0.8265	0.8496	0.8252	0.8317	0.848	0.916	0.8006
ENSMUSG00000106302	102465544	Mir6902	miRNA	microRNA 6902	chr1	1	0	64	64	0	1	0	2	0	0	0	1	0	1	0	0	0	2	0	0	0	0.0062	0	0.0138	0	0	0	0.0056	0	0.0046	0	0	0	0.0107	0	0	0	0	0	0	0	0	0	0
ENSMUSG00000098689	102466630	Mir6345	miRNA	microRNA 6345	chr1	1	0	128	128	0	2	0	2	0	1	0	3	0	2	0	2	0	0	0	1	0	0.0874	0	0.0969	0	0.0309	0	0.1186	0	0.0647	0	0.0786	0	0	0	0.0397	0	0	0	0	0	0	0	0
ENSMUSG00000064389		Gm26446	snRNA		chr1	1	0	103	103	0	0	0	1	0	0	0	0	0	1	0	1	0	0	0	1	0	0	0	0.035	0	0	0	0	0	0.0234	0	0.0284	0	0	0	0.0287	0	0	0	0	0	0	0	0
ENSMUSG00000034107	404545	Ano7	protein_coding	anoctamin 7	chr1	0	0	30374	3984	8	6	7	22	15	40	19	47	1	20	4	26	4	30	3	26	0.2755	0.0765	0.1024	0.3112	0.3119	0.3602	0.226	0.5424	0.0356	0.1888	0.0962	0.2984	0.1347	0.3281	0.1118	0.3014	3.6004	0.329	0.866	0.4167	0.1887	0.3225	0.4105	0.371
ENSMUSG00000034088	110611	Hdlbp	protein_coding	high density lipoprotein (HDL) binding protein	chr1	0	0	72876	11320	3928	6090	9558	5605	6642	10257	11689	7949	2121	4918	3070	3949	2183	4086	1963	3826	726.507	417.136	750.933	425.92	741.962	496.168	746.989	492.785	406.076	249.429	396.721	243.446	394.808	240.021	393.057	238.243	1.7417	1.7631	1.4954	1.5159	1.628	1.6296	1.6449	1.6498
ENSMUSG00000090489		Gm17415	processed_pseudogene		chr1	0	1	789	789	0	2	0	0	1	1	0	1	0	0	1	0	0	0	1	1	0	0.2291	0	0	0.1868	0.0809	0	0.1037	0	0	0.2161	0	0	0	0.3348	0.1041	0	0	2.3093	0	0	0	0	3.2156
ENSMUSG00000026276	18000	2002-09-01	protein_coding	septin 2	chr1	0	0	31297	7979	517	2266	1252	1993	969	3448	1734	2616	768	3212	1035	2633	734	2744	641	2453	15.2322	24.7244	15.6691	24.1248	17.2429	26.5693	17.6519	25.8337	23.4225	25.9501	21.3055	25.8566	21.1462	25.6768	20.4455	24.332	0.6161	0.6495	0.649	0.6833	0.9026	0.824	0.8236	0.8403
ENSMUSG00000034066	227377	Farp2	protein_coding	FERM, RhoGEF and pleckstrin domain protein 2	chr1	0	0	109898	5235	191	263	457	252	342	419	579	309	131	300	174	262	129	281	103	245	34.8929	17.7931	35.4638	18.9142	37.7349	20.0197	36.5468	18.9207	24.7727	15.0285	22.2091	15.9534	23.0439	16.3039	20.3707	15.0687	1.961	1.875	1.8849	1.9316	1.6484	1.3921	1.4134	1.3519
ENSMUSG00000103854		Gm37250	TEC		chr1	0	0	2388	2388	0	16	1	8	0	17	0	11	2	21	2	19	0	11	0	11	0	0.2483	0.0178	0.1378	0	0.1863	0	0.1545	0.0868	0.2413	0.0586	0.2654	0	0.1464	0	0.1552	0	0.1292	0	0	0.3595	0.2207	0	0
ENSMUSG00000026277	59041	Stk25	protein_coding	serine/threonine kinase 25 (yeast)	chr1	0	0	38909	5812	810	3657	1882	3316	1415	5351	2439	4288	872	5623	1230	4631	940	5121	902	4879	1306.81	2184.97	1289.78	2198	1378.79	2257.89	1359.59	2318.78	1456.28	2487.64	1386.48	2490.3	1482.93	2624.02	1575.44	2650.13	0.5981	0.5868	0.6107	0.5863	0.5854	0.5568	0.5651	0.5945
ENSMUSG00000100927		Gm28536	antisense_RNA		chr1	1	0	1317	1317	1	4	0	0	2	2	4	3	3	2	2	1	1	1	0	4	0.0275	0.0408	0	0	0.0332	0.0144	0.038	0.0277	0.0855	0.0151	0.0385	0.0092	0.0269	0.0087	0	0.0371	0.6751	0	2.3093	1.3745	5.6624	4.1924	3.0788	0
ENSMUSG00000026278	51800	Bok	protein_coding	BCL2-related ovarian killer	chr1	0	0	10105	1840	24	203	39	189	48	321	59	248	55	529	68	463	40	483	52	467	5.3474	16.7502	3.6912	17.3013	6.4593	18.7058	4.5421	18.5208	12.6851	32.3205	10.5857	34.3844	8.7148	34.1793	12.543	35.0313	0.3192	0.2133	0.3453	0.2452	0.3925	0.3079	0.255	0.3581
ENSMUSG00000026279	67026	Thap4	protein_coding	THAP domain containing 4	chr1	0	0	52930	6519	113	356	269	345	212	490	345	424	181	671	277	553	218	618	194	566	115.509	134.765	116.803	144.89	130.884	131	121.849	145.271	191.519	188.082	197.831	188.412	217.899	200.635	214.686	194.787	0.8571	0.8061	0.9991	0.8388	1.0183	1.05	1.086	1.1022
ENSMUSG00000101952		Gm10550	antisense_RNA		chr1	1	0	19969	982	0	0	0	0	0	0	0	1	0	0	0	1	0	0	0	0	0	0	0	0	0	0	0	0.0758	0	0	0	0.0754	0	0	0	0	0	0	0	0	0	0	0	0
ENSMUSG00000026280	66615	Atg4b	protein_coding	autophagy related 4B, cysteine peptidase	chr1	0	0	39111	8278	723	2170	1777	1874	1228	3032	2039	2369	474	1956	712	1720	459	1739	473	1613	221.04	245.688	230.774	235.389	226.749	242.439	215.386	242.759	150.006	163.98	152.087	175.271	137.218	168.856	156.553	166.025	0.8997	0.9804	0.9353	0.8872	0.9148	0.8677	0.8126	0.9429
ENSMUSG00000026281	21915	Dtymk	protein_coding	deoxythymidylate kinase	chr1	0	0	9359	2631	174	612	365	590	262	875	403	661	197	873	270	694	199	810	175	708	176.515	229.92	157.287	245.906	160.527	232.156	141.256	224.756	206.87	242.85	191.37	234.661	197.401	260.976	192.193	241.81	0.7677	0.6396	0.6915	0.6285	0.8518	0.8155	0.7564	0.7948
ENSMUSG00000026283	66262	Ing5	protein_coding	inhibitor of growth family, member 5	chr1	0	0	18137	4729	43	334	76	306	68	526	104	411	31	531	55	448	51	473	51	427	12.3035	35.3916	9.2372	35.9721	11.7513	39.3628	10.2816	39.4166	9.1817	41.6625	10.9952	42.7255	14.2691	42.9838	15.7978	41.1336	0.3476	0.2568	0.2985	0.2608	0.2204	0.2573	0.332	0.3841
ENSMUSG00000088961		Gm22089	snRNA		chr1	1	0	102	102	0	0	0	0	0	0	0	0	0	0	0	0	0	0	0	0	0	0	0	0	0	0	0	0	0	0	0	0	0	0	0	0	0	0	0	0	0	0	0	0
ENSMUSG00000073609	98314	D2hgdh	protein_coding	D-2-hydroxyglutarate dehydrogenase	chr1	0	0	27440	4281	55	136	142	120	105	218	165	144	56	196	76	155	60	169	45	157	8.5739	7.8514	9.403	7.6856	9.8859	8.8881	8.8872	7.5241	9.0365	8.3784	8.2776	8.0537	9.146	8.3673	7.5944	8.2399	1.092	1.2235	1.1123	1.1812	1.0785	1.0278	1.0931	0.9217
ENSMUSG00000094651	381334	Gal3st2	protein_coding	galactose-3-O-sulfotransferase 2	chr1	0	0	15189	3063	0	0	0	0	0	0	0	0	0	1	0	0	0	1	0	0	0	0	0	0	0	0	0	0	0	0.3035	0	0	0	0.3515	0	0	0	0	0	0	0	0	0	0
ENSMUSG00000101660		Gm18666	unprocessed_pseudogene		chr1	0	1	10525	958	0	0	0	0	0	0	0	0	0	0	0	0	0	0	0	0	0	0	0	0	0	0	0	0	0	0	0	0	0	0	0	0	0	0	0	0	0	0	0	0
ENSMUSG00000093805	100041596	Gal3st2b	protein_coding	predicted gene 9994	chr1	0	0	24340	2748	0	0	0	0	0	0	0	0	0	1	0	0	0	0	0	0	0	0	0	0	0	0	0	0	0	0.0152	0	0	0	0	0	0	0	0	0	0	0	0	0	0
ENSMUSG00000099624		Gm7889	unprocessed_pseudogene		chr1	0	1	10464	958	0	0	0	0	0	0	0	0	0	0	0	0	0	0	0	0	0	0	0	0	0	0	0	0	0	0	0	0	0	0	0	0	0	0	0	0	0	0	0	0
ENSMUSG00000073608	619597	Gal3st2c	protein_coding	predicted gene 6086	chr1	0	0	26639	9667	0	0	0	0	0	0	0	0	0	2	0	0	0	0	0	1	0	0	0	0	0	0	0	0	0	0.0392	0	0	0	0	0	0.024	0	0	0	0	0	0	0	0
ENSMUSG00000034000	241159	Neu4	protein_coding	sialidase 4	chr1	0	0	7884	4637	1	2	0	2	2	2	1	2	87	404	135	327	102	287	95	319	0.0905	0.0671	0	0.0744	0.1094	0.0474	0.0313	0.0607	8.1537	10.0302	8.5399	9.8681	9.0303	8.2528	9.3117	9.7238	1.3501	0	2.3093	0.5154	0.8129	0.8654	1.0942	0.9576
ENSMUSG00000026285	18566	Pdcd1	protein_coding	programmed cell death 1	chr1	0	0	14249	1930	2	0	0	1	3	1	0	1	0	2	2	2	2	4	3	5	1.9267	0	0	0.3958	1.7455	0.252	0	0.3229	0	0.5283	1.3462	0.6422	1.884	1.2239	3.1288	1.6217	0	0	6.9278	0	0	2.0962	1.5394	1.9293
ENSMUSG00000100990		Gm7891	processed_pseudogene		chr1	0	1	843	843	0	0	0	0	0	0	0	1	0	0	0	0	0	0	0	0	0	0	0	0	0	0	0	0.0623	0	0	0	0	0	0	0	0	0	0	0	0	0	0	0	0
ENSMUSG00000100347		Gm7895	processed_pseudogene		chr1	0	1	1173	1173	0	1	1	1	1	2	1	4	1	2	1	1	1	0	0	1	0	0.455	0.5219	0.5047	0.742	0.6426	0.4245	1.6471	1.2717	0.6738	0.8583	0.4095	1.2013	0	0	0.4136	0	1.0339	1.1546	0.2577	1.8875	2.0962	0	0
ENSMUSG00000077413		Gm23389	snoRNA		chr1	1	0	69	69	0	0	0	0	0	0	0	0	0	0	0	0	0	0	0	0	0	0	0	0	0	0	0	0	0	0	0	0	0	0	0	0	0	0	0	0	0	0	0	0
ENSMUSG00000100518	74689	4930440C22Rik	lincRNA	RIKEN cDNA 4930440C22 gene	chr1	1	0	5390	1607	0	0	0	0	0	0	0	0	0	0	0	0	0	0	0	0	0	0	0	0	0	0	0	0	0	0	0	0	0	0	0	0	0	0	0	0	0	0	0	0
ENSMUSG00000089310		Gm23181	snoRNA		chr1	1	0	110	110	0	0	0	0	0	0	0	0	0	0	0	0	0	0	0	0	0	0	0	0	0	0	0	0	0	0	0	0	0	0	0	0	0	0	0	0	0	0	0	0
ENSMUSG00000099592		Gm5264	processed_pseudogene		chr1	0	1	848	848	1	0	0	0	0	0	3	0	0	1	0	0	0	2	0	0	0.1066	0	0	0	0	0	0.1105	0	0	0.0292	0	0	0	0.0677	0	0	0	0	0	0	0	0	0	0
ENSMUSG00000051185	67698	Fam174a	protein_coding	family with sequence similarity 174, member A	chr1	0	0	21662	4814	238	2422	536	2156	358	3120	648	2489	239	2102	331	1785	269	1813	193	1843	9.5391	35.9498	9.1256	35.5028	8.6662	32.7058	8.9737	33.4374	9.9158	23.1022	9.2691	23.8461	10.5426	23.0787	8.3744	24.8693	0.2653	0.257	0.265	0.2684	0.4292	0.3887	0.4568	0.3367
ENSMUSG00000103973		BC055308	TEC		chr1	0	0	2538	2538	0	17	0	19	0	23	0	15	0	23	0	11	0	26	0	11	0	1.8776	0	2.3281	0	1.794	0	1.4994	0	1.881	0	1.0935	0	2.4627	0	1.1045	0	0	0	0	0	0	0	0
ENSMUSG00000081051		Gm15427	processed_pseudogene		chr1	0	1	531	531	4	5	8	5	2	6	7	10	3	8	5	7	8	9	6	10	5.9515	2.755	5.0562	3.0565	1.7973	2.3348	3.5986	4.987	4.6204	3.264	5.1977	3.4714	11.6391	4.2529	9.6646	5.0092	2.1602	1.6543	0.7698	0.7216	1.4156	1.4973	2.7367	1.9293
ENSMUSG00000040710	20452	St8sia4	protein_coding	ST8 alpha-N-acetyl-neuraminide alpha-2,8-sialyltransferase 4	chr1	0	0	79890	20091	71	179	141	161	126	235	213	200	102	510	161	396	136	401	98	367	87.2246	81.4377	73.581	81.2624	93.49	75.5071	90.4125	82.3545	129.712	171.807	138.193	162.152	163.374	156.462	130.339	151.794	1.0711	0.9055	1.2382	1.0978	0.755	0.8522	1.0442	0.8587
ENSMUSG00000103197		Gm37642	TEC		chr1	0	0	1735	1735	0	4	0	2	0	3	0	5	0	3	0	3	0	3	0	2	0	0.4984	0	0.2765	0	0.264	0	0.5639	0	0.2768	0	0.3364	0	0.3206	0	0.2265	0	0	0	0	0	0	0	0
ENSMUSG00000100777	75381	4930598F16Rik	lincRNA	RIKEN cDNA 4930598F16 gene	chr1	1	0	15335	761	0	0	0	0	0	0	0	0	0	0	0	0	0	0	0	1	0	0	0	0	0	0	0	0	0	0	0	0	0	0	0	0.0375	0	0	0	0	0	0	0	0
ENSMUSG00000102718		Gm37761	TEC		chr1	0	0	2098	2098	0	0	0	0	0	0	0	0	0	0	0	0	0	0	0	0	0	0	0	0	0	0	0	0	0	0	0	0	0	0	0	0	0	0	0	0	0	0	0	0
ENSMUSG00000095955		Gm22360	snRNA		chr1	1	0	107	107	0	0	0	0	0	0	0	1	0	0	0	0	0	0	0	0	0	0	0	0	0	0	0	0.0516	0	0	0	0	0	0	0	0	0	0	0	0	0	0	0	0
ENSMUSG00000100062	73454	1700063A18Rik	lincRNA	RIKEN cDNA 1700063A18 gene	chr1	1	0	31100	356	0	0	0	0	0	0	0	0	0	0	0	0	0	0	0	0	0	0	0	0	0	0	0	0	0	0	0	0	0	0	0	0	0	0	0	0	0	0	0	0
ENSMUSG00000080345		Gm24586	miRNA		chr1	1	0	89	89	0	0	0	0	0	0	0	0	0	0	0	0	0	0	0	0	0	0	0	0	0	0	0	0	0	0	0	0	0	0	0	0	0	0	0	0	0	0	0	0
ENSMUSG00000096585		Gm22917	miRNA		chr1	1	0	110	110	0	0	0	0	0	0	0	0	0	0	0	0	0	0	0	0	0	0	0	0	0	0	0	0	0	0	0	0	0	0	0	0	0	0	0	0	0	0	0	0
ENSMUSG00000102658		Gm37076	TEC		chr1	0	0	2294	2294	0	0	0	0	0	0	0	1	0	0	0	1	0	0	0	0	0	0	0	0	0	0	0	0.0916	0	0	0	0.0911	0	0	0	0	0	0	0	0	0	0	0	0
ENSMUSG00000100336		Gm29601	lincRNA		chr1	1	0	13645	1349	0	0	0	0	0	0	0	0	0	0	0	0	0	0	0	0	0	0	0	0	0	0	0	0	0	0	0	0	0	0	0	0	0	0	0	0	0	0	0	0
ENSMUSG00000100589	75159	4930533P14Rik	lincRNA	RIKEN cDNA 4930533P14 gene	chr1	1	0	50517	583	0	0	0	0	0	0	0	0	0	0	0	0	0	0	0	0	0	0	0	0	0	0	0	0	0	0	0	0	0	0	0	0	0	0	0	0	0	0	0	0
ENSMUSG00000095610		Gm26245	snRNA		chr1	1	0	107	107	0	0	0	0	0	0	0	0	0	0	0	0	0	0	0	0	0	0	0	0	0	0	0	0	0	0	0	0	0	0	0	0	0	0	0	0	0	0	0	0
ENSMUSG00000100362		Gm1833	processed_pseudogene		chr1	0	1	751	682	0	0	0	0	0	0	1	0	0	0	0	0	0	0	0	0	0	0	0	0	0	0	0.0562	0	0	0	0	0	0	0	0	0	0	0	0	0	0	0	0	0
ENSMUSG00000077255		Gm26078	snoRNA		chr1	1	0	128	128	0	0	0	0	0	0	0	0	0	0	0	0	0	0	0	0	0	0	0	0	0	0	0	0	0	0	0	0	0	0	0	0	0	0	0	0	0	0	0	0
ENSMUSG00000040693	227394	Slco4c1	protein_coding	solute carrier organic anion transporter family, member 4C1	chr1	0	0	55902	4908	2	8	9	7	8	4	8	11	18	111	31	89	28	69	32	78	0.2764	0.4094	0.5283	0.3974	0.6677	0.1446	0.382	0.5095	2.5749	4.2063	2.9931	4.0994	3.7836	3.0284	4.7874	3.629	0.6751	1.3293	4.6185	0.7497	0.6121	0.7301	1.2494	1.3192
ENSMUSG00000097814		Panct2	antisense_RNA		chr1	1	0	36671	4120	1	11	3	14	2	15	2	6	10	60	8	48	14	57	11	55	0.4198	1.71	0.5349	2.4145	0.5071	1.6468	0.2901	0.8442	4.3452	6.9065	2.3463	6.7159	5.7466	7.5993	4.9989	7.773	0.2455	0.2216	0.3079	0.3436	0.6292	0.3494	0.7562	0.6431
ENSMUSG00000045463	67854	Slco6b1	transcribed_unprocessed_pseudogene	solute carrier organic anion transporter family, member 6b1	chr1	0	1	91402	2492	0	2	0	1	0	1	0	2	0	0	0	0	0	0	0	0	0	0.8855	0	0.4912	0	0.3127	0	0.8015	0	0	0	0	0	0	0	0	0	0	0	0	0	0	0	0
ENSMUSG00000097480		Gm9499	processed_pseudogene		chr1	0	1	964	964	3	1	2	0	0	1	3	1	1	2	0	1	1	0	1	4	0.6417	0.0792	0.1817	0	0	0.0559	0.2217	0.0717	0.2214	0.1173	0	0.0713	0.2092	0	0.2316	0.2881	8.1008	0	0	3.0925	1.8875	0	0	0.8039
ENSMUSG00000100454		Gm28901	lincRNA		chr1	1	0	1050	474	0	0	0	0	0	0	0	0	0	0	0	0	0	0	0	0	0	0	0	0	0	0	0	0	0	0	0	0	0	0	0	0	0	0	0	0	0	0	0	0
ENSMUSG00000044757		Gm6430	processed_pseudogene		chr1	0	1	1248	1248	0	0	0	0	0	0	1	0	0	0	0	1	0	0	0	0	0	0	0	0	0	0	0.059	0	0	0	0	0.0569	0	0	0	0	0	0	0	0	0	0	0	0
ENSMUSG00000026331	74441	Slco6c1	protein_coding	solute carrier organic anion transporter family, member 6c1	chr1	0	0	69264	2842	5	14	13	15	4	9	12	6	1	2	2	1	2	4	2	5	3.6388	3.7732	4.0188	4.485	1.7582	1.7131	3.0174	1.4636	0.7533	0.3991	1.0169	0.2426	1.4233	0.9246	1.5757	1.2251	0.9644	0.8961	1.0263	2.0617	1.8875	4.1924	1.5394	1.2862
ENSMUSG00000100484		Gm7133	unprocessed_pseudogene		chr1	0	1	147805	2039	0	0	0	0	0	0	0	0	0	0	0	0	0	0	0	0	0	0	0	0	0	0	0	0	0	0	0	0	0	0	0	0	0	0	0	0	0	0	0	0
ENSMUSG00000101348		Gm7135	transcribed_unprocessed_pseudogene		chr1	0	1	226541	2255	0	0	0	0	0	1	0	0	0	0	0	0	0	0	0	0	0	0	0	0	0	0.0061	0	0	0	0	0	0	0	0	0	0	0	0	0	0	0	0	0	0
ENSMUSG00000103179		Gm37171	TEC		chr1	0	0	1185	1185	0	1	0	0	0	0	0	0	0	1	0	0	0	0	0	0	0	0.1459	0	0	0	0	0	0	0	0.108	0	0	0	0	0	0	0	0	0	0	0	0	0	0
ENSMUSG00000044768	52392	D1Ertd622e	protein_coding	DNA segment, Chr 1, ERATO Doi 622, expressed	chr1	0	0	55757	41324	123	914	256	829	197	1185	338	899	125	1250	199	998	150	1185	118	963	2.2921	6.3075	2.0264	6.3468	2.2172	5.7753	2.1762	5.6151	2.4112	6.3873	2.5909	6.1987	2.7332	7.0133	2.3805	6.0416	0.3634	0.3193	0.3839	0.3876	0.3775	0.418	0.3897	0.394
ENSMUSG00000040648	227399	Ppip5k2	protein_coding	diphosphoinositol pentakisphosphate kinase 2	chr1	0	0	64364	14381	615	1555	1434	1378	944	1873	1725	1467	342	1859	470	1556	357	1548	345	1427	95.7599	89.6666	94.847	88.1538	88.7758	76.2756	92.8038	76.5623	55.123	79.3739	51.131	80.7544	54.3551	76.553	58.1559	74.8066	1.068	1.0759	1.1639	1.2121	0.6945	0.6332	0.71	0.7774
ENSMUSG00000026333	252876	Gin1	protein_coding	gypsy retrotransposon integrase 1	chr1	0	0	23538	6048	63	182	126	166	72	212	172	170	60	189	69	185	53	194	58	167	32.954	35.2558	27.9965	35.6746	22.7464	29.003	31.0859	29.8052	32.4875	27.1093	25.2171	32.2542	27.1086	32.2294	32.8444	29.4097	0.9347	0.7848	0.7843	1.043	1.1984	0.7818	0.8411	1.1168
ENSMUSG00000026335	18484	Pam	protein_coding	peptidylglycine alpha-amidating monooxygenase	chr1	0	0	300533	11892	1997	5402	4634	4706	3476	8071	6318	6252	2594	8442	3748	6665	2675	6898	2404	6466	339.79	340.392	334.93	328.979	357.212	359.169	371.433	356.556	456.878	393.883	445.564	377.99	445.061	372.768	442.826	370.404	0.9982	1.0181	0.9946	1.0417	1.1599	1.1788	1.1939	1.1955
ENSMUSG00000104140		Gm37140	TEC		chr1	0	0	1684	1684	0	7	1	14	0	14	1	21	0	15	1	5	1	18	0	5	0	0.0623	0.0102	0.1383	0	0.088	0.0083	0.1692	0	0.0989	0.0168	0.0401	0.0235	0.1375	0	0.0405	0	0.0739	0	0.0491	0	0.4192	0.171	0
ENSMUSG00000089169		Gm25413	misc_RNA		chr1	0	0	312	312	0	0	0	0	0	0	0	0	0	0	0	0	0	0	0	0	0	0	0	0	0	0	0	0	0	0	0	0	0	0	0	0	0	0	0	0	0	0	0	0
ENSMUSG00000089782		Gm3531	processed_pseudogene		chr1	0	1	489	489	19	27	32	25	27	54	53	17	3	33	10	27	7	18	8	22	6.2821	3.306	4.4944	3.3961	5.3918	4.6697	6.0547	1.884	1.0268	2.992	2.3101	2.9755	2.2632	1.8902	2.8636	2.449	1.9002	1.3234	1.1546	3.2138	0.3432	0.7764	1.1973	1.1693
ENSMUSG00000089706	78603	B230216N24Rik	processed_transcript	RIKEN cDNA B230216N24 gene	chr1	1	0	26565	5853	4	72	14	63	11	113	16	104	19	195	33	161	15	172	18	189	0.6789	4.5254	1.0093	4.3929	1.1276	5.0159	0.9382	5.9162	3.338	9.0752	3.9131	9.1076	2.4893	9.2713	3.3073	10.7994	0.15	0.2298	0.2248	0.1586	0.3678	0.4297	0.2685	0.3062
ENSMUSG00000096085		Gm24465	snRNA		chr1	1	0	107	107	0	5	1	6	1	10	1	11	0	0	0	0	0	0	0	0	0	0.1602	0.0367	0.2132	0.0522	0.2262	0.0299	0.3189	0	0	0	0	0	0	0	0	0	0.1723	0.2309	0.0937	0	0	0	0
ENSMUSG00000100182	69030	1810006J02Rik	lincRNA	RIKEN cDNA 1810006J02 gene	chr1	1	0	13200	1882	2	11	4	9	3	18	4	13	0	1	0	0	0	0	0	1	2.943	5.9945	2.5003	5.4412	2.6663	6.9275	2.0337	6.4119	0	0.4035	0	0	0	0	0	0.4954	0.491	0.4595	0.3849	0.3172	0	0	0	0
ENSMUSG00000100711	102634194	Gm29461	lincRNA	predicted gene 29461	chr1	1	0	17051	4176	0	0	0	0	0	0	0	0	0	0	0	0	0	0	0	0	0	0	0	0	0	0	0	0	0	0	0	0	0	0	0	0	0	0	0	0	0	0	0	0
ENSMUSG00000097608		Gm7952	processed_pseudogene		chr1	0	1	984	984	1	5	6	5	3	7	4	1	1	12	12	7	1	9	1	11	0.1746	0.3233	0.445	0.3586	0.3163	0.3196	0.2413	0.0585	0.1807	0.5745	1.4638	0.4073	0.1707	0.499	0.189	0.6466	0.5401	1.2407	0.9897	4.1234	0.3146	3.5935	0.3421	0.2923
ENSMUSG00000099634		Gm29462	processed_pseudogene		chr1	0	1	288	288	0	1	0	0	0	2	0	0	0	0	0	1	0	1	0	1	0	0.0572	0	0	0	0.0808	0	0	0	0	0	0.0515	0	0.0491	0	0.052	0	0	0	0	0	0	0	0
ENSMUSG00000026336	70866	Slco6d1	protein_coding	solute carrier organic anion transporter family, member 6d1	chr1	0	0	95868	3173	0	0	0	0	0	0	0	0	0	0	0	0	0	0	0	0	0	0	0	0	0	0	0	0	0	0	0	0	0	0	0	0	0	0	0	0	0	0	0	0
ENSMUSG00000089791		Gm3555	processed_pseudogene		chr1	0	1	1395	1395	0	0	2	0	0	1	0	0	1	0	1	1	1	1	0	0	0	0	0.0554	0	0	0.017	0	0	0.0675	0	0.0455	0.0217	0.0637	0.0207	0	0	0	0	0	0	0	2.0962	3.0788	0
ENSMUSG00000096193		Gm26134	miRNA		chr1	1	0	110	110	0	0	0	0	0	0	0	0	0	0	0	0	0	0	0	0	0	0	0	0	0	0	0	0	0	0	0	0	0	0	0	0	0	0	0	0	0	0	0	0
ENSMUSG00000100009	666182	Gm7967	lincRNA	predicted gene 7967	chr1	1	0	17868	5950	8	20	12	27	8	28	16	23	0	13	1	7	0	10	0	12	0.1934	0.179	0.1232	0.2681	0.1168	0.177	0.1336	0.1863	0	0.0862	0.0169	0.0564	0	0.0768	0	0.0977	1.0801	0.4595	0.6598	0.7171	0	0.2995	0	0
ENSMUSG00000099686		Gm29460	processed_pseudogene		chr1	0	1	714	714	1	6	8	3	7	9	6	7	1	5	0	2	0	2	1	2	0.048	0.1066	0.1631	0.0592	0.2029	0.113	0.0995	0.1126	0.0497	0.0658	0	0.032	0	0.0305	0.052	0.0323	0.45	2.7571	1.7961	0.8836	0.755	0	0	1.6078
ENSMUSG00000087804		Gm23434	snRNA		chr1	1	0	100	100	0	0	0	0	0	0	0	0	0	0	0	0	0	0	0	0	0	0	0	0	0	0	0	0	0	0	0	0	0	0	0	0	0	0	0	0	0	0	0	0
ENSMUSG00000099453		Gm18248	processed_pseudogene		chr1	0	1	1846	1846	0	0	0	0	0	0	0	0	0	0	0	0	0	0	0	0	0	0	0	0	0	0	0	0	0	0	0	0	0	0	0	0	0	0	0	0	0	0	0	0
ENSMUSG00000067028	241175	Cntnap5b	protein_coding	contactin associated protein-like 5B	chr1	0	0	713178	5205	62	93	149	81	120	110	177	85	108	373	207	279	130	311	121	270	24.2758	13.4852	24.7818	13.0301	28.3776	11.2645	23.9454	11.1552	43.7727	40.0479	56.6278	36.411	49.7723	38.6745	51.29	35.592	1.8002	1.9019	2.5192	2.1466	1.093	1.5552	1.287	1.4411
ENSMUSG00000082431		Tdpx-ps1	processed_pseudogene		chr1	0	1	597	597	10	14	7	12	5	20	8	11	10	6	6	6	6	9	5	7	0.5245	0.2719	0.156	0.2586	0.1584	0.2744	0.145	0.1934	0.5429	0.0863	0.2199	0.1049	0.3077	0.1499	0.2839	0.1236	1.9288	0.6031	0.5773	0.7497	6.2915	2.0962	2.0525	2.2968
ENSMUSG00000104104		Gm37877	TEC		chr1	0	0	2709	2709	0	1	0	2	0	1	0	1	0	6	0	7	0	11	1	10	0	0.1042	0	0.2312	0	0.0736	0	0.0943	0	0.4629	0	0.6564	0	0.9828	0.3046	0.9471	0	0	0	0	0	0	0	0.3216
ENSMUSG00000100662		Gm19029	processed_pseudogene		chr1	0	1	564	564	0	0	2	1	0	3	1	1	1	3	0	0	2	0	1	1	0	0	0.0492	0.0238	0	0.0455	0.02	0.0194	0.06	0.0477	0	0	0.1134	0	0.0628	0.0195	0	2.0678	0	1.0308	1.2583	0	0	3.2156
ENSMUSG00000087883		Gm23602	snoRNA		chr1	1	0	132	132	0	0	0	0	0	0	0	0	0	0	0	0	0	0	0	0	0	0	0	0	0	0	0	0	0	0	0	0	0	0	0	0	0	0	0	0	0	0	0	0
ENSMUSG00000099835		Gm29668	processed_pseudogene		chr1	0	1	315	315	1	1	0	0	2	5	2	2	9	4	3	2	6	1	2	1	0.1426	0.0528	0	0	0.1723	0.1865	0.0985	0.0956	1.3286	0.1564	0.2989	0.0951	0.8367	0.0453	0.3088	0.048	2.7003	0	0.9237	1.0308	8.4936	3.1443	18.4728	6.4312
ENSMUSG00000100794		Gm29667	processed_pseudogene		chr1	0	1	490	490	2	3	6	0	6	2	4	2	3	2	8	1	4	1	9	1	0.4313	0.2396	0.5496	0	0.7814	0.1128	0.298	0.1446	0.6696	0.1183	1.2053	0.0719	0.8434	0.0685	2.101	0.0726	1.8002	0	6.9278	2.0617	5.6624	16.7695	12.3152	28.9402
ENSMUSG00000099427		Gm18700	processed_pseudogene		chr1	0	1	553	553	0	0	0	0	0	0	0	0	0	0	0	0	0	0	0	0	0	0	0	0	0	0	0	0	0	0	0	0	0	0	0	0	0	0	0	0	0	0	0	0
ENSMUSG00000099892		Gm18185	processed_pseudogene		chr1	0	1	667	667	0	0	0	0	0	0	0	0	0	0	0	0	0	0	0	0	0	0	0	0	0	0	0	0	0	0	0	0	0	0	0	0	0	0	0	0	0	0	0	0
ENSMUSG00000100977		Gm29334	processed_pseudogene		chr1	0	1	357	357	0	0	0	0	0	0	0	0	0	0	0	0	0	0	0	0	0	0	0	0	0	0	0	0	0	0	0	0	0	0	0	0	0	0	0	0	0	0	0	0
ENSMUSG00000077039		Gm25537	miRNA		chr1	1	0	109	109	0	0	0	0	0	0	0	0	0	0	0	0	0	0	0	0	0	0	0	0	0	0	0	0	0	0	0	0	0	0	0	0	0	0	0	0	0	0	0	0
ENSMUSG00000100684	100504525	Gm20268	lincRNA	predicted gene, 20268	chr1	1	0	19394	845	0	0	0	0	0	0	0	0	0	0	0	1	0	0	0	0	0	0	0	0	0	0	0	0	0	0	0	0.4133	0	0	0	0	0	0	0	0	0	0	0	0
ENSMUSG00000100088		Gm28801	processed_pseudogene		chr1	0	1	449	449	0	0	0	0	0	0	0	0	0	0	0	0	0	0	0	0	0	0	0	0	0	0	0	0	0	0	0	0	0	0	0	0	0	0	0	0	0	0	0	0
ENSMUSG00000100222		Psmb6-ps2	processed_pseudogene		chr1	0	1	705	705	1	8	1	4	1	7	4	3	2	4	0	4	1	5	4	5	0.147	0.4355	0.0624	0.2416	0.0888	0.2691	0.2032	0.1478	0.3043	0.1612	0	0.196	0.1437	0.2334	0.6365	0.2474	0.3375	0.2585	0.3299	1.3745	1.8875	0	0.6158	2.5725
ENSMUSG00000100065		Gm18969	processed_pseudogene		chr1	0	1	730	730	0	2	0	0	0	2	3	0	0	2	0	1	0	1	1	1	0	0.0418	0	0	0	0.0295	0.0585	0	0	0.031	0	0.0188	0	0.0179	0.0611	0.019	0	0	0	0	0	0	0	3.2156
ENSMUSG00000100349		Gm28188	processed_pseudogene		chr1	0	1	236	236	0	0	0	0	0	0	0	2	0	0	0	0	0	1	0	0	0	0	0	0	0	0	0	0.1684	0	0	0	0	0	0.0798	0	0	0	0	0	0	0	0	0	0
ENSMUSG00000099375		Gm28187	lincRNA		chr1	1	0	2134	2134	0	15	0	14	0	21	0	13	0	3	0	2	0	0	0	6	0	0.148	0	0.1532	0	0.1463	0	0.1161	0	0.0219	0	0.0178	0	0	0	0.0538	0	0	0	0	0	0	0	0
ENSMUSG00000077295		Gm24122	snoRNA		chr1	1	0	132	132	0	0	0	0	0	0	0	0	0	0	0	0	0	0	0	0	0	0	0	0	0	0	0	0	0	0	0	0	0	0	0	0	0	0	0	0	0	0	0	0
ENSMUSG00000099770		Gm28623	unprocessed_pseudogene		chr1	0	1	573	192	0	0	0	0	0	0	0	0	0	0	0	0	0	0	0	0	0	0	0	0	0	0	0	0	0	0	0	0	0	0	0	0	0	0	0	0	0	0	0	0
ENSMUSG00000088510		Gm23036	snoRNA		chr1	1	0	99	99	0	0	0	0	0	0	0	0	0	0	0	0	0	0	0	0	0	0	0	0	0	0	0	0	0	0	0	0	0	0	0	0	0	0	0	0	0	0	0	0
ENSMUSG00000101890		Gm3116	unprocessed_pseudogene		chr1	0	1	88304	1116	0	0	0	0	0	0	0	0	0	0	0	0	0	0	0	0	0	0	0	0	0	0	0	0	0	0	0	0	0	0	0	0	0	0	0	0	0	0	0	0
ENSMUSG00000099989		Gm20281	processed_pseudogene		chr1	0	1	267	267	0	0	0	0	0	0	0	0	0	0	0	0	0	0	0	0	0	0	0	0	0	0	0	0	0	0	0	0	0	0	0	0	0	0	0	0	0	0	0	0
ENSMUSG00000087908		Gm22034	snoRNA		chr1	1	0	134	134	0	0	0	0	0	0	0	0	0	0	0	0	0	0	0	0	0	0	0	0	0	0	0	0	0	0	0	0	0	0	0	0	0	0	0	0	0	0	0	0
ENSMUSG00000100955		Gm18728	unprocessed_pseudogene		chr1	0	1	96668	753	0	0	0	0	3	0	2	1	0	0	0	0	0	0	1	0	0	0	0	0	0.0466	0	0.0178	0.0086	0	0	0	0	0	0	0.0278	0	0	0	0	2.0617	0	0	0	0
ENSMUSG00000088594		Gm23965	snoRNA		chr1	1	0	142	142	0	0	0	0	0	0	0	0	0	0	0	0	0	0	0	0	0	0	0	0	0	0	0	0	0	0	0	0	0	0	0	0	0	0	0	0	0	0	0	0
ENSMUSG00000099469		Gm29141	unprocessed_pseudogene		chr1	0	1	59673	882	0	0	0	0	0	0	1	0	0	0	0	0	0	0	0	0	0	0	0	0	0	0	0.0539	0	0	0	0	0	0	0	0	0	0	0	0	0	0	0	0	0
ENSMUSG00000102325		Gm37789	TEC		chr1	0	0	2889	2889	0	0	0	0	0	0	0	0	0	0	0	0	0	0	0	0	0	0	0	0	0	0	0	0	0	0	0	0	0	0	0	0	0	0	0	0	0	0	0	0
ENSMUSG00000101297		Gm18447	processed_pseudogene		chr1	0	1	307	307	0	0	0	0	0	0	0	0	0	0	0	0	0	0	0	0	0	0	0	0	0	0	0	0	0	0	0	0	0	0	0	0	0	0	0	0	0	0	0	0
ENSMUSG00000100059		Gm29140	processed_pseudogene		chr1	0	1	476	476	0	0	0	1	0	0	0	0	0	0	0	0	0	0	0	0	0	0	0	0.1062	0	0	0	0	0	0	0	0	0	0	0	0	0	0	0	0	0	0	0	0
ENSMUSG00000088161		Gm23537	misc_RNA		chr1	0	0	330	330	0	0	0	1	0	0	0	0	0	0	0	0	0	0	0	0	0	0	0	0.2008	0	0	0	0	0	0	0	0	0	0	0	0	0	0	0	0	0	0	0	0
ENSMUSG00000099464		Gm5260	processed_pseudogene		chr1	0	1	1068	949	1	0	3	0	1	0	2	0	0	0	0	0	0	0	0	0	0.24	0	0.3058	0	0.1449	0	0.1658	0	0	0	0	0	0	0	0	0	0	0	0	0	0	0	0	0
ENSMUSG00000100935		Gm29592	unprocessed_pseudogene		chr1	0	1	1360	370	0	0	0	0	0	0	0	0	0	0	0	0	0	0	0	0	0	0	0	0	0	0	0	0	0	0	0	0	0	0	0	0	0	0	0	0	0	0	0	0
ENSMUSG00000099801		Gm29011	processed_pseudogene		chr1	0	1	775	712	0	0	0	0	0	0	0	0	0	1	0	0	0	0	0	0	0	0	0	0	0	0	0	0	0	0.0048	0	0	0	0	0	0	0	0	0	0	0	0	0	0
ENSMUSG00000050840	23836	Cdh20	protein_coding	cadherin 20	chr1	0	0	226953	4012	78	151	169	146	104	165	204	139	408	1192	631	972	468	935	434	936	85.6134	61.3785	78.7952	65.839	68.9437	47.3664	77.3652	51.1374	463.56	358.768	483.899	355.6	502.293	325.943	515.707	345.884	1.3948	1.1968	1.4555	1.5129	1.2921	1.3608	1.541	1.491
ENSMUSG00000103991		Gm38031	TEC		chr1	0	0	3015	3015	0	1	0	0	0	5	1	1	0	26	0	23	3	19	0	26	0	0.0709	0	0	0	0.2505	0.0662	0.0642	0	1.3658	0	1.4686	0.562	1.156	0	1.6769	0	0	0	1.0308	0	0	0.4861	0
ENSMUSG00000084704		n-R5s216	rRNA		chr1	1	0	112	112	0	0	0	0	0	0	0	0	0	0	0	0	0	0	0	0	0	0	0	0	0	0	0	0	0	0	0	0	0	0	0	0	0	0	0	0	0	0	0	0
ENSMUSG00000103060		Gm36969	TEC		chr1	0	0	2809	2809	0	1	0	0	0	0	0	0	0	5	0	2	0	3	0	5	0	0.0086	0	0	0	0	0	0	0	0.0317	0	0.0154	0	0.022	0	0.0389	0	0	0	0	0	0	0	0
ENSMUSG00000089866		Gm15699	antisense_RNA		chr1	1	0	903	280	0	0	0	0	0	0	0	0	0	0	0	0	0	0	0	0	0	0	0	0	0	0	0	0	0	0	0	0	0	0	0	0	0	0	0	0	0	0	0	0
ENSMUSG00000099669		Gm29012	lincRNA		chr1	1	0	10913	469	0	0	0	0	0	0	0	0	0	0	0	0	0	0	0	0	0	0	0	0	0	0	0	0	0	0	0	0	0	0	0	0	0	0	0	0	0	0	0	0
ENSMUSG00000099702		Gm29013	unprocessed_pseudogene		chr1	0	1	237	237	0	0	0	0	0	0	0	0	0	0	0	0	0	0	0	0	0	0	0	0	0	0	0	0	0	0	0	0	0	0	0	0	0	0	0	0	0	0	0	0
ENSMUSG00000047496	320311	Rnf152	protein_coding	ring finger protein 152	chr1	0	0	79797	8532	9	124	25	110	25	288	69	239	201	1595	286	1286	219	1290	196	1209	0.3242	1.6544	0.3826	1.6281	0.544	2.7136	0.8589	2.886	7.4956	15.7567	7.1988	15.442	7.7148	14.76	7.6443	14.6639	0.196	0.235	0.2005	0.2976	0.4757	0.4662	0.5227	0.5213
ENSMUSG00000099582		Gm29014	processed_pseudogene		chr1	0	1	326	326	0	0	0	0	0	0	0	0	0	0	0	0	0	0	0	1	0	0	0	0	0	0	0	0	0	0	0	0	0	0	0	0.0224	0	0	0	0	0	0	0	0
ENSMUSG00000097482	100504568	Gm17634	antisense_RNA	predicted gene, 17634	chr1	1	0	5731	1655	0	1	0	5	3	12	10	10	15	60	17	65	13	60	17	63	0	0.0169	0	0.0938	0.0828	0.1433	0.1578	0.1531	0.7091	0.7514	0.5425	0.9895	0.5806	0.8703	0.8405	0.9687	0	0	0.5773	1.0308	0.9437	0.5482	0.6671	0.8677
ENSMUSG00000101214		Gm28403	sense_overlapping		chr1	1	0	186880	2710	0	1	0	0	0	1	0	2	0	3	0	0	1	1	0	0	0	0.0438	0	0	0	0.031	0	0.0794	0	0.0974	0	0	0.1158	0.0376	0	0	0	0	0	0	0	0	3.0788	0
ENSMUSG00000067017		Gm3608	pseudogene		chr1	0	1	2859	2858	6	7	4	2	1	7	5	8	0	6	2	5	3	2	2	3	0.319	0.1378	0.0903	0.0437	0.0321	0.0973	0.0918	0.1425	0	0.0875	0.0743	0.0886	0.1559	0.0338	0.1151	0.0537	2.3145	2.0678	0.3299	0.6443	0	0.8385	4.6182	2.1437
ENSMUSG00000056536	27392	Pign	protein_coding	phosphatidylinositol glycan anchor biosynthesis, class N	chr1	0	0	145256	13595	33	240	134	195	103	353	229	255	118	707	152	573	143	601	127	571	1.117	3.0085	1.9267	2.7119	2.1057	3.1251	2.6783	2.8931	4.1346	6.5624	3.5948	6.4648	4.7332	6.4611	4.6539	6.5072	0.3713	0.7105	0.6738	0.9257	0.63	0.5561	0.7326	0.7152
ENSMUSG00000100672		Gm28404	sense_intronic		chr1	1	0	453	453	0	0	0	0	0	2	0	0	0	0	0	0	0	0	0	0	0	0	0	0	0	0.6546	0	0	0	0	0	0	0	0	0	0	0	0	0	0	0	0	0	0
ENSMUSG00000101219		Gm20302	processed_pseudogene		chr1	0	1	275	275	0	0	0	0	0	0	0	0	0	0	0	0	0	1	0	0	0	0	0	0	0	0	0	0	0	0	0	0	0	0.2726	0	0	0	0	0	0	0	0	0	0
ENSMUSG00000076999		Gm22426	miRNA		chr1	1	0	96	96	0	0	0	0	0	0	0	0	0	0	0	0	0	0	0	0	0	0	0	0	0	0	0	0	0	0	0	0	0	0	0	0	0	0	0	0	0	0	0	0
ENSMUSG00000101656		Gm8004	processed_pseudogene		chr1	0	1	617	617	3	2	0	3	0	6	2	5	7	5	5	0	2	3	4	3	0.169	0.0417	0	0.0694	0	0.0884	0.0389	0.0944	0.4082	0.0772	0.1968	0	0.1102	0.0537	0.244	0.0569	4.0504	0	0	0.4123	5.2849	0	2.0525	4.2874
ENSMUSG00000026319	227446	2310035C23Rik	protein_coding	RIKEN cDNA 2310035C23 gene	chr1	0	0	91331	9500	764	1333	1845	1196	1366	1843	2321	1449	555	1775	862	1401	614	1438	494	1344	202.988	131.159	208.228	130.554	219.2	128.068	213.069	129.039	152.64	129.32	160.016	124.069	159.518	121.344	142.092	120.222	1.5476	1.595	1.7116	1.6512	1.1803	1.2897	1.3146	1.1819
ENSMUSG00000104044		Gm37566	TEC		chr1	0	0	4355	4355	0	25	1	13	0	28	1	25	0	20	0	23	2	21	2	18	0	3.1228	0.1433	1.8015	0	2.4701	0.1165	2.8264	0	1.8498	0	2.5858	0.6596	2.2497	0.7303	2.0441	0	0.0795	0	0.0412	0	0	0.2932	0.3573
ENSMUSG00000101330		Gm10193	processed_pseudogene		chr1	0	1	231	231	0	0	1	0	0	1	0	0	0	0	0	0	0	0	0	0	0	0	0.0197	0	0	0.0122	0	0	0	0	0	0	0	0	0	0	0	0	0	0	0	0	0	0
ENSMUSG00000026321	21934	Tnfrsf11a	protein_coding	tumor necrosis factor receptor superfamily, member 11a, NFKB activator	chr1	0	0	67264	5985	156	869	362	816	280	1259	425	1024	36	241	53	220	49	206	34	208	31.651	65.2942	31.1988	68.02	34.3111	66.808	29.7934	69.6369	7.5607	13.4082	7.5131	14.8776	9.7213	13.2743	7.4681	14.208	0.4847	0.4587	0.5136	0.4278	0.5639	0.505	0.7323	0.5256
ENSMUSG00000102690		Gm37779	TEC		chr1	0	0	3380	3380	0	0	0	0	0	0	0	2	0	0	0	0	0	0	0	0	0	0	0	0	0	0	0	0.098	0	0	0	0	0	0	0	0	0	0	0	0	0	0	0	0
ENSMUSG00000089206		Gm26214	snRNA		chr1	1	0	107	107	0	0	0	0	0	0	0	0	0	0	0	0	0	0	0	0	0	0	0	0	0	0	0	0	0	0	0	0	0	0	0	0	0	0	0	0	0	0	0	0
ENSMUSG00000099448		Gm18801	processed_pseudogene		chr1	0	1	536	536	0	0	0	0	0	0	0	0	0	0	0	0	0	0	0	0	0	0	0	0	0	0	0	0	0	0	0	0	0	0	0	0	0	0	0	0	0	0	0	0
ENSMUSG00000099843		Gm7160	lincRNA		chr1	1	0	10933	1417	6	44	14	29	14	49	24	40	6	28	4	37	5	45	1	32	0.4957	1.3461	0.4913	0.9842	0.6985	1.0587	0.685	1.1075	0.5131	0.6343	0.2309	1.0188	0.4039	1.1806	0.0894	0.89	0.3682	0.4991	0.6598	0.6185	0.8089	0.2266	0.3421	0.1005
ENSMUSG00000038866	227449	Zcchc2	protein_coding	zinc finger, CCHC domain containing 2	chr1	0	0	43669	6774	135	415	281	396	199	583	318	431	126	608	193	494	120	488	128	526	129.126	147.001	114.17	155.617	114.96	145.844	105.093	138.176	124.752	159.468	128.978	157.49	112.234	148.246	132.542	169.384	0.8784	0.7337	0.7882	0.7606	0.7823	0.819	0.7571	0.7825
ENSMUSG00000102501		Gm37372	TEC		chr1	0	0	3311	3311	0	0	0	0	0	0	0	0	0	1	0	0	0	1	0	1	0	0	0	0	0	0	0	0	0	0.0274	0	0	0	0.0318	0	0.0337	0	0	0	0	0	0	0	0
ENSMUSG00000097612		Gm26509	processed_pseudogene		chr1	0	1	948	948	6	7	22	7	5	16	10	21	15	15	27	8	17	9	15	11	0.4215	0.1821	0.6566	0.2021	0.2122	0.294	0.2427	0.4945	1.0909	0.289	1.3253	0.1873	1.1679	0.2008	1.1409	0.2602	2.3145	3.2494	0.7216	0.4909	3.7749	7.0746	5.8155	4.3849
ENSMUSG00000101583	626049	Gm20753	lincRNA	predicted gene, 20753	chr1	1	0	18900	545	0	1	0	1	0	2	0	1	1	2	0	3	0	6	0	1	0	0.032	0	0.0355	0	0.0452	0	0.029	0.0895	0.0474	0	0.0864	0	0.1647	0	0.0291	0	0	0	0	1.8875	0	0	0
ENSMUSG00000044340	98432	Phlpp1	protein_coding	PH domain and leucine rich repeat protein phosphatase 1	chr1	0	0	222499	6752	316	447	666	426	469	594	838	478	1776	3838	2563	3147	1791	3216	1607	2951	15.466	8.102	13.8462	8.5661	13.8637	7.6036	14.1711	7.8414	89.9771	51.5093	87.6431	51.3376	85.7137	49.9908	85.1477	48.6259	1.9089	1.6164	1.8233	1.8072	1.7468	1.7072	1.7146	1.7511
ENSMUSG00000103291		Gm38235	TEC		chr1	0	0	4952	4952	0	14	0	16	0	11	1	11	1	34	0	39	1	41	0	37	0	1.8318	0	2.3226	0	1.0165	0.1221	1.3027	0.3657	3.2941	0	4.5928	0.3455	4.6008	0	4.4013	0	0	0	0.0937	0.111	0	0.0751	0
ENSMUSG00000100247		A530053M12Rik	lincRNA		chr1	1	0	1810	1467	0	1	0	0	0	2	0	3	0	1	0	0	0	0	1	0	0	0.0364	0	0	0	0.0514	0	0.0988	0	0.0269	0	0	0	0	0.1064	0	0	0	0	0	0	0	0	0
ENSMUSG00000099604		Gm6651	processed_pseudogene		chr1	0	1	271	271	0	0	0	0	0	0	0	0	0	0	0	0	0	0	0	0	0	0	0	0	0	0	0	0	0	0	0	0	0	0	0	0	0	0	0	0	0	0	0	0
ENSMUSG00000057329	12043	Bcl2	protein_coding	B cell leukemia/lymphoma 2	chr1	0	0	176097	9157	178	1868	466	1792	326	2689	574	2039	116	1364	149	1052	128	1126	116	1021	22.423	87.145	24.9359	92.746	24.8031	88.594	24.9835	86.0929	15.1262	47.117	13.1141	44.171	15.7669	45.05	15.8197	43.3019	0.2573	0.2689	0.28	0.2902	0.321	0.2969	0.35	0.3653
ENSMUSG00000054006		D630008O14Rik	antisense_RNA		chr1	1	0	33103	2056	0	0	0	0	0	0	0	0	0	0	0	0	0	0	0	0	0	0	0	0	0	0	0	0	0	0	0	0	0	0	0	0	0	0	0	0	0	0	0	0
ENSMUSG00000098344	102466254	Mir3473f	miRNA	microRNA 3473f	chr1	1	0	136	136	0	0	0	0	0	0	0	1	0	0	0	0	0	0	0	0	0	0	0	0	0	0	0	0.0317	0	0	0	0	0	0	0	0	0	0	0	0	0	0	0	0
ENSMUSG00000103348		Gm37053	TEC		chr1	0	0	2087	2087	0	4	0	6	0	11	0	3	0	11	0	3	0	3	0	5	0	3.2518	0	5.4114	0	6.3155	0	2.2074	0	6.6216	0	2.1951	0	2.0916	0	3.6953	0	0	0	0	0	0	0	0
ENSMUSG00000009905	70750	Kdsr	protein_coding	3-ketodihydrosphingosine reductase	chr1	0	0	39269	8147	487	1835	1055	1703	778	2686	1445	2112	432	1782	693	1526	402	1487	378	1391	693.758	968.071	638.407	996.729	669.38	1000.75	711.239	1008.44	637.032	696.108	689.748	724.572	559.976	672.78	582.958	667.135	0.7166	0.6405	0.6689	0.7053	0.9151	0.9519	0.8323	0.8738
ENSMUSG00000009907	20479	Vps4b	protein_coding	vacuolar protein sorting 4B	chr1	0	0	32658	8905	825	2677	2159	2375	1525	3848	2728	2945	322	1307	469	1166	353	1181	291	1123	13.7167	16.483	15.248	16.2234	15.3137	16.7329	15.6714	16.4118	5.5418	5.9588	5.4481	6.4616	5.739	6.2363	5.2379	6.2861	0.8322	0.9399	0.9152	0.9549	0.93	0.8431	0.9202	0.8332
ENSMUSG00000067006	20724	Serpinb5	protein_coding	serine (or cysteine) peptidase inhibitor, clade B, member 5	chr1	0	0	22176	2750	12	28	31	27	24	52	51	36	0	14	3	12	3	14	2	12	1.2564	1.0856	1.3787	1.1614	1.5176	1.4239	1.8449	1.2633	0	0.4019	0.2195	0.4188	0.3071	0.4655	0.2267	0.423	1.1573	1.1871	1.0658	1.4604	0	0.524	0.6597	0.5359
ENSMUSG00000083613		Pou2f3-rs1	processed_pseudogene		chr1	0	1	1046	1046	0	0	0	0	0	0	0	0	0	0	0	0	0	0	0	0	0	0	0	0	0	0	0	0	0	0	0	0	0	0	0	0	0	0	0	0	0	0	0	0
ENSMUSG00000059956	71869	Serpinb12	protein_coding	serine (or cysteine) peptidase inhibitor, clade B (ovalbumin), member 12	chr1	0	0	22632	2498	3	5	7	3	2	6	12	9	0	1	1	2	1	0	0	0	0.7412	0.4575	0.7346	0.3045	0.2984	0.3877	1.0244	0.7453	0	0.0677	0.1726	0.1647	0.2416	0	0	0	1.6202	2.4125	0.7698	1.3745	0	1.0481	0	0
ENSMUSG00000048775	241196	Serpinb13	protein_coding	serine (or cysteine) peptidase inhibitor, clade B (ovalbumin), member 13	chr1	0	0	20212	1672	0	0	0	1	0	0	0	0	0	0	0	0	0	0	0	0	0	0	0	0.0664	0	0	0	0	0	0	0	0	0	0	0	0	0	0	0	0	0	0	0	0
ENSMUSG00000084228		Gm8080	unprocessed_pseudogene		chr1	0	1	5189	1155	1	2	5	1	0	4	2	1	0	0	0	0	0	0	0	0	0.0453	0.0335	0.0962	0.0186	0	0.0474	0.0313	0.0152	0	0	0	0	0	0	0	0	1.3501	5.1695	0	2.0617	0	0	0	0
ENSMUSG00000044594	20248	Serpinb3a	protein_coding	serine (or cysteine) peptidase inhibitor, clade B (ovalbumin), member 3A	chr1	0	0	6717	1631	3	3	4	7	4	3	2	2	0	1	0	0	0	0	0	0	0.1827	0.0677	0.1035	0.1751	0.1471	0.0478	0.0421	0.0408	0	0.0167	0	0	0	0	0	0	2.7003	0.5908	3.079	1.0308	0	0	0	0
ENSMUSG00000058017	394252	Serpinb3d	protein_coding	serine (or cysteine) peptidase inhibitor, clade B (ovalbumin), member 3D	chr1	0	0	5340	1216	0	0	0	0	0	0	0	0	0	0	0	0	0	0	1	0	0	0	0	0	0	0	0	0	0	0	0	0	0	0	0.0651	0	0	0	0	0	0	0	0	0
ENSMUSG00000083884		Gm15388	processed_pseudogene		chr1	0	1	726	726	0	0	0	0	0	0	0	0	0	0	0	0	0	0	0	0	0	0	0	0	0	0	0	0	0	0	0	0	0	0	0	0	0	0	0	0	0	0	0	0
ENSMUSG00000073602	383548	Serpinb3b	protein_coding	serine (or cysteine) peptidase inhibitor, clade B (ovalbumin), member 3B	chr1	0	0	124422	1688	0	0	0	0	0	0	0	0	0	0	0	0	0	0	0	0	0	0	0	0	0	0	0	0	0	0	0	0	0	0	0	0	0	0	0	0	0	0	0	0
ENSMUSG00000080729		Gm8084	unprocessed_pseudogene		chr1	0	1	2083	752	0	0	0	0	0	0	0	0	0	0	0	0	0	0	0	0	0	0	0	0	0	0	0	0	0	0	0	0	0	0	0	0	0	0	0	0	0	0	0	0
ENSMUSG00000081114		Gm15390	processed_pseudogene		chr1	0	1	738	738	0	0	0	0	0	0	0	0	0	0	0	0	0	0	0	0	0	0	0	0	0	0	0	0	0	0	0	0	0	0	0	0	0	0	0	0	0	0	0	0
ENSMUSG00000073601	381286	Serpinb3c	protein_coding	serine (or cysteine) peptidase inhibitor, clade B, member 3C	chr1	0	0	7171	1659	0	0	0	0	0	0	0	0	0	0	0	2	0	0	0	0	0	0	0	0	0	0	0	0	0	0	0	0.0784	0	0	0	0	0	0	0	0	0	0	0	0
ENSMUSG00000084189		Gm8089	unprocessed_pseudogene		chr1	0	1	12014	968	0	0	0	0	0	0	0	0	0	1	0	0	1	2	0	3	0	0	0	0	0	0	0	0	0	0.0036	0	0	0.0129	0.0084	0	0.0133	0	0	0	0	0	0	1.5394	0
ENSMUSG00000026327	66957	Serpinb11	protein_coding	serine (or cysteine) peptidase inhibitor, clade B (ovalbumin), member 11	chr1	0	0	19278	2186	0	0	0	0	0	0	0	0	0	2	0	0	2	0	1	0	0	0	0	0	0	0	0	0	0	0.123	0	0	0.4387	0	0.2428	0	0	0	0	0	0	0	0	0
ENSMUSG00000087210		Gm15391	lincRNA		chr1	1	0	2213	257	0	0	0	0	0	0	0	0	0	0	0	0	0	0	0	0	0	0	0	0	0	0	0	0	0	0	0	0	0	0	0	0	0	0	0	0	0	0	0	0
ENSMUSG00000067001	116872	Serpinb7	protein_coding	serine (or cysteine) peptidase inhibitor, clade B, member 7	chr1	0	0	53035	1957	1	3	0	2	1	4	2	3	1	2	0	4	0	1	1	0	0.0226	0.0251	0	0.0185	0.0136	0.0236	0.0156	0.0227	0.0234	0.0124	0	0.0301	0	0.0072	0.0244	0	0.9001	0	0.5773	0.6872	1.8875	0	0	0
ENSMUSG00000089278		Gm24553	snoRNA		chr1	1	0	131	131	0	0	0	0	0	0	0	0	0	0	0	0	0	0	0	0	0	0	0	0	0	0	0	0	0	0	0	0	0	0	0	0	0	0	0	0	0	0	0	0
ENSMUSG00000062345	18788	Serpinb2	protein_coding	serine (or cysteine) peptidase inhibitor, clade B, member 2	chr1	0	0	24056	2349	0	0	3	1	1	3	6	2	2	0	1	2	1	3	1	1	0	0	0.5864	0.1891	0.2779	0.3611	0.954	0.3085	0.9527	0	0.3215	0.3068	0.45	0.4384	0.4982	0.1549	0	3.1017	0.7698	3.0925	0	1.0481	1.0263	3.2156
ENSMUSG00000092572	241197	Serpinb10	polymorphic_pseudogene	serine (or cysteine) peptidase inhibitor, clade B (ovalbumin), member 10	chr1	0	0	20269	3490	1	1	0	1	1	0	4	1	0	4	1	1	3	0	0	2	0.0449	0.0166	0	0.0184	0.0271	0	0.062	0.015	0	0.0492	0.0314	0.015	0.1316	0	0	0.0302	2.7003	0	0	4.1234	0	2.0962	0	0
ENSMUSG00000026315	20725	Serpinb8	protein_coding	serine (or cysteine) peptidase inhibitor, clade B, member 8	chr1	0	0	20479	4795	118	286	286	265	261	446	422	339	6	27	7	28	5	15	7	18	91.8672	82.4587	94.5824	84.7633	122.725	90.814	113.517	88.4616	4.8354	5.7641	3.8076	7.2658	3.8064	3.709	5.8999	4.718	1.1141	1.1158	1.3514	1.2832	0.8389	0.524	1.0263	1.2505
[truncated: 51,625 more rows]
